# Supplementary material for: Decoding the regulatory landscape of melanoma reveals TEADS as regulators of the invasive cell state
Source: Nat Commun. 2015 Apr 9;6:6683. doi: 10.1038/ncomms7683 (PMC4403341; doi:10.1038/ncomms7683)
Supplement: Supplementary Data 1 — Differential expression results of the in-house RNA-seq data. Differential expression between invasive and proliferative samples (logFC and adj. p-value). [file ncomms7683-s2.xlsx]

## Sheet: DESeq2 results
	baseMean	log2FoldChange	lfcSE	stat	pvalue	padj	+/-(-log10)	signature
MAD2L1BP	1911.24	1.00108	0.325504	3.07546	0.00210176	0.0221585	1.65446	proliferative
TXN2	3062.02	1.00167	0.320156	3.1287	0.00175582	0.0191446	1.71795	proliferative
ADAM10	6915	1.01898	0.368678	2.76388	0.00571178	0.0491332	1.30863	proliferative
NAGA	2656.28	1.02585	0.326784	3.13923	0.00169393	0.0185348	1.73201	proliferative
ACO2	5653.81	1.0451	0.350035	2.98569	0.00282942	0.0283856	1.5469	proliferative
MT-CO1	288633	1.06841	0.334442	3.19461	0.00140021	0.0158368	1.80033	proliferative
TRUB1	1432.63	1.0767	0.329846	3.26426	0.0010975	0.0128819	1.89002	proliferative
HMGCR	2781.49	1.07954	0.358766	3.00904	0.00262074	0.0267234	1.57311	proliferative
CCNC	1159.04	1.10105	0.334856	3.28812	0.00100859	0.0120199	1.9201	proliferative
TANC1	6334.64	1.10954	0.382868	2.89797	0.00375585	0.0353408	1.45172	proliferative
TRAK2	5500.55	1.11923	0.367806	3.04299	0.00234244	0.0243042	1.61432	proliferative
RPLP1	49975.8	1.11951	0.353368	3.16812	0.00153429	0.0170583	1.76806	proliferative
BCL2L13	5887.88	1.1272	0.388287	2.90301	0.00369599	0.0349214	1.45691	proliferative
SGSM3	2904.31	1.12741	0.401575	2.80747	0.00499321	0.0441434	1.35513	proliferative
KCP	120.421	1.13422	0.337397	3.36167	0.000774718	0.00961053	2.01725	proliferative
POPDC3	798.543	1.1464	0.391931	2.92499	0.00344467	0.033089	1.48032	proliferative
TTL	4878.83	1.15099	0.309537	3.71842	0.000200473	0.00304631	2.51623	proliferative
PTCD3	3704.5	1.15278	0.403058	2.86008	0.0042353	0.0387949	1.41122	proliferative
ATE1	1368.11	1.15855	0.378794	3.05853	0.00222427	0.0232725	1.63316	proliferative
LMBRD1	682.194	1.16377	0.405727	2.86836	0.00412605	0.0380184	1.42001	proliferative
RSAD1	2003.19	1.16457	0.407952	2.85467	0.00430814	0.0391735	1.40701	proliferative
GGCT	1992.82	1.16538	0.390862	2.98156	0.00286788	0.0287019	1.54209	proliferative
WDR11	3970.62	1.17107	0.403806	2.90008	0.00373067	0.0351571	1.45399	proliferative
RHBDD3	1521.93	1.18185	0.374491	3.15589	0.00160009	0.0176891	1.75229	proliferative
ATP6V1E1	7719.26	1.1831	0.409971	2.8858	0.00390417	0.0362968	1.44013	proliferative
ABCC5	3477.04	1.19286	0.373727	3.1918	0.00141391	0.0159482	1.79729	proliferative
TMEM33	4066.04	1.19484	0.397156	3.00849	0.00262546	0.0267495	1.57268	proliferative
NDUFAF4	752.269	1.21235	0.344904	3.51503	0.000439696	0.00597314	2.2238	proliferative
TCTN3	2590.49	1.21365	0.420061	2.88922	0.00386199	0.0361214	1.44223	proliferative
DDI2	2285.31	1.21436	0.400216	3.03427	0.00241122	0.0248313	1.605	proliferative
TAB3	2432.38	1.22387	0.337911	3.62189	0.000292462	0.00420266	2.37648	proliferative
CD320	1950	1.23189	0.394414	3.12334	0.00178813	0.019361	1.71307	proliferative
MCOLN1	1366.57	1.23214	0.388737	3.1696	0.00152651	0.0170022	1.76949	proliferative
PTEN	2254.04	1.23402	0.401722	3.07183	0.00212754	0.0223772	1.65019	proliferative
CABIN1	3561.89	1.23688	0.273486	4.52265	6.10711e-06	0.000144318	3.84068	proliferative
GNPTG	2499.61	1.23822	0.373422	3.31589	0.000913519	0.0110889	1.95511	proliferative
FBXO7	7035.59	1.2438	0.447217	2.78119	0.00541604	0.0471108	1.32688	proliferative
CLN3	1414.76	1.24399	0.384157	3.23823	0.00120274	0.0139459	1.85555	proliferative
USP6NL	1663.13	1.24966	0.432422	2.88992	0.00385345	0.036098	1.44252	proliferative
RP11-159F24.1	1255.26	1.25	0.426504	2.93082	0.0033807	0.0325943	1.48686	proliferative
DUSP22	1295.37	1.25894	0.345493	3.6439	0.000268533	0.0039085	2.40799	proliferative
ESRRA	2134.16	1.26633	0.368696	3.43461	0.000593397	0.00769126	2.114	proliferative
CLUH	6513.72	1.27259	0.390394	3.25977	0.00111503	0.0130507	1.88437	proliferative
PPA1	2985.17	1.27386	0.417084	3.05422	0.00225649	0.0235131	1.62869	proliferative
LOH12CR1	470.958	1.28159	0.454059	2.82252	0.00476478	0.0425476	1.37113	proliferative
FASN	24545.9	1.28894	0.429115	3.00371	0.00266707	0.0270066	1.56853	proliferative
MINPP1	1382.29	1.29172	0.357682	3.61136	0.000304596	0.00436882	2.35964	proliferative
NPM3	2033.71	1.30525	0.408023	3.19896	0.00137926	0.0156282	1.80609	proliferative
GGA2	4475.27	1.31215	0.361791	3.62682	0.000286938	0.00412805	2.38425	proliferative
ZNF74	976.713	1.31589	0.470227	2.79841	0.00513545	0.0452079	1.34479	proliferative
MOAP1	1855.29	1.31719	0.41288	3.19026	0.00142147	0.0160044	1.79576	proliferative
TLE1	2549.47	1.3295	0.455531	2.91857	0.00351636	0.0335702	1.47405	proliferative
ZNF706	3851.63	1.33619	0.331554	4.03007	5.57596e-05	0.000994393	3.00244	proliferative
FOXO4	602.063	1.33769	0.456006	2.93349	0.0033517	0.0323963	1.48951	proliferative
WDFY1	6198.69	1.34441	0.429163	3.13262	0.00173251	0.0189402	1.72261	proliferative
DHTKD1	2019.57	1.34508	0.367254	3.66252	0.000249742	0.00366072	2.43643	proliferative
CNNM3	930.136	1.34776	0.473243	2.84793	0.00440052	0.0398097	1.40001	proliferative
MMS19	3533.94	1.35868	0.345873	3.92827	8.55582e-05	0.00144094	2.84136	proliferative
PSEN2	2486.06	1.36388	0.44829	3.04241	0.00234692	0.0243304	1.61385	proliferative
GBAS	2763.23	1.36433	0.427955	3.18804	0.00143243	0.0160696	1.794	proliferative
PCMT1	3424.65	1.368	0.362663	3.7721	0.000161879	0.00251834	2.59889	proliferative
FARP1	5261.58	1.36821	0.446996	3.0609	0.00220671	0.0231082	1.63623	proliferative
FAM89A	843.915	1.37518	0.493496	2.78661	0.00532631	0.0464603	1.33292	proliferative
MSI2	6443.66	1.37546	0.476106	2.88898	0.00386496	0.0361214	1.44223	proliferative
RPS12	35811.4	1.38262	0.496873	2.78263	0.00539196	0.047	1.3279	proliferative
TSPAN3	9127.41	1.38488	0.352382	3.93006	8.49253e-05	0.00143427	2.84337	proliferative
ANKRD46	454.19	1.39734	0.505953	2.7618	0.00574835	0.0494135	1.30615	proliferative
DMXL2	2290.09	1.40998	0.493774	2.85552	0.00429662	0.0390973	1.40785	proliferative
HS1BP3	2133.91	1.41304	0.286607	4.93026	8.21215e-07	2.37942e-05	4.62353	proliferative
STX3	3870.25	1.42252	0.472896	3.0081	0.00262883	0.0267598	1.57252	proliferative
SREBF2	9426.27	1.42874	0.341192	4.1875	2.8205e-05	0.000555607	3.25523	proliferative
TMEM64	1995.64	1.43462	0.449976	3.18822	0.00143152	0.0160696	1.794	proliferative
ABRACL	1115.41	1.44467	0.471579	3.06347	0.00218785	0.0229494	1.63923	proliferative
SSH2	1164.38	1.45125	0.459674	3.15712	0.00159336	0.0176519	1.75321	proliferative
SNHG16	3462.93	1.4517	0.286725	5.06305	4.12612e-07	1.25467e-05	4.90147	proliferative
TOM1	2688.96	1.45984	0.495594	2.94564	0.00322285	0.0313214	1.50416	proliferative
PPP2R5A	1995.33	1.46911	0.508696	2.888	0.00387696	0.0361556	1.44182	proliferative
DTNB	631.325	1.47832	0.46335	3.1905	0.00142027	0.0160044	1.79576	proliferative
MYLIP	1216.85	1.47866	0.522947	2.82755	0.00469064	0.0419459	1.37731	proliferative
OSBPL1A	4207.36	1.48698	0.416311	3.57179	0.000354546	0.00494614	2.30573	proliferative
MED15	9401.82	1.489	0.352714	4.22155	2.42625e-05	0.000486424	3.31299	proliferative
FAM217B	1674.36	1.49311	0.466565	3.20021	0.00137326	0.0155744	1.80759	proliferative
TRAF4	2861.97	1.49545	0.446049	3.35267	0.000800375	0.00989916	2.0044	proliferative
DGCR6L	1480.01	1.50137	0.433712	3.46167	0.000536834	0.00709122	2.14928	proliferative
SEC11C	3038.21	1.51297	0.477477	3.16867	0.0015314	0.0170414	1.76849	proliferative
ZNF138	241.363	1.51663	0.541163	2.80254	0.00507019	0.0446968	1.34972	proliferative
PEBP1	13278.9	1.51678	0.425486	3.56482	0.000364101	0.00506806	2.29516	proliferative
THEM6	576.191	1.51766	0.430469	3.52559	0.000422547	0.00577172	2.2387	proliferative
AGPAT6	7693.23	1.51886	0.477237	3.18262	0.00145951	0.0163292	1.78704	proliferative
NECAB3	956.64	1.5217	0.451927	3.36714	0.000759531	0.00944097	2.02498	proliferative
TYRO3	2698.32	1.54059	0.542522	2.83969	0.00451577	0.0407337	1.39005	proliferative
GYPC	7755.59	1.54253	0.460857	3.3471	0.000816619	0.01009	1.99611	proliferative
SRP14-AS1	208.057	1.54653	0.525811	2.94122	0.00326917	0.031722	1.49864	proliferative
NHLRC3	1426.8	1.54797	0.545615	2.83712	0.00455231	0.0409741	1.38749	proliferative
ZFYVE27	2032.13	1.55418	0.359123	4.32773	1.50655e-05	0.000323427	3.49022	proliferative
GSTM4	831.803	1.56417	0.545486	2.86747	0.00413767	0.0380972	1.41911	proliferative
BIN3	2538.16	1.56667	0.543912	2.88038	0.003972	0.0368447	1.43362	proliferative
MYO10	20846.3	1.56701	0.527539	2.97041	0.002974	0.0294322	1.53118	proliferative
CTNNB1	34863.7	1.56891	0.472965	3.31718	0.000909324	0.0110488	1.95669	proliferative
ATM	5370.68	1.57625	0.501047	3.1459	0.00165575	0.0182015	1.73989	proliferative
SLC2A11	1139.64	1.5787	0.518169	3.0467	0.00231368	0.0240661	1.61859	proliferative
TP53	2178.11	1.57976	0.572334	2.76021	0.00577642	0.0496206	1.30434	proliferative
SNX30	3124.5	1.59221	0.36171	4.40188	1.07318e-05	0.000237486	3.62436	proliferative
DHX33	3542.72	1.59257	0.395484	4.02688	5.65219e-05	0.00100654	2.99717	proliferative
FNBP1L	2392.3	1.6104	0.572604	2.81241	0.00491721	0.0435955	1.36056	proliferative
PPP1R3D	695.59	1.61132	0.54497	2.95671	0.00310943	0.0304332	1.51665	proliferative
PAX3	2057.99	1.61913	0.522012	3.10172	0.00192403	0.0205461	1.68727	proliferative
MPC1	794.686	1.62784	0.51039	3.18941	0.00142562	0.0160367	1.79489	proliferative
FAM63B	1268	1.63293	0.527932	3.09307	0.001981	0.0210101	1.67757	proliferative
MOB1B	2618.35	1.64	0.35911	4.56684	4.95127e-06	0.000120204	3.92008	proliferative
HPS1	3809.31	1.64419	0.396477	4.14701	3.36848e-05	0.000648593	3.18803	proliferative
PRMT7	2530.34	1.64648	0.569433	2.89144	0.00383482	0.035975	1.444	proliferative
LINC00263	454.36	1.65601	0.568215	2.9144	0.00356373	0.0339182	1.46957	proliferative
EIF4EBP2	4452.8	1.66226	0.467615	3.55475	0.000378336	0.00524031	2.28064	proliferative
ACSL3	11592.5	1.66405	0.540383	3.0794	0.0020742	0.0219238	1.65908	proliferative
GM2A	3754.03	1.67187	0.59633	2.80359	0.00505366	0.0445827	1.35083	proliferative
SFXN4	914.468	1.68057	0.45885	3.66256	0.000249707	0.00366072	2.43643	proliferative
CELSR2	2661.91	1.68517	0.482065	3.49573	0.000472773	0.00633251	2.19842	proliferative
ATP1A1	63326.1	1.6916	0.371773	4.55009	5.36242e-06	0.000128926	3.88966	proliferative
TYSND1	1655.29	1.69162	0.441134	3.83471	0.000125714	0.00203467	2.69151	proliferative
R3HCC1L	1291.94	1.6949	0.572845	2.95874	0.003089	0.030281	1.51883	proliferative
RASSF3	4601.78	1.69623	0.386055	4.39374	1.11415e-05	0.000245547	3.60987	proliferative
AMDHD2	989.067	1.69969	0.561406	3.02756	0.00246533	0.025263	1.59751	proliferative
IDI1	1670.84	1.71624	0.454852	3.77319	0.000161175	0.00251369	2.59969	proliferative
RHOQ	4672.99	1.71708	0.492393	3.48721	0.000488081	0.0065095	2.18645	proliferative
PACSIN2	12745.2	1.72072	0.555092	3.09988	0.00193598	0.020656	1.68495	proliferative
TFAP2A	8518.48	1.72473	0.439316	3.92594	8.63921e-05	0.00145115	2.83829	proliferative
PIP4K2A	4496.26	1.73374	0.57541	3.01306	0.00258632	0.0264592	1.57742	proliferative
CHD7	2412.28	1.73695	0.429993	4.0395	5.3566e-05	0.000960786	3.01737	proliferative
FZD3	540.947	1.75114	0.364673	4.80197	1.57116e-06	4.2548e-05	4.37112	proliferative
ALDH4A1	381.815	1.7528	0.614332	2.85318	0.00432838	0.0393287	1.40529	proliferative
TMEM251	488.588	1.75351	0.517878	3.38596	0.0007093	0.00890566	2.05033	proliferative
EPM2A	463.375	1.76595	0.474018	3.7255	0.000194928	0.00296567	2.52788	proliferative
ATP6V0E2	1386.86	1.77063	0.547148	3.23611	0.0012117	0.0140237	1.85314	proliferative
FAM101B	3338.28	1.77152	0.605016	2.92806	0.00341084	0.0327894	1.48427	proliferative
TPT1-AS1	480.381	1.77668	0.607467	2.92473	0.00344751	0.0330908	1.48029	proliferative
FAM161A	752.777	1.78132	0.634244	2.80857	0.00497615	0.0440239	1.35631	proliferative
PLD1	1500.27	1.78468	0.490989	3.63487	0.000278122	0.00402452	2.39529	proliferative
MYO5A	11903.5	1.7847	0.474867	3.75832	0.000171059	0.00263477	2.57926	proliferative
ARHGAP19	933.324	1.7941	0.627852	2.85752	0.00426969	0.0390524	1.40835	proliferative
SDCBP	28504.1	1.79791	0.633486	2.83812	0.00453803	0.0408752	1.38854	proliferative
INPP4B	5183.34	1.79936	0.361275	4.98058	6.33931e-07	1.86724e-05	4.7288	proliferative
MEGF9	1703.29	1.80052	0.478796	3.76053	0.000169556	0.00261812	2.58201	proliferative
RP11-1055B8.7	4521.28	1.8021	0.425534	4.23492	2.28634e-05	0.000462101	3.33526	proliferative
SLC19A2	2088.68	1.80479	0.406453	4.44035	8.98119e-06	0.000202975	3.69256	proliferative
WIPI1	5116.75	1.80972	0.514633	3.51653	0.00043723	0.00594613	2.22577	proliferative
KLHL22	1329.97	1.82046	0.475072	3.83197	0.000127123	0.00204681	2.68892	proliferative
C1orf85	4669.51	1.82447	0.567631	3.21419	0.00130814	0.0149863	1.8243	proliferative
FUOM	321.944	1.82923	0.661326	2.766	0.0056749	0.0489175	1.31054	proliferative
SLC6A8	8179.13	1.83455	0.583167	3.14583	0.00165614	0.0182015	1.73989	proliferative
DAAM1	1227.71	1.83959	0.645024	2.85198	0.00434481	0.0394492	1.40396	proliferative
ERMP1	1881.34	1.84556	0.554878	3.32608	0.000880782	0.0107651	1.96798	proliferative
LPCAT1	4043.29	1.84643	0.639424	2.88765	0.00388127	0.0361556	1.44182	proliferative
SMPD2	609.067	1.85873	0.562183	3.30627	0.00094546	0.0114074	1.94282	proliferative
SLC39A11	1740.76	1.87455	0.653833	2.86701	0.00414364	0.0381239	1.4188	proliferative
POLR3G	1754.6	1.87638	0.527403	3.55777	0.000374023	0.00518873	2.28494	proliferative
OSER1-AS1	439.177	1.88288	0.64161	2.93461	0.00333962	0.0323047	1.49073	proliferative
OAT	4525.62	1.89479	0.494217	3.83393	0.000126111	0.00203843	2.6907	proliferative
TULP4	1482.2	1.89813	0.508888	3.72996	0.000191507	0.00291719	2.53503	proliferative
ATP6V0A1	2894.81	1.90213	0.391115	4.86335	1.15416e-06	3.19516e-05	4.49551	proliferative
CYTH3	6936.87	1.9061	0.571638	3.33445	0.000854679	0.010502	1.97873	proliferative
ZBTB10	1458.09	1.91021	0.518846	3.68166	0.000231721	0.00344945	2.46225	proliferative
TPD52	3812.95	1.91181	0.603537	3.16768	0.00153661	0.0170689	1.76779	proliferative
FAM210B	7759.68	1.91583	0.677561	2.82754	0.00469066	0.0419459	1.37731	proliferative
ARVCF	403.751	1.91668	0.686096	2.7936	0.00521251	0.0457244	1.33985	proliferative
UBL3	8196.39	1.91917	0.411398	4.665	3.08619e-06	7.87707e-05	4.10364	proliferative
LDLRAD3	2952.02	1.92512	0.394362	4.8816	1.05227e-06	2.96253e-05	4.52834	proliferative
SLC23A2	7859.65	1.92631	0.551096	3.49542	0.000473308	0.00633286	2.1984	proliferative
BACE2	11197.1	1.92645	0.48044	4.00977	6.07789e-05	0.00107009	2.97058	proliferative
AC083843.1	272.562	1.93004	0.684283	2.82053	0.00479439	0.0427506	1.36906	proliferative
LONRF1	2234.82	1.94081	0.376443	5.15565	2.52751e-07	8.20285e-06	5.08604	proliferative
TTLL1	489.584	1.94123	0.657341	2.95316	0.00314541	0.0307129	1.51268	proliferative
IVNS1ABP	14444.1	1.9528	0.509109	3.83573	0.000125192	0.00202886	2.69275	proliferative
ARRB1	1016.61	1.95406	0.651881	2.99757	0.00272141	0.0274794	1.56099	proliferative
STAT5A	665.066	1.95714	0.680245	2.87711	0.0040133	0.0371447	1.4301	proliferative
RAB32	5235.9	1.96076	0.663884	2.95347	0.00314221	0.0307057	1.51278	proliferative
NANOS1	503.805	1.96347	0.676344	2.90306	0.00369539	0.0349214	1.45691	proliferative
LIPA	4600.83	1.96533	0.594937	3.30343	0.000955109	0.0114816	1.94	proliferative
BCL2	1140.44	1.96691	0.609783	3.2256	0.00125711	0.014455	1.83998	proliferative
USP54	1721.42	1.96876	0.630029	3.12488	0.00177879	0.0193104	1.71421	proliferative
STXBP1	11513.3	1.97122	0.672209	2.93245	0.00336304	0.0324807	1.48837	proliferative
VAT1	27856.7	1.97539	0.404799	4.87992	1.0613e-06	2.97788e-05	4.52609	proliferative
SASH1	4167.22	1.97854	0.522463	3.78696	0.000152502	0.00239742	2.62026	proliferative
TMEM98	2881	1.9931	0.689957	2.88874	0.00386795	0.0361221	1.44223	proliferative
TRAPPC6A	641.58	1.99453	0.519742	3.83754	0.000124274	0.00201662	2.69538	proliferative
ATP6V1C1	6201.35	1.99632	0.480764	4.15239	3.29017e-05	0.000637022	3.19585	proliferative
GRAMD4	2479.33	1.99717	0.639697	3.12205	0.00179599	0.0194123	1.71192	proliferative
FARP2	2579.82	2.00655	0.624	3.21563	0.0013016	0.0149252	1.82608	proliferative
SERINC5	715.892	2.01504	0.450624	4.47167	7.76093e-06	0.000177006	3.75201	proliferative
COMTD1	360.121	2.01672	0.679836	2.96649	0.00301224	0.0296689	1.5277	proliferative
CHCHD6	2006.78	2.01971	0.670591	3.01183	0.00259677	0.0265443	1.57603	proliferative
IRS2	3871.42	2.0392	0.649427	3.14	0.00168949	0.0185025	1.73277	proliferative
MYC	6990.5	2.04062	0.601544	3.3923	0.000693075	0.00871075	2.05994	proliferative
SLC25A23	2193.96	2.04313	0.35197	5.80485	6.44252e-09	2.88059e-07	6.54052	proliferative
ST3GAL5	2072.22	2.04684	0.705905	2.8996	0.00373638	0.0351842	1.45365	proliferative
MAP6D1	243.91	2.05047	0.646883	3.16978	0.00152556	0.0170022	1.76949	proliferative
MFGE8	5711.3	2.06133	0.666036	3.09493	0.00196859	0.02095	1.67882	proliferative
PPARGC1B	627.485	2.07306	0.614594	3.37305	0.0007434	0.00929623	2.03169	proliferative
GLUD2	277.782	2.07847	0.697014	2.98196	0.00286406	0.0286867	1.54232	proliferative
PI4KAP1	226.961	2.0866	0.551836	3.7812	0.000156075	0.00244027	2.61256	proliferative
PARD6G	674.298	2.09807	0.706884	2.96806	0.0029969	0.0295647	1.52923	proliferative
HSF4	1888.49	2.10258	0.736001	2.85676	0.00427992	0.0390853	1.40799	proliferative
FBXL7	1563.04	2.11359	0.629836	3.35578	0.000791407	0.009798	2.00886	proliferative
GPR153	1083.34	2.11579	0.548013	3.86083	0.000113003	0.00184334	2.73439	proliferative
PFKFB2	3413.42	2.11665	0.726357	2.91406	0.00356764	0.0339295	1.46942	proliferative
PSAP	129140	2.12733	0.613813	3.46577	0.000528716	0.00699484	2.15522	proliferative
RP11-334C17.5	208.382	2.13305	0.701286	3.04162	0.00235307	0.0243533	1.61344	proliferative
DIP2C	3187.1	2.13834	0.508958	4.20141	2.65259e-05	0.000525998	3.27902	proliferative
RAB3A	341.739	2.14138	0.568186	3.76881	0.000164031	0.00254863	2.59369	proliferative
THNSL1	585.192	2.15516	0.669083	3.22106	0.00127716	0.014672	1.83351	proliferative
AVPI1	2416.37	2.18213	0.641686	3.40062	0.000672326	0.00847797	2.07171	proliferative
GNPTAB	6455.86	2.18275	0.539204	4.04809	5.16365e-05	0.000935592	3.02891	proliferative
LGALS3	19945.5	2.18381	0.691425	3.15842	0.00158625	0.0175889	1.75476	proliferative
TANGO2	1325.01	2.18732	0.531445	4.1158	3.85846e-05	0.000724481	3.13997	proliferative
ATP7B	613.237	2.19363	0.722219	3.03735	0.0023867	0.0246197	1.60872	proliferative
GSTO1	8310.87	2.19419	0.496493	4.41939	9.89819e-06	0.000220492	3.65661	proliferative
SOX13	2699.41	2.19755	0.709662	3.09662	0.00195739	0.0208496	1.6809	proliferative
CLCN7	12302.9	2.20608	0.453128	4.86856	1.12417e-06	3.11906e-05	4.50598	proliferative
KREMEN1	2529.56	2.21836	0.422934	5.24516	1.56146e-07	5.303e-06	5.27548	proliferative
SETDB2	1820.02	2.22359	0.520485	4.27215	1.93595e-05	0.000399732	3.39823	proliferative
PPFIBP2	1466.41	2.22475	0.778157	2.859	0.00424976	0.0388988	1.41006	proliferative
ASB13	1289.01	2.23577	0.513706	4.35224	1.34754e-05	0.000290796	3.53641	proliferative
CERS4	534.987	2.25824	0.813785	2.77498	0.0055205	0.0479188	1.31949	proliferative
CHCHD10	903.889	2.25825	0.771134	2.92849	0.00340616	0.0327698	1.48453	proliferative
SCARB1	9427.75	2.26012	0.433416	5.21465	1.8416e-07	6.12062e-06	5.2132	proliferative
ARNT2	2820.85	2.26501	0.776744	2.91603	0.00354519	0.0337676	1.4715	proliferative
TBC1D14	4031.85	2.27686	0.665477	3.4214	0.000623007	0.00801654	2.09601	proliferative
EN2	615.393	2.2774	0.575354	3.95827	7.54956e-05	0.00129258	2.88854	proliferative
QDPR	3196.64	2.28204	0.542771	4.20443	2.61737e-05	0.000522213	3.28215	proliferative
AK9	224.498	2.29001	0.818869	2.79655	0.00516514	0.0454371	1.34259	proliferative
IGSF8	6511.65	2.29075	0.43356	5.28358	1.26683e-07	4.41085e-06	5.35548	proliferative
RGS20	830.545	2.29248	0.667193	3.43601	0.000590347	0.00765972	2.11579	proliferative
KAZN	1869.15	2.29468	0.56472	4.0634	4.83623e-05	0.000886469	3.05234	proliferative
DSTYK	6487.02	2.29945	0.480988	4.78068	1.74701e-06	4.69013e-05	4.32882	proliferative
PODXL2	3515.23	2.30002	0.759471	3.02845	0.0024581	0.0252098	1.59843	proliferative
DFNB31	1888.27	2.32453	0.503429	4.61739	3.88594e-06	9.64117e-05	4.01587	proliferative
ZBED3-AS1	141.771	2.33232	0.74151	3.14536	0.00165882	0.0182148	1.73958	proliferative
KIAA0930	6161.38	2.33805	0.548891	4.25959	2.04798e-05	0.000420766	3.37596	proliferative
FNIP2	2734.02	2.34476	0.626734	3.74123	0.000183122	0.00279977	2.55288	proliferative
GK	1150.3	2.35444	0.728941	3.22995	0.00123812	0.0143162	1.84417	proliferative
TPCN2	3155.28	2.35826	0.754438	3.12585	0.0017729	0.0192632	1.71527	proliferative
ANKRD44	728.534	2.36478	0.446141	5.30051	1.15478e-07	4.06626e-06	5.39081	proliferative
KREMEN2	282.892	2.3709	0.850584	2.78738	0.00531357	0.0464262	1.33324	proliferative
PLEKHG3	1360.95	2.37122	0.48681	4.87094	1.11068e-06	3.08853e-05	4.51025	proliferative
OSTM1	6313.6	2.37277	0.448925	5.28544	1.25401e-07	4.37846e-06	5.35868	proliferative
ATP11A	4960.46	2.38414	0.470401	5.06831	4.01359e-07	1.22637e-05	4.91138	proliferative
FAXDC2	563.223	2.38472	0.58126	4.10268	4.08387e-05	0.000764583	3.11658	proliferative
NHSL1	2343.92	2.38843	0.573802	4.16246	3.14838e-05	0.00061532	3.2109	proliferative
MFAP3L	922.687	2.39683	0.598559	4.00434	6.21912e-05	0.00109032	2.96245	proliferative
TCFL5	3085.61	2.40203	0.786069	3.05575	0.00224498	0.02343	1.63023	proliferative
ITPK1	4652.95	2.40798	0.651626	3.69534	0.000219594	0.00330055	2.48141	proliferative
CHKA	1239.83	2.40903	0.628836	3.83093	0.000127659	0.00205279	2.68766	proliferative
TRIB1	2690.25	2.42286	0.53906	4.4946	6.97012e-06	0.000161941	3.79064	proliferative
TRIB2	10525	2.43176	0.53633	4.53407	5.7858e-06	0.000137509	3.86167	proliferative
PIK3C2B	1349.79	2.4364	0.847606	2.87444	0.0040474	0.0374324	1.42675	proliferative
MYH10	10401.1	2.44324	0.498856	4.89769	9.69694e-07	2.75237e-05	4.56029	proliferative
SLC25A16	997.859	2.45078	0.740304	3.3105	0.000931281	0.0112605	1.94844	proliferative
CTD-3065J16.9	156.856	2.4515	0.716498	3.4215	0.000622764	0.00801654	2.09601	proliferative
MAP3K1	1531.16	2.45225	0.680291	3.6047	0.000312511	0.00445984	2.35068	proliferative
GPNMB	47123.5	2.45317	0.460645	5.32551	1.00668e-07	3.6375e-06	5.4392	proliferative
IGSF3	6400.87	2.46032	0.602115	4.08614	4.38612e-05	0.000816159	3.08823	proliferative
HSPA12A	1100.18	2.46064	0.737241	3.33763	0.000844963	0.0103989	1.98301	proliferative
ADAM11	352.74	2.50393	0.856717	2.9227	0.00347006	0.0332559	1.47813	proliferative
MARCKSL1	9002.57	2.5069	0.665801	3.76524	0.000166386	0.002582	2.58804	proliferative
TATDN2P2	281.958	2.5228	0.692929	3.64078	0.000271811	0.00394697	2.40374	proliferative
SOX5	672.524	2.53146	0.68996	3.66899	0.000243509	0.00358628	2.44536	proliferative
C1orf198	3563.7	2.53931	0.729975	3.47862	0.000503999	0.00671459	2.17298	proliferative
ARSG	906.245	2.55031	0.483384	5.27596	1.32064e-07	4.55989e-06	5.34105	proliferative
FMN1	11206.7	2.559	0.504123	5.07615	3.85169e-07	1.18506e-05	4.92626	proliferative
RP11-356I2.4	138.196	2.5603	0.918633	2.78707	0.00531865	0.0464262	1.33324	proliferative
FAHD2CP	197.504	2.56835	0.899005	2.85688	0.00427826	0.0390853	1.40799	proliferative
ACSL1	5744.15	2.56906	0.742517	3.45994	0.000540297	0.00711429	2.14787	proliferative
GS1-358P8.4	451.627	2.57132	0.574189	4.47818	7.52807e-06	0.000172965	3.76204	proliferative
GPRC5B	4652.9	2.57138	0.737294	3.48759	0.000487404	0.00650744	2.18659	proliferative
LYST	9552.98	2.57364	0.736745	3.49325	0.000477173	0.0063777	2.19534	proliferative
SCD	18220.8	2.58108	0.466463	5.5333	3.14267e-08	1.23618e-06	5.90792	proliferative
SLC18B1	1225.5	2.59374	0.576654	4.49792	6.86225e-06	0.000160033	3.79579	proliferative
LINC00473	1794.11	2.59394	0.658507	3.93913	8.17782e-05	0.00138866	2.8574	proliferative
CCDC78	664.796	2.59978	0.795022	3.27007	0.00107522	0.0126562	1.8977	proliferative
SLC5A4	302.547	2.60854	0.653637	3.99082	6.5846e-05	0.00115115	2.93887	proliferative
TPPP	419.974	2.61877	0.786465	3.32979	0.0008691	0.0106538	1.9725	proliferative
LINC00920	465.59	2.61952	0.660762	3.9644	7.35822e-05	0.0012633	2.89849	proliferative
SMPDL3A	478.891	2.6206	0.777452	3.37076	0.000749608	0.00936445	2.02852	proliferative
FRMD3	279.544	2.62632	0.921632	2.84964	0.00437685	0.0396533	1.40172	proliferative
SIRPA	8228.09	2.63611	0.59494	4.43089	9.38445e-06	0.000210178	3.67741	proliferative
TMEM170B	413.041	2.63711	0.746498	3.53265	0.000411416	0.00562586	2.24981	proliferative
NXN	337.869	2.64696	0.939137	2.8185	0.00482485	0.0429298	1.36724	proliferative
HPS4	9584.97	2.65547	0.51648	5.14147	2.726e-07	8.77829e-06	5.05659	proliferative
TDRD3	2896.85	2.6555	0.667108	3.98062	6.87364e-05	0.00118996	2.92447	proliferative
GPR56	14011	2.65612	0.852912	3.11418	0.00184456	0.0198462	1.70232	proliferative
CTA-217C2.1	603.977	2.65639	0.680226	3.90516	9.41615e-05	0.00156894	2.80439	proliferative
CRYL1	1589.41	2.65831	0.775118	3.42956	0.000604565	0.00781158	2.10726	proliferative
MICAL1	10382.5	2.6609	0.697808	3.81323	0.000137165	0.00218585	2.66038	proliferative
KIF1A	23.7111	2.66131	0.854883	3.11308	0.00185149	0.0198739	1.70172	proliferative
CLCN5	1490.82	2.67941	0.52858	5.06906	3.99785e-07	1.22637e-05	4.91138	proliferative
RHPN1	619.695	2.68165	0.899689	2.98064	0.00287651	0.0287651	1.54113	proliferative
LEF1	1613.09	2.69736	0.5239	5.14862	2.62416e-07	8.4723e-06	5.072	proliferative
RAB27A	5294.54	2.7	0.726758	3.71512	0.000203105	0.00307502	2.51215	proliferative
RNF144B	906.532	2.70708	0.67124	4.03296	5.50789e-05	0.0009865	3.0059	proliferative
LA16c-390E6.4	187.373	2.71526	0.645937	4.20359	2.62716e-05	0.000523326	3.28123	proliferative
ADARB1	1281.81	2.717	0.655196	4.14685	3.3708e-05	0.000648593	3.18803	proliferative
SEMA6D	1426.66	2.7321	0.925359	2.95248	0.00315233	0.0307509	1.51214	proliferative
CHST11	4526.38	2.7445	0.602219	4.55731	5.18128e-06	0.000125189	3.90244	proliferative
DNAJC12	284.61	2.75568	0.94726	2.90911	0.00362458	0.0343395	1.46421	proliferative
REEP6	503.568	2.7557	0.806186	3.41819	0.000630386	0.00808638	2.09225	proliferative
CDK18	706.635	2.75804	0.930092	2.96534	0.00302345	0.0297558	1.52643	proliferative
GPR19	295.177	2.77001	0.681901	4.06219	4.86154e-05	0.000887356	3.0519	proliferative
PDGFD	252.561	2.7716	0.832675	3.32854	0.000873009	0.0106911	1.97098	proliferative
FN3K	1115.4	2.78071	0.987266	2.81658	0.00485384	0.0430952	1.36557	proliferative
RTN4R	699.577	2.78524	0.869994	3.20145	0.00136739	0.0155362	1.80865	proliferative
SCAMP5	661.488	2.79485	0.962885	2.90257	0.0037011	0.0349314	1.45678	proliferative
C10orf11	448.794	2.80423	0.8801	3.18626	0.00144125	0.0161487	1.79186	proliferative
ZFYVE16	10775.4	2.80852	0.61559	4.56231	5.05927e-06	0.000122586	3.91156	proliferative
HMG20B	16154.4	2.80969	0.664306	4.22951	2.34199e-05	0.000471815	3.32623	proliferative
FAM149A	311.6	2.81208	1.00892	2.78721	0.00531638	0.0464262	1.33324	proliferative
SHC4	1208.05	2.82252	0.936695	3.01327	0.00258448	0.0264592	1.57742	proliferative
FAM222A	472.045	2.82666	0.912824	3.09661	0.00195749	0.0208496	1.6809	proliferative
SLC1A4	21158.5	2.85751	0.685051	4.17123	3.0296e-05	0.000593975	3.22623	proliferative
STX7	5964.28	2.8694	0.473831	6.05574	1.39777e-09	7.4568e-08	7.12745	proliferative
CUBN	414.026	2.87086	0.91147	3.1497	0.00163437	0.018042	1.74372	proliferative
HAGHL	1439.68	2.88257	0.512023	5.62977	1.80448e-08	7.47658e-07	6.1263	proliferative
TSPAN33	578.442	2.883	0.768461	3.75166	0.00017567	0.00269577	2.56932	proliferative
NEDD9	1836.33	2.88358	0.87603	3.29165	0.000996026	0.0119044	1.92429	proliferative
PLA2G6	1784.58	2.88362	0.573447	5.02857	4.94157e-07	1.47653e-05	4.83076	proliferative
CGN	262.932	2.91315	0.947166	3.07565	0.00210043	0.0221585	1.65446	proliferative
FAM69B	532.989	2.91373	0.58468	4.98346	6.24574e-07	1.84405e-05	4.73423	proliferative
ACACB	695.409	2.92254	0.77246	3.78342	0.000154691	0.00242778	2.61479	proliferative
TRIM2	4625.28	2.92327	0.734599	3.97941	6.90879e-05	0.00119438	2.92286	proliferative
RP11-1055B8.4	239.164	2.93547	0.715505	4.10266	4.08434e-05	0.000764583	3.11658	proliferative
PRKD3	15451.4	2.93814	0.819317	3.58608	0.000335685	0.00470944	2.32703	proliferative
RGS10	1292.57	2.94228	0.72245	4.07265	4.64815e-05	0.000858492	3.06626	proliferative
C21orf91	2493.59	2.96	0.940125	3.14852	0.001641	0.018083	1.74273	proliferative
HSD17B14	926.447	2.97897	0.959653	3.10422	0.00190782	0.0204081	1.6902	proliferative
TBC1D16	29645.9	2.97924	0.675924	4.40765	1.04496e-05	0.000232359	3.63384	proliferative
DGCR6	456.311	2.9802	0.672852	4.42921	9.45772e-06	0.000211438	3.67482	proliferative
FCRLA	1515.85	2.99085	1.00515	2.97553	0.0029248	0.0290609	1.53669	proliferative
WDR91	3797.02	2.99266	0.684761	4.37037	1.24037e-05	0.000270015	3.56861	proliferative
GDPD5	1689.96	3.0076	0.835219	3.60097	0.000317036	0.00450372	2.34643	proliferative
SLC22A23	486.073	3.01909	0.87014	3.46966	0.000521112	0.00690557	2.1608	proliferative
RP11-3L8.3	194.992	3.03899	0.975913	3.114	0.00184572	0.0198462	1.70232	proliferative
PDZRN3	1655.97	3.05094	0.929687	3.28168	0.00103189	0.0122389	1.91226	proliferative
NR4A1	5047.88	3.05613	0.680739	4.48943	7.14127e-06	0.0001653	3.78173	proliferative
PROS1	7219.61	3.06692	0.887405	3.45606	0.00054813	0.00719793	2.14279	proliferative
SS18L1	5963.61	3.07343	1.05237	2.92047	0.00349499	0.0334689	1.47536	proliferative
AP1S2	10984.8	3.08585	0.489248	6.30734	2.8388e-10	1.76431e-08	7.75342	proliferative
TSPAN10	3558.15	3.08886	0.775233	3.98443	6.76422e-05	0.00117593	2.92962	proliferative
BHLHE41	3270.21	3.10184	0.744639	4.16556	3.10583e-05	0.00060796	3.21612	proliferative
CCDC171	1304.06	3.10469	0.944143	3.28837	0.0010077	0.0120199	1.9201	proliferative
IL17D	722.473	3.11028	0.632988	4.91364	8.94005e-07	2.56639e-05	4.59068	proliferative
PDK4	1586.8	3.1273	0.734806	4.25596	2.08155e-05	0.000426826	3.36975	proliferative
C2orf88	224.534	3.14755	1.08348	2.90502	0.00367227	0.0347649	1.45886	proliferative
PRR5	340.811	3.15874	0.734024	4.30332	1.6826e-05	0.000356299	3.44819	proliferative
CDK2	14152	3.16207	0.515557	6.13331	8.60668e-10	4.88498e-08	7.31114	proliferative
CTSH	3433.76	3.1664	1.11656	2.83586	0.00457029	0.0411055	1.3861	proliferative
MREG	897.866	3.16797	0.698831	4.53324	5.80867e-06	0.00013779	3.86078	proliferative
FAM124A	348.199	3.17412	0.780606	4.06622	4.7781e-05	0.000878158	3.05643	proliferative
RP11-558F24.4	235.147	3.18142	0.511306	6.22214	4.90406e-10	2.97354e-08	7.52673	proliferative
ASAH1	22123.1	3.20188	0.520737	6.14874	7.80996e-10	4.47363e-08	7.34934	proliferative
HEY2	248.872	3.20235	0.931911	3.43632	0.000589667	0.00765889	2.11583	proliferative
SDC3	19013.7	3.20274	0.477967	6.70075	2.07353e-11	1.76534e-09	8.75317	proliferative
RAP1GAP	1407.92	3.2098	1.10019	2.9175	0.00352851	0.0336603	1.47288	proliferative
CAPG	1953.66	3.21044	0.664317	4.83269	1.34701e-06	3.7125e-05	4.43033	proliferative
RAB6B	2622.31	3.2157	1.02108	3.14932	0.00163649	0.0180493	1.74354	proliferative
SORT1	10991.8	3.21753	0.480879	6.69094	2.21742e-11	1.84984e-09	8.73287	proliferative
MXI1	4697.48	3.22693	0.501038	6.44049	1.19089e-10	8.13341e-09	8.08973	proliferative
PCSK9	10.6365	3.22838	1.14053	2.83059	0.0046462	0.0416683	1.38019	proliferative
ST3GAL4	9317.59	3.22944	0.568223	5.6834	1.32045e-08	5.60177e-07	6.25167	proliferative
APOC1	393.108	3.23254	1.1622	2.78139	0.00541268	0.0471108	1.32688	proliferative
ADAMTS17	258.212	3.23469	1.1326	2.85598	0.00429044	0.0390973	1.40785	proliferative
EPHA5	443.226	3.23837	1.02587	3.15671	0.00159559	0.0176609	1.75299	proliferative
HEY1	2536.33	3.24689	0.810723	4.00493	6.20356e-05	0.00108913	2.96292	proliferative
SLC12A7	3817.27	3.25061	1.11642	2.91163	0.00359548	0.0341159	1.46704	proliferative
SH3TC1	1493.32	3.27343	0.859072	3.81042	0.000138728	0.00220793	2.65601	proliferative
PAG1	3587.23	3.28701	0.553097	5.94291	2.80008e-09	1.34382e-07	6.87166	proliferative
RAB38	5386.43	3.29159	0.622133	5.29082	1.21772e-07	4.27576e-06	5.36899	proliferative
RP11-1055B8.2	44.5816	3.31088	1.10488	2.99659	0.0027302	0.0275458	1.55994	proliferative
SCIN	181.383	3.31723	0.83575	3.96916	7.21262e-05	0.00124173	2.90597	proliferative
LINC00340	642.057	3.31968	1.02844	3.22788	0.00124712	0.0143788	1.84228	proliferative
GAB2	4583.74	3.32462	0.448923	7.40578	1.30385e-13	1.76162e-11	10.7541	proliferative
CES3	139.953	3.35067	1.2115	2.76572	0.0056798	0.0489258	1.31046	proliferative
DUSP15	147.732	3.35782	1.0101	3.32425	0.000886581	0.0108147	1.96598	proliferative
CYP27A1	3630.25	3.35862	0.378796	8.86656	7.54422e-19	2.08388e-16	15.6811	proliferative
ATRNL1	279.647	3.36744	1.15605	2.91289	0.00358096	0.0340301	1.46814	proliferative
FAXC	961.984	3.37152	0.79328	4.25011	2.13669e-05	0.000435458	3.36105	proliferative
HES6	2615.19	3.37793	0.914526	3.69364	0.000221064	0.00331463	2.47956	proliferative
KLF15	547.21	3.37883	0.846431	3.99185	6.55602e-05	0.00114776	2.94015	proliferative
DGCR5	248.254	3.37955	1.17806	2.86875	0.00412102	0.0380002	1.42021	proliferative
AC005786.5	25.7215	3.38053	1.211	2.79152	0.00524615	0.0459223	1.33798	proliferative
INPP5F	5450.05	3.38307	0.771962	4.38243	1.17365e-05	0.000257292	3.58957	proliferative
SGK1	12487.8	3.38321	0.499632	6.77141	1.27537e-11	1.15715e-09	8.93661	proliferative
NPAS1	489.034	3.40259	1.05906	3.21283	0.00131433	0.0150296	1.82305	proliferative
CYGB	5450.26	3.40473	1.04361	3.26245	0.00110455	0.0129524	1.88765	proliferative
PIR	3981.2	3.40803	0.619687	5.4996	3.80647e-08	1.47397e-06	5.83151	proliferative
CERS1	245.944	3.41062	0.981397	3.47527	0.000510332	0.00678441	2.16849	proliferative
AATK	592.673	3.4116	0.959776	3.55458	0.000378584	0.00524031	2.28064	proliferative
SESN3	779.507	3.41469	0.832408	4.10218	4.09271e-05	0.000764999	3.11634	proliferative
CDK5R1	2175.65	3.41906	0.619251	5.52128	3.36533e-08	1.31959e-06	5.87956	proliferative
SCUBE2	198.945	3.42421	1.03314	3.31438	0.000918459	0.011138	1.95319	proliferative
SLC17A9	38.9462	3.42797	1.00707	3.4039	0.0006643	0.00842576	2.07439	proliferative
SLC16A10	183.586	3.42844	0.799516	4.28814	1.80174e-05	0.000377031	3.42362	proliferative
TMTC2	3269.73	3.44711	0.805731	4.27824	1.88381e-05	0.000391568	3.40719	proliferative
KIAA1598	3855.15	3.45628	0.673416	5.13247	2.85968e-07	9.10295e-06	5.04082	proliferative
RASSF2	509.727	3.45954	1.01735	3.40055	0.000672508	0.00847797	2.07171	proliferative
MAST1	347.588	3.46333	1.05326	3.28821	0.00100825	0.0120199	1.9201	proliferative
RP11-80F22.9	129.135	3.46381	0.836389	4.14139	3.45207e-05	0.000660142	3.18036	proliferative
TBC1D7	5579.12	3.47435	0.572771	6.06586	1.31253e-09	7.09338e-08	7.14915	proliferative
PRKCH	618.48	3.48063	0.736483	4.72602	2.28959e-06	6.00413e-05	4.22155	proliferative
PDE3B	885.823	3.49418	0.693714	5.03692	4.73085e-07	1.42729e-05	4.84549	proliferative
C19orf71	2525.71	3.5001	0.771011	4.53963	5.63542e-06	0.000134708	3.87061	proliferative
SLAIN1	620.466	3.5106	0.9672	3.62965	0.000283805	0.0040972	2.38751	proliferative
GJA3	919.948	3.51963	0.983556	3.57847	0.000345609	0.0048323	2.31585	proliferative
FAM53B	4590.45	3.52527	0.734886	4.79703	1.61035e-06	4.34199e-05	4.36231	proliferative
RAB11FIP4	1271.62	3.52687	0.716522	4.92221	8.55719e-07	2.46789e-05	4.60767	proliferative
BAI1	140.04	3.52765	1.19153	2.9606	0.00307045	0.0301229	1.5211	proliferative
C11orf96	411.787	3.52947	0.838049	4.21154	2.53638e-05	0.000506869	3.2951	proliferative
SLC27A3	2973.78	3.53559	0.868313	4.07179	4.66531e-05	0.000860383	3.06531	proliferative
FGF13	316.352	3.53721	1.02737	3.44299	0.000575323	0.00749608	2.12517	proliferative
BRSK2	166.562	3.55469	1.00394	3.54073	0.000399018	0.0054865	2.2607	proliferative
EGLN3	179.205	3.59621	1.07714	3.33868	0.000841788	0.0103701	1.98422	proliferative
GNAL	1116.84	3.61074	1.25143	2.88529	0.00391054	0.0363288	1.43975	proliferative
CABLES1	4889.06	3.61323	0.498208	7.25245	4.09286e-13	5.08743e-11	10.2935	proliferative
GPR137B	3759.99	3.62129	0.582475	6.21707	5.06518e-10	3.05632e-08	7.5148	proliferative
CXADR	312.045	3.62407	1.12282	3.22764	0.00124817	0.0143788	1.84228	proliferative
SHC2	369.591	3.6277	1.25965	2.87992	0.00397772	0.0368703	1.43332	proliferative
ST6GALNAC1	14.1064	3.63421	1.0931	3.32466	0.000885249	0.0108091	1.96621	proliferative
FBXL16	200.571	3.63977	0.696095	5.22884	1.70577e-07	5.71502e-06	5.24298	proliferative
Z83851.1	99.7838	3.64199	1.27182	2.8636	0.00418855	0.0384233	1.4154	proliferative
ASRGL1	474.763	3.64251	1.19263	3.05419	0.00225672	0.0235131	1.62869	proliferative
TNFRSF19	6295.94	3.64322	0.856088	4.25566	2.08434e-05	0.000426826	3.36975	proliferative
CEACAM1	930.144	3.65503	0.950838	3.84401	0.000121038	0.00197183	2.70513	proliferative
SORL1	1880.17	3.66233	1.32297	2.76825	0.00563578	0.0487493	1.31203	proliferative
ANKRD6	490.428	3.66399	0.747244	4.90334	9.42185e-07	2.69227e-05	4.56988	proliferative
ISG20	1062.99	3.66863	0.912466	4.02056	5.80589e-05	0.00102802	2.988	proliferative
RIMS4	67.4795	3.67066	1.13095	3.24565	0.00117184	0.0136513	1.86483	proliferative
MYOM2	54.1361	3.68883	1.16308	3.17162	0.00151594	0.0169148	1.77173	proliferative
LAD1	25.8555	3.68976	1.25919	2.93027	0.00338671	0.0326079	1.48668	proliferative
ADRBK2	1066.15	3.7047	0.947712	3.9091	9.2641e-05	0.00154567	2.81088	proliferative
LZTS1	7362.66	3.7061	0.585577	6.32898	2.46785e-10	1.55713e-08	7.80768	proliferative
RNF125	803.19	3.70898	0.781964	4.74316	2.10412e-06	5.55292e-05	4.25548	proliferative
TMEM255A	1053.4	3.71001	1.21314	3.05819	0.0022268	0.0232793	1.63303	proliferative
TRPM8	434.268	3.71082	1.1235	3.30292	0.000956829	0.0114912	1.93963	proliferative
FAM20A	202.404	3.72623	0.832882	4.4739	7.6804e-06	0.000175492	3.75574	proliferative
LONRF3	580.128	3.7274	1.05737	3.52516	0.000423235	0.00577476	2.23847	proliferative
PPM1H	1383	3.72884	0.651033	5.72757	1.01881e-08	4.36682e-07	6.35983	proliferative
SPTBN2	3177.55	3.7314	1.16504	3.20281	0.00136093	0.0154912	1.80991	proliferative
TEX41	1112	3.74994	0.740665	5.06294	4.12839e-07	1.25467e-05	4.90147	proliferative
ST6GAL1	2854.94	3.76357	1.07265	3.50867	0.00045035	0.00609125	2.21529	proliferative
POU3F3	42.242	3.76965	1.34937	2.79364	0.00521186	0.0457244	1.33985	proliferative
ADAM23	1902.97	3.77079	0.596834	6.31798	2.64998e-10	1.65524e-08	7.78114	proliferative
ANO4	412.65	3.77147	1.28217	2.94149	0.00326641	0.0317199	1.49867	proliferative
MFSD12	43041.2	3.78633	0.727334	5.20576	1.93201e-07	6.38694e-06	5.19471	proliferative
RP11-390P2.4	1466.65	3.79388	0.711463	5.3325	9.68707e-08	3.5105e-06	5.45463	proliferative
ST6GALNAC2	2205.67	3.80786	0.629659	6.04749	1.47122e-09	7.74882e-08	7.11076	proliferative
RP11-137H2.6	258.549	3.81212	1.01536	3.75444	0.000173731	0.00266932	2.5736	proliferative
OLFM2	532.254	3.8201	1.307	2.9228	0.00346901	0.0332559	1.47813	proliferative
TMCC2	1779.44	3.82118	0.458256	8.33853	7.52214e-17	1.64036e-14	13.7851	proliferative
GREB1	5042.18	3.83484	0.741974	5.16843	2.36073e-07	7.70181e-06	5.11341	proliferative
TTC39A	359.829	3.83844	0.387831	9.89719	4.28133e-23	2.0468e-20	19.6889	proliferative
FAM213A	3352.08	3.84792	0.765154	5.02895	4.93163e-07	1.47653e-05	4.83076	proliferative
KCNS1	74.9107	3.8543	1.11056	3.47058	0.000519329	0.00688929	2.16183	proliferative
TNFRSF14	10894.5	3.85766	0.577832	6.67609	2.45397e-11	2.03352e-09	8.69175	proliferative
STXBP6	789.215	3.87196	1.04448	3.70706	0.000209679	0.00316684	2.49937	proliferative
ITGA7	7321.27	3.89728	1.05636	3.68934	0.000224833	0.00336708	2.47275	proliferative
ALDH1A1	233.913	3.90225	1.18942	3.28079	0.00103515	0.0122542	1.91171	proliferative
ZNF704	2724.69	3.91616	0.700098	5.59373	2.22242e-08	9.05726e-07	6.043	proliferative
BAMBI	6352.02	3.92602	0.666428	5.89114	3.83529e-09	1.80578e-07	6.74333	proliferative
PGBD5	391.056	3.92701	1.3202	2.97455	0.00293415	0.0291074	1.536	proliferative
PRKCZ	290.029	3.94653	1.03808	3.80174	0.000143681	0.0022751	2.643	proliferative
IL6R	2905.17	3.94666	0.73928	5.33852	9.3709e-08	3.40586e-06	5.46777	proliferative
PLCL1	177.971	3.95212	1.36757	2.88989	0.00385375	0.036098	1.44252	proliferative
EGR3	1247.45	3.95591	1.07879	3.66697	0.000245439	0.00361042	2.44244	proliferative
ITPKB	9310.89	3.95634	0.529126	7.47713	7.5966e-14	1.07302e-11	10.9694	proliferative
NAT16	355.258	3.96533	1.16288	3.40994	0.000649781	0.0083009	2.08087	proliferative
LRRC4	75.9939	3.97675	1.25326	3.17312	0.0015081	0.0168425	1.77359	proliferative
STOX2	249.158	3.99668	1.11593	3.58149	0.000341635	0.00478752	2.31989	proliferative
OGDHL	444.634	4.00722	1.28706	3.11346	0.00184909	0.0198653	1.7019	proliferative
PIK3AP1	76.4751	4.00756	1.11433	3.59638	0.000322671	0.00455772	2.34125	proliferative
PNLIPRP3	31.3722	4.02136	1.42064	2.83067	0.0046451	0.0416683	1.38019	proliferative
CNTN3	45.2698	4.02255	1.05058	3.82887	0.000128732	0.00206653	2.68476	proliferative
BAAT	64.8668	4.03001	1.03614	3.88944	0.000100477	0.00166523	2.77853	proliferative
COL25A1	128.933	4.03079	1.19709	3.36716	0.000759476	0.00944097	2.02498	proliferative
CELF2	3132.49	4.04868	0.608258	6.65618	2.8103e-11	2.28314e-09	8.64147	proliferative
RASIP1	283.11	4.05183	0.949333	4.26808	1.97159e-05	0.000406415	3.39103	proliferative
TMEM229B	1911.52	4.05191	0.876389	4.62342	3.77463e-06	9.44037e-05	4.02501	proliferative
PLEKHG1	682.534	4.06094	1.22833	3.30606	0.000946177	0.0114074	1.94282	proliferative
PKNOX2	837.143	4.06602	1.16213	3.49876	0.000467434	0.00627452	2.20242	proliferative
KRTAP19-1	376.203	4.0665	1.21664	3.34239	0.00083059	0.0102423	1.9896	proliferative
SLC7A4	265.606	4.07397	1.30244	3.12794	0.00176036	0.0191605	1.71759	proliferative
SLC24A4	49.0513	4.0885	1.27536	3.20576	0.00134707	0.0153756	1.81317	proliferative
ASB4	402.664	4.08958	0.924125	4.42535	9.6286e-06	0.000214872	3.66782	proliferative
ST3GAL6-AS1	166.887	4.09096	0.802383	5.09852	3.42327e-07	1.06913e-05	4.97097	proliferative
EFR3B	599.732	4.09847	0.701957	5.83863	5.26329e-09	2.42085e-07	6.61603	proliferative
NKAIN1	123.444	4.10619	1.20686	3.40237	0.000668037	0.00845591	2.07284	proliferative
CASKIN1	155.054	4.1083	1.11162	3.69577	0.00021922	0.00329892	2.48163	proliferative
LDLRAD4	139.145	4.11309	1.38569	2.96826	0.00299487	0.0295647	1.52923	proliferative
WNK2	749.554	4.1175	1.20787	3.40889	0.000652278	0.00831012	2.08039	proliferative
TKTL1	146.821	4.13806	1.31129	3.15573	0.00160098	0.0176891	1.75229	proliferative
RAB17	2770.32	4.13991	0.822341	5.0343	4.7961e-07	1.43999e-05	4.84164	proliferative
KNDC1	63.9812	4.13995	1.38532	2.98844	0.0028041	0.0281998	1.54975	proliferative
TESK2	1111.99	4.1409	0.646104	6.40903	1.46445e-10	9.78665e-09	8.00937	proliferative
CHN2	229.069	4.14605	1.26372	3.28082	0.00103504	0.0122542	1.91171	proliferative
SLC7A8	6128.79	4.15214	0.999186	4.15552	3.24543e-05	0.000632182	3.19916	proliferative
FGD4	1241.82	4.15339	0.604649	6.86909	6.4613e-12	6.178e-10	9.20915	proliferative
CRTAC1	709.871	4.17385	1.062	3.93019	8.48776e-05	0.00143427	2.84337	proliferative
PPARGC1A	1679.74	4.17811	1.16681	3.58079	0.000342558	0.00479505	2.31921	proliferative
RP11-527H14.2	733.609	4.17942	1.16916	3.57473	0.000350587	0.00489639	2.31012	proliferative
FAM134B	729.837	4.18015	0.797195	5.24357	1.57496e-07	5.33426e-06	5.27293	proliferative
RASEF	870.216	4.18106	1.0752	3.88863	0.00010081	0.00166577	2.77839	proliferative
ACAN	47.8609	4.18893	0.950819	4.4056	1.05491e-05	0.000234153	3.6305	proliferative
CHST6	362.734	4.19934	0.726877	5.77724	7.59348e-09	3.35897e-07	6.47379	proliferative
TFCP2L1	103.175	4.20217	0.90383	4.64929	3.33083e-06	8.44943e-05	4.07317	proliferative
HMCN1	9919.25	4.21078	1.073	3.9243	8.69837e-05	0.00145912	2.83591	proliferative
RP3-395M20.8	403.751	4.23649	0.711792	5.95186	2.65112e-09	1.28722e-07	6.89035	proliferative
PNMAL1	1075.57	4.24276	1.28032	3.31383	0.000920273	0.0111491	1.95276	proliferative
RP3-527G5.1	21.5487	4.24463	1.03039	4.11943	3.79815e-05	0.000717528	3.14416	proliferative
PIP5K1B	39.5281	4.25599	1.41928	2.9987	0.00271133	0.0273999	1.56225	proliferative
IL12RB2	831.948	4.2649	0.987944	4.31695	1.58199e-05	0.000337292	3.47199	proliferative
TENM1	76.7337	4.26827	1.40831	3.03077	0.00243931	0.0250791	1.60069	proliferative
RPS6KA2	4571.45	4.27665	1.02938	4.15458	3.25882e-05	0.00063227	3.1991	proliferative
CECR2	256.297	4.27856	1.10736	3.86377	0.000111651	0.00182609	2.73848	proliferative
VGF	41451	4.29237	1.3448	3.19182	0.00141378	0.0159482	1.79729	proliferative
BCAN	1463.98	4.30158	1.11132	3.87068	0.000108532	0.00177975	2.74964	proliferative
ADCY1	5576.72	4.31754	1.03342	4.17792	2.94188e-05	0.000578104	3.23799	proliferative
RAB3C	96.9902	4.3205	0.992006	4.35531	1.32878e-05	0.000287248	3.54174	proliferative
CLDN14	75.7808	4.33017	0.722065	5.99692	2.01091e-09	1.02863e-07	6.98774	proliferative
RP11-481A20.11	292.12	4.33436	1.0079	4.30038	1.70506e-05	0.000359828	3.44391	proliferative
MERTK	3036.34	4.34227	1.41038	3.07879	0.00207843	0.0219498	1.65857	proliferative
LINC00937	79.6118	4.34847	1.28827	3.37543	0.000737009	0.00922561	2.03501	proliferative
LINC00504	125.574	4.35704	0.489894	8.89385	5.90274e-19	1.66752e-16	15.7779	proliferative
CCL18	23.4087	4.36372	1.01932	4.28101	1.86049e-05	0.000387368	3.41188	proliferative
RXRG	265.409	4.38033	1.2894	3.39718	0.000680841	0.00856564	2.06724	proliferative
PHACTR1	1499.08	4.39233	1.22042	3.59904	0.000319396	0.00452174	2.34469	proliferative
CARD14	287.104	4.39402	0.920276	4.77468	1.79991e-06	4.80104e-05	4.31866	proliferative
QPCT	16252.7	4.39718	1.03407	4.25229	2.11594e-05	0.000432585	3.36393	proliferative
GRASP	513.32	4.39945	0.58635	7.50312	6.23184e-14	8.90365e-12	11.0504	proliferative
DLL3	2474.8	4.401	1.08316	4.06311	4.84242e-05	0.000886469	3.05234	proliferative
PKLR	44.8612	4.40375	1.41185	3.11915	0.00181376	0.0195703	1.7084	proliferative
LRGUK	198.188	4.41829	1.10205	4.00916	6.09347e-05	0.00107131	2.97008	proliferative
C1orf51	191.431	4.42306	1.15546	3.82798	0.0001292	0.00206953	2.68413	proliferative
TEX15	949.646	4.43823	1.10342	4.02226	5.76434e-05	0.00102212	2.9905	proliferative
B4GALNT3	331.78	4.45172	1.16334	3.82667	0.000129887	0.00207785	2.68239	proliferative
KIAA1211	1241.02	4.45334	0.464519	9.58698	9.06975e-22	3.41627e-19	18.4664	proliferative
PELI2	826.539	4.45764	0.725088	6.14772	7.86043e-10	4.48189e-08	7.34854	proliferative
POU3F2	696.408	4.46039	1.08299	4.11859	3.81202e-05	0.000719021	3.14326	proliferative
PRKCB	167.887	4.46434	0.85364	5.22978	1.69716e-07	5.70155e-06	5.24401	proliferative
HCG20	110.085	4.46803	1.21278	3.68413	0.000229481	0.0034202	2.46595	proliferative
RP11-98L5.2	80.7931	4.4732	1.52588	2.93156	0.00337263	0.0325479	1.48748	proliferative
DISC1FP1	65.162	4.47413	1.38197	3.23749	0.00120585	0.013969	1.85484	proliferative
RP11-317M11.1	52.7421	4.47797	1.43754	3.11502	0.00183932	0.0198121	1.70307	proliferative
KBTBD11	306.32	4.47829	1.19764	3.73925	0.000184569	0.00281842	2.54999	proliferative
LAMC3	403.523	4.48314	0.987668	4.53911	5.64909e-06	0.000134776	3.87039	proliferative
RP11-557H15.4	134.364	4.49428	1.091	4.11942	3.79834e-05	0.000717528	3.14416	proliferative
MPZ	513.402	4.50169	1.29456	3.47738	0.000506335	0.00673849	2.17144	proliferative
AC011294.3	156.552	4.50366	1.18929	3.78686	0.000152563	0.00239742	2.62026	proliferative
RENBP	4659.51	4.50559	0.847497	5.31635	1.05871e-07	3.78154e-06	5.42233	proliferative
PRUNE2	3739.61	4.50561	0.978956	4.60246	4.17533e-06	0.000102568	3.98899	proliferative
LAMA1	5675.16	4.51654	0.714611	6.32028	2.61084e-10	1.63903e-08	7.78541	proliferative
B3GAT1	392.57	4.52712	1.2895	3.51076	0.00044682	0.00605008	2.21824	proliferative
TINCR	508.181	4.52858	1.22892	3.68501	0.000228697	0.00341261	2.46691	proliferative
NDN	352.058	4.54283	1.31787	3.4471	0.000566647	0.00739856	2.13085	proliferative
TTYH2	3467.16	4.5528	0.515728	8.82791	1.06651e-18	2.82057e-16	15.5497	proliferative
CTB-151G24.1	194.475	4.57633	1.42982	3.20064	0.00137121	0.0155655	1.80784	proliferative
TC2N	81.7614	4.58555	1.41484	3.24103	0.00119099	0.0138355	1.85901	proliferative
SLC16A6	8510.53	4.59525	0.838462	5.48057	4.23951e-08	1.63149e-06	5.78742	proliferative
RP11-143A12.3	137.178	4.62245	0.837324	5.5205	3.38033e-08	1.3213e-06	5.879	proliferative
LINC00518	1840.16	4.62919	0.887684	5.21491	1.83909e-07	6.12062e-06	5.2132	proliferative
MFI2	10242.1	4.62951	1.07125	4.32158	1.54917e-05	0.000330862	3.48035	proliferative
PRODH	307.144	4.63069	1.22071	3.79345	0.000148571	0.00234359	2.63012	proliferative
GOLGA7B	1659.37	4.63361	0.776072	5.9706	2.36385e-09	1.17531e-07	6.92985	proliferative
POU3F1	767.636	4.64734	1.17664	3.94967	7.82603e-05	0.00133075	2.8759	proliferative
CDH3	1217.26	4.65035	0.242405	19.1842	5.01589e-82	6.23475e-78	77.2052	proliferative
GPM6A	362.378	4.65348	0.342691	13.5792	5.31692e-42	6.00812e-39	38.2213	proliferative
NR4A3	2987.76	4.65781	0.94105	4.94959	7.43707e-07	2.16494e-05	4.66455	proliferative
MAPT	542.632	4.6614	1.03771	4.492	7.05585e-06	0.000163627	3.78614	proliferative
LARGE	1400.62	4.68006	0.495138	9.45204	3.32297e-21	1.21484e-18	17.9155	proliferative
LRP2	113.514	4.68474	1.08988	4.29841	1.72026e-05	0.00036242	3.44079	proliferative
LPL	155.577	4.69651	1.37133	3.42478	0.000615287	0.00794187	2.10008	proliferative
TMPRSS5	174.673	4.69982	0.982034	4.7858	1.70305e-06	4.582e-05	4.33894	proliferative
RLBP1	245.96	4.70518	1.30397	3.60834	0.000308163	0.0044112	2.35544	proliferative
GNG7	1539.3	4.71553	0.76111	6.1956	5.80627e-10	3.46981e-08	7.45969	proliferative
ACP5	1704.42	4.71812	0.810563	5.82079	5.857e-09	2.65703e-07	6.5756	proliferative
RP11-93B14.5	424.737	4.71969	0.987823	4.77787	1.77162e-06	4.74595e-05	4.32368	proliferative
FAM167B	1096.67	4.72474	1.05439	4.48101	7.42905e-06	0.000171006	3.76699	proliferative
EDNRB	7537.28	4.73065	0.794573	5.9537	2.6215e-09	1.27785e-07	6.89352	proliferative
TMC6	4159.86	4.73532	0.889933	5.32098	1.03208e-07	3.70775e-06	5.43089	proliferative
LINC00426	57.8264	4.73535	1.19726	3.95515	7.64861e-05	0.00130594	2.88408	proliferative
CA8	2280.02	4.74425	1.06498	4.45477	8.3983e-06	0.000190147	3.72091	proliferative
MYO16	98.918	4.76541	1.32243	3.60353	0.000313929	0.0044698	2.34971	proliferative
ST3GAL6	3698.78	4.76654	0.74091	6.43336	1.24814e-10	8.4778e-09	8.07172	proliferative
CITED1	647.242	4.76908	1.07607	4.43194	9.33897e-06	0.000209938	3.67791	proliferative
RASGEF1A	41.6394	4.7739	1.22587	3.8943	9.84841e-05	0.00163657	2.78606	proliferative
AC009784.3	64.257	4.77435	1.24219	3.8435	0.00012129	0.00197335	2.7048	proliferative
DAPK1	2206.54	4.77458	0.942064	5.06822	4.01555e-07	1.22637e-05	4.91138	proliferative
KIT	2684.47	4.77615	0.344475	13.865	1.03226e-43	1.2831e-40	39.8917	proliferative
GYG2	3814.11	4.78216	0.517279	9.24484	2.35603e-20	7.915e-18	17.1015	proliferative
PLEKHB1	545.312	4.78326	0.964015	4.96181	6.98389e-07	2.04258e-05	4.68982	proliferative
AP000479.1	83.5828	4.79019	1.46437	3.27117	0.00107105	0.0126191	1.89897	proliferative
TMPRSS13	77.2162	4.80066	1.44529	3.3216	0.000895037	0.0109072	1.96229	proliferative
NUP210	1874.87	4.80949	0.893498	5.38277	7.33491e-08	2.69742e-06	5.56905	proliferative
ALDH1A2	44.7108	4.8162	1.24556	3.8667	0.000110319	0.00180668	2.74312	proliferative
ZNF536	184.693	4.82807	1.31955	3.65888	0.000253318	0.00370877	2.43077	proliferative
FAM19A5	172.844	4.83695	1.41471	3.41904	0.000628428	0.00807793	2.0927	proliferative
RGS1	497.278	4.84624	1.42609	3.39826	0.000678156	0.00854051	2.06852	proliferative
NKX2-5	138.3	4.85298	0.925055	5.24615	1.55309e-07	5.28901e-06	5.27663	proliferative
OPLAH	220.947	4.86435	0.814344	5.97333	2.32458e-09	1.1651e-07	6.93364	proliferative
TSPAN7	145.175	4.8701	1.41957	3.43069	0.000602045	0.00778711	2.10862	proliferative
KDR	477.172	4.88017	1.32609	3.68011	0.000233137	0.00346223	2.46064	proliferative
PLEKHH1	5111.38	4.88704	0.954694	5.11896	3.07227e-07	9.66984e-06	5.01458	proliferative
SBK1	116.522	4.89152	1.11756	4.37696	1.20344e-05	0.000262659	3.58061	proliferative
FAM155B	224.135	4.90416	1.32949	3.68874	0.000225368	0.00337102	2.47224	proliferative
ITGA9	1223.56	4.90621	1.01901	4.81468	1.47433e-06	4.01006e-05	4.39685	proliferative
BEST1	6527.42	4.91262	0.607184	8.09082	5.92628e-16	1.13329e-13	12.9457	proliferative
KCNAB2	9510.13	4.92331	0.756377	6.50906	7.56228e-11	5.31069e-09	8.27485	proliferative
RP11-2E17.1	584.909	4.94409	1.2715	3.88839	0.000100911	0.00166577	2.77839	proliferative
MAGEB2	124.213	4.94675	0.973361	5.08213	3.7322e-07	1.15401e-05	4.93779	proliferative
RP13-735L24.1	266.136	4.94822	1.1809	4.19021	2.78699e-05	0.000549877	3.25973	proliferative
TUBB8P7	65.0643	4.94929	1.35615	3.64952	0.000262728	0.00383569	2.41616	proliferative
CPVL	2121.43	4.95018	1.223	4.04759	5.17481e-05	0.000935592	3.02891	proliferative
DENND1C	69.9616	4.95593	1.37681	3.59956	0.000318752	0.00452007	2.34485	proliferative
MOB3B	728.307	4.95992	1.22464	4.05009	5.1198e-05	0.000929037	3.03197	proliferative
ST8SIA6	264.443	4.98129	1.10816	4.4951	6.95383e-06	0.000161865	3.79085	proliferative
WIPF3	1140.97	4.99599	1.25799	3.97139	7.14544e-05	0.00123358	2.90883	proliferative
PRSS33	89.7128	5.00196	1.42914	3.49997	0.000465309	0.00625274	2.20393	proliferative
CNTN1	219.078	5.04258	1.02959	4.89766	9.69862e-07	2.75237e-05	4.56029	proliferative
CCDC64	377.048	5.05983	0.905807	5.58599	2.32371e-08	9.37784e-07	6.0279	proliferative
APOD	3815.12	5.07506	0.738258	6.87438	6.22605e-12	6.04608e-10	9.21853	proliferative
NRG3	212.317	5.07804	1.39996	3.62727	0.000286435	0.00412559	2.38451	proliferative
RP3-395M20.7	309.673	5.0837	1.20228	4.22839	2.35366e-05	0.000473398	3.32477	proliferative
AC009499.1	526.007	5.09727	1.19966	4.24894	2.14785e-05	0.000436952	3.35957	proliferative
PPP1R14C	227.331	5.12168	1.35127	3.79026	0.00015049	0.00237083	2.6251	proliferative
CAPN3	525.534	5.13451	0.824726	6.22571	4.79383e-10	2.92095e-08	7.53448	proliferative
SOX6	1527.04	5.15014	0.860798	5.98299	2.19082e-09	1.10699e-07	6.95586	proliferative
MBP	9875.17	5.15216	0.748728	6.88121	5.93458e-12	5.80841e-10	9.23594	proliferative
ISM1	769.777	5.16813	1.01685	5.08248	3.72536e-07	1.15401e-05	4.93779	proliferative
MITF	14240.3	5.18827	0.417674	12.4218	1.9898e-35	1.64888e-32	31.7828	proliferative
CACNA1H	1724.73	5.19142	1.18058	4.39735	1.09579e-05	0.000241929	3.61631	proliferative
RP4-718J7.4	211.726	5.19434	1.37314	3.78281	0.000155068	0.00243063	2.61428	proliferative
MGAT4A	580.865	5.19886	0.937346	5.54636	2.91674e-08	1.15462e-06	5.93756	proliferative
CPB2-AS1	121.781	5.20118	0.92965	5.59477	2.20911e-08	9.03264e-07	6.04419	proliferative
LRRC4B	727.499	5.21068	0.875564	5.95122	2.66144e-09	1.28722e-07	6.89035	proliferative
EXTL1	2337.13	5.21713	1.16401	4.48202	7.39386e-06	0.000170511	3.76825	proliferative
SOX8	981.552	5.22881	1.11134	4.70498	2.53896e-06	6.57485e-05	4.18211	proliferative
CRYAB	1101.78	5.24425	0.726911	7.21444	5.41584e-13	6.47297e-11	10.1889	proliferative
ROPN1B	144.97	5.25157	1.07519	4.88433	1.0378e-06	2.93177e-05	4.53287	proliferative
SYT3	69.9561	5.25177	1.27591	4.11608	3.8537e-05	0.000724481	3.13997	proliferative
SGCA	187.709	5.25715	1.027	5.11892	3.07288e-07	9.66984e-06	5.01458	proliferative
NAT8L	2712.52	5.26142	0.743215	7.07927	1.44921e-12	1.5529e-10	9.80886	proliferative
RP11-509E16.1	251.321	5.27281	0.792502	6.65338	2.86447e-11	2.31204e-09	8.63601	proliferative
PMP2	272.458	5.27675	0.783468	6.73511	1.63802e-11	1.41393e-09	8.84957	proliferative
NMRK2	76.8234	5.28901	1.3004	4.06721	4.75787e-05	0.000876153	3.05742	proliferative
AC004988.1	115.068	5.32538	1.15349	4.61675	3.8979e-06	9.65157e-05	4.0154	proliferative
GSTT1	147.248	5.33526	0.57932	9.20954	3.27535e-20	1.04391e-17	16.9813	proliferative
LINC00589	169.639	5.36057	1.3128	4.0833	4.4401e-05	0.00082251	3.08486	proliferative
RP11-189B4.6	296.928	5.36954	1.30964	4.10001	4.13137e-05	0.000771064	3.11291	proliferative
TYRP1	98468.3	5.38245	1.47491	3.64934	0.000262913	0.00383569	2.41616	proliferative
FAM189A2	371.443	5.38325	0.818202	6.57936	4.72486e-11	3.5594e-09	8.44862	proliferative
ALDH3B2	120.741	5.41232	1.39588	3.87735	0.000105602	0.00173399	2.76095	proliferative
RP11-161M6.2	653.513	5.41645	1.1248	4.81546	1.4686e-06	4.01006e-05	4.39685	proliferative
RAB33A	138.222	5.42835	0.59769	9.08221	1.0639e-19	3.22543e-17	16.4914	proliferative
ZDHHC11B	280.307	5.44102	1.05857	5.13997	2.74778e-07	8.82555e-06	5.05426	proliferative
ROBO2	1120.61	5.44219	1.20442	4.51851	6.22765e-06	0.000146609	3.83384	proliferative
SLC35F1	161.852	5.44726	1.26941	4.29116	1.77739e-05	0.000373193	3.42807	proliferative
RRAGD	2290.41	5.44744	0.451889	12.0548	1.82948e-33	1.33767e-30	29.8736	proliferative
LINGO1	980.753	5.45143	0.827036	6.59153	4.35307e-11	3.36836e-09	8.47258	proliferative
RP11-290F20.3	427.848	5.46621	0.892832	6.12232	9.22202e-10	5.18687e-08	7.28509	proliferative
HSPB8	899.157	5.49986	1.18377	4.64604	3.38368e-06	8.56603e-05	4.06722	proliferative
RP11-669N7.2	293.035	5.53398	1.36227	4.06234	4.85836e-05	0.000887356	3.0519	proliferative
RP3-332B22.1	94.1328	5.54614	1.28771	4.30698	1.65502e-05	0.000351056	3.45462	proliferative
CACNA1D	192.161	5.55294	1.38017	4.02337	5.73703e-05	0.00101873	2.99194	proliferative
SAMD5	470.891	5.55395	1.04768	5.30119	1.15048e-07	4.06262e-06	5.39119	proliferative
GFPT2	570.204	5.55453	1.10293	5.03615	4.74989e-07	1.42957e-05	4.8448	proliferative
ITGAX	223.274	5.57629	1.342	4.15521	3.24992e-05	0.000632182	3.19916	proliferative
CPN1	915.655	5.58152	0.987296	5.65334	1.57355e-08	6.60786e-07	6.17994	proliferative
RP11-726G1.1	1585.47	5.59462	1.11516	5.01686	5.25219e-07	1.56183e-05	4.80636	proliferative
MSI1	158.549	5.60956	1.313	4.27234	1.93434e-05	0.000399732	3.39823	proliferative
TNRC6C-AS1	197.224	5.63006	1.07445	5.23994	1.60633e-07	5.42572e-06	5.26554	proliferative
LGI3	1187.65	5.63283	1.19034	4.7321	2.22205e-06	5.83934e-05	4.23364	proliferative
MLIP	395.122	5.63564	1.18812	4.74334	2.10222e-06	5.55292e-05	4.25548	proliferative
TUBB4A	1881.12	5.63634	0.863396	6.5281	6.66079e-11	4.78576e-09	8.32005	proliferative
COBL	266.615	5.64931	1.23093	4.58948	4.44341e-06	0.000108724	3.96368	proliferative
LHFPL3-AS1	7043.38	5.6583	1.37472	4.11598	3.85542e-05	0.000724481	3.13997	proliferative
LINC00488	128.841	5.66646	1.34812	4.20323	2.63137e-05	0.000523326	3.28123	proliferative
RP11-557H15.2	163.525	5.68143	1.29537	4.38595	1.1548e-05	0.000254056	3.59507	proliferative
GALNT3	965.577	5.71398	0.734147	7.78316	7.07344e-15	1.09904e-12	11.959	proliferative
S100B	9728.28	5.73037	1.38579	4.13509	3.54817e-05	0.000677477	3.16911	proliferative
AC002511.1	2012.47	5.73807	1.09844	5.22385	1.75244e-07	5.8556e-06	5.23243	proliferative
SORBS1	5535.76	5.76562	1.00438	5.74049	9.44039e-09	4.08816e-07	6.38847	proliferative
IGF1	214.704	5.78434	1.15183	5.02187	5.11704e-07	1.52529e-05	4.81665	proliferative
ADCY2	943.369	5.79409	1.27145	4.55709	5.18681e-06	0.000125189	3.90244	proliferative
DLGAP1	918.892	5.81438	1.06485	5.46026	4.75429e-08	1.8017e-06	5.74432	proliferative
SFTPC	112.688	5.81463	1.26305	4.60363	4.1519e-06	0.000102194	3.99057	proliferative
HILS1	293.192	5.82271	1.03133	5.64582	1.64393e-08	6.88014e-07	6.1624	proliferative
PLXNC1	9398.68	5.83791	0.814299	7.16925	7.54088e-13	8.7601e-11	10.0575	proliferative
MYH14	2090.85	5.86959	0.916396	6.40508	1.50288e-10	9.98972e-09	8.00045	proliferative
AC145110.1	114.2	5.8901	1.24234	4.74114	2.12517e-06	5.59658e-05	4.25208	proliferative
PLA1A	419.565	5.89101	0.741883	7.94062	2.01175e-15	3.52198e-13	12.4532	proliferative
GLB1L2	829.334	5.91078	1.25938	4.69339	2.68714e-06	6.94409e-05	4.15838	proliferative
CHL1	2106.6	5.91224	1.46195	4.04407	5.25303e-05	0.000946307	3.02397	proliferative
GAPDHS	224.197	5.93346	1.23066	4.82138	1.42569e-06	3.90339e-05	4.40856	proliferative
CTNNA2	269.844	5.94498	1.29289	4.59822	4.26113e-06	0.000104469	3.98101	proliferative
RP11-599J14.2	1224.63	5.97611	1.14993	5.19693	2.02603e-07	6.66232e-06	5.17637	proliferative
SHE	94.6544	5.99691	1.1058	5.42313	5.8563e-08	2.19921e-06	5.65773	proliferative
CTD-2207A17.1	113.278	6.06038	1.17442	5.16032	2.46529e-07	8.02187e-06	5.09572	proliferative
RP11-1055B8.3	1728.92	6.07024	0.627836	9.6685	4.10351e-22	1.75885e-19	18.7548	proliferative
RP11-104E19.1	172.586	6.08811	1.17174	5.19577	2.0387e-07	6.6863e-06	5.17481	proliferative
AC096559.1	235.164	6.08875	1.18181	5.15207	2.57631e-07	8.33947e-06	5.07886	proliferative
FXYD3	108.737	6.1152	0.78523	7.78779	6.81915e-15	1.07294e-12	11.9694	proliferative
HPGD	325.222	6.12508	0.908526	6.74178	1.56461e-11	1.36959e-09	8.86341	proliferative
MMP8	251.681	6.12932	1.29738	4.72439	2.30804e-06	6.03977e-05	4.21898	proliferative
IRX6	403.778	6.15911	1.07512	5.72876	1.01165e-08	4.35116e-07	6.3614	proliferative
RP11-347E10.1	217.257	6.17232	1.34795	4.57906	4.67075e-06	0.000113838	3.94371	proliferative
GJB1	3097.09	6.17417	0.93186	6.62565	3.45731e-11	2.7671e-09	8.55798	proliferative
GPR143	3582.36	6.18756	0.92381	6.69787	2.11483e-11	1.78826e-09	8.74757	proliferative
PLP1	9453.33	6.18833	0.657877	9.40651	5.12892e-21	1.8215e-18	17.7396	proliferative
CDH19	1257.89	6.21623	0.872088	7.12799	1.01849e-12	1.14052e-10	9.9429	proliferative
IL16	1842.52	6.22378	0.943398	6.5972	4.18996e-11	3.27554e-09	8.48472	proliferative
MPPED2	180.737	6.27409	1.27788	4.90977	9.11831e-07	2.61154e-05	4.5831	proliferative
RP11-252C15.1	138.296	6.27805	1.18055	5.3179	1.04974e-07	3.76032e-06	5.42478	proliferative
CDH1	2713.07	6.27826	1.25615	4.99804	5.79166e-07	1.71815e-05	4.76494	proliferative
C10orf90	1980.43	6.2857	0.652525	9.63288	5.80763e-22	2.32867e-19	18.6329	proliferative
APOE	16750.1	6.30939	1.05922	5.95661	2.57524e-09	1.26025e-07	6.89954	proliferative
ITIH5	292.96	6.32038	0.541373	11.6747	1.71638e-31	1.10004e-28	27.9586	proliferative
OCA2	5204.22	6.33451	1.05521	6.00308	1.93612e-09	1.00174e-07	6.99924	proliferative
MAF	576.723	6.33688	0.928345	6.826	8.73158e-12	8.09952e-10	9.09154	proliferative
FAM69C	417.159	6.34847	1.0857	5.84734	4.99506e-09	2.31674e-07	6.63512	proliferative
RP4-529N6.1	236.144	6.36248	1.32356	4.8071	1.53135e-06	4.15605e-05	4.38132	proliferative
SOX10	15893.1	6.37577	0.374079	17.0439	3.87913e-65	1.60725e-61	60.7939	proliferative
FRMD4B	1659.22	6.37969	0.812242	7.85442	4.01628e-15	6.56873e-13	12.1825	proliferative
ERBB3	7209.27	6.39209	0.666194	9.59495	8.39607e-22	3.26135e-19	18.4866	proliferative
SEMA6A	4198.48	6.40112	0.735048	8.70845	3.08062e-18	7.81472e-16	15.1071	proliferative
MCF2L	6012.41	6.4155	1.38684	4.626	3.72799e-06	9.34253e-05	4.02954	proliferative
MAPK4	628.111	6.4335	0.50421	12.7596	2.75768e-37	2.63676e-34	33.5789	proliferative
FAM174B	914.397	6.43432	1.05792	6.08203	1.18667e-09	6.55568e-08	7.18338	proliferative
SLC38A8	121.582	6.44211	1.03695	6.21256	5.21273e-10	3.13015e-08	7.50443	proliferative
MYO1D	11008.3	6.53513	0.715434	9.13451	6.5706e-20	2.04181e-17	16.69	proliferative
LINC00520	1402.88	6.53943	1.00441	6.51069	7.48074e-11	5.28328e-09	8.2771	proliferative
NSG1	1945.96	6.56502	0.92401	7.10492	1.20391e-12	1.3242e-10	9.87805	proliferative
IGSF11	1622.7	6.56561	0.831526	7.89585	2.88332e-15	4.90954e-13	12.309	proliferative
C20orf26	905.721	6.59416	1.26612	5.20815	1.90734e-07	6.32219e-06	5.19913	proliferative
HRK	748.613	6.60959	0.638295	10.3551	3.96915e-25	1.97346e-22	21.7048	proliferative
PAEP	118.099	6.66589	0.872662	7.63857	2.19648e-14	3.21203e-12	11.4932	proliferative
SLC45A2	6908.11	6.78141	0.747879	9.06752	1.21758e-19	3.60344e-17	16.4433	proliferative
TRIM51	373.931	6.78244	1.2387	5.47543	4.36439e-08	1.66921e-06	5.77749	proliferative
ATP10A	1563.05	6.84661	0.973257	7.03474	1.9964e-12	2.06879e-10	9.68428	proliferative
ROPN1	252.487	6.85937	1.0419	6.58352	4.59436e-11	3.48219e-09	8.45815	proliferative
COL9A3	5578.41	6.89624	1.05048	6.56483	5.2091e-11	3.85411e-09	8.41408	proliferative
SCML4	181.073	6.91461	1.04954	6.58824	4.45083e-11	3.40209e-09	8.46825	proliferative
RP11-429E11.2	704.078	6.93104	1.11888	6.19462	5.84256e-10	3.47478e-08	7.45907	proliferative
GAS7	5620.55	6.94475	0.989056	7.02159	2.19355e-12	2.25338e-10	9.64717	proliferative
CA14	4049.54	6.94725	0.803262	8.6488	5.20422e-18	1.28125e-15	14.8924	proliferative
LINC00698	703.236	7.03872	1.37148	5.13222	2.86344e-07	9.10295e-06	5.04082	proliferative
PTPRZ1	1648.46	7.06947	0.833905	8.47756	2.29975e-17	5.39357e-15	14.2681	proliferative
DCT	52978.5	7.08235	1.09137	6.48943	8.61589e-11	6.0166e-09	8.22065	proliferative
MID2	195.473	7.12654	0.992956	7.1771	7.12078e-13	8.35013e-11	10.0783	proliferative
PMEL	236773	7.29265	0.478748	15.2328	2.14327e-52	4.44014e-49	48.3526	proliferative
SORCS1	827.098	7.33083	1.1711	6.25978	3.85531e-10	2.37235e-08	7.62482	proliferative
ABCB5	3019.2	7.45591	0.928458	8.03043	9.71327e-16	1.77553e-13	12.7507	proliferative
PRDM7	744.97	7.47462	1.169	6.39404	1.61561e-10	1.0682e-08	7.97135	proliferative
GPM6B	8018	7.47735	0.516937	14.4647	2.02441e-47	2.79593e-44	43.5535	proliferative
LCP2	223.563	7.51709	0.869264	8.64765	5.25694e-18	1.28125e-15	14.8924	proliferative
ENTHD1	456.723	7.57636	1.1968	6.33051	2.44355e-10	1.54966e-08	7.80976	proliferative
MLANA	22144.6	7.58392	0.589078	12.8742	6.28705e-38	6.51234e-35	34.1863	proliferative
TYR	25732.2	7.59926	0.616069	12.3351	5.86275e-35	4.55462e-32	31.3415	proliferative
NKAIN4	1218.85	7.61753	1.15571	6.5912	4.36288e-11	3.36836e-09	8.47258	proliferative
IRF4	3199.21	7.67362	0.51122	15.0104	6.27537e-51	1.11433e-47	46.953	proliferative
SGCD	2422.23	7.69919	0.613772	12.544	4.2853e-36	3.80473e-33	32.4197	proliferative
SLC24A5	4059.32	7.73183	0.698563	11.0682	1.78956e-28	1.05925e-25	24.975	proliferative
TRIM63	3566.27	7.95558	0.732969	10.8539	1.91081e-27	1.03267e-24	23.986	proliferative
BIRC7	6655.47	8.07365	1.03838	7.77521	7.53213e-15	1.15586e-12	11.9371	proliferative
TRPM1	4029.4	8.5952	1.00222	8.57617	9.80846e-18	2.3446e-15	14.6299	proliferative
MXRA5	724.386	-8.86849	1.10568	-8.02084	1.05029e-15	1.89204e-13	-12.7231	invasive
GABRE	322.321	-8.78158	0.902874	-9.72625	2.33023e-22	1.03445e-19	-18.9853	invasive
DDX3Y	312.489	-8.75701	1.19288	-7.34104	2.11941e-13	2.80259e-11	-10.5524	invasive
VCAM1	360.947	-8.63642	1.09752	-7.86905	3.57358e-15	5.92261e-13	-12.2275	invasive
POSTN	2016.37	-8.63107	1.21501	-7.10371	1.21447e-12	1.3242e-10	-9.87805	invasive
CD248	471.503	-8.47352	1.20223	-7.04814	1.81319e-12	1.91e-10	-9.71897	invasive
ABCC3	329.053	-8.4274	0.937666	-8.98764	2.52586e-19	7.3015e-17	-16.1366	invasive
ANPEP	5089.41	-8.39282	1.45413	-5.77173	7.84628e-09	3.45849e-07	-6.46111	invasive
TMEM200A	578.803	-8.36901	1.02982	-8.1267	4.41134e-16	8.56765e-14	-13.0671	invasive
ADAMTS12	414.271	-8.33419	1.00223	-8.31566	9.12462e-17	1.9555e-14	-13.7087	invasive
F2RL2	245.753	-8.2933	1.00916	-8.21802	2.06889e-16	4.28605e-14	-13.3679	invasive
IL1B	2548.05	-8.29055	1.26163	-6.57131	4.98735e-11	3.71214e-09	-8.43038	invasive
RPS4Y1	744.65	-8.25795	1.33457	-6.1877	6.10488e-10	3.60306e-08	-7.44333	invasive
EREG	1059.51	-8.24546	1.31147	-6.28721	3.23219e-10	1.99881e-08	-7.69923	invasive
COL1A1	8247.26	-8.22983	1.05154	-7.82647	5.0174e-15	8.09951e-13	-12.0915	invasive
SERPINB7	1092.4	-8.21429	1.03823	-7.9118	2.53691e-15	4.37969e-13	-12.3586	invasive
ADAMTSL1	436.941	-8.14636	1.20539	-6.75828	1.39636e-11	1.23977e-09	-8.90666	invasive
KDM5D	152.069	-8.14082	1.20843	-6.73667	1.62058e-11	1.40866e-09	-8.85119	invasive
TXLNG2P	129.944	-8.13561	1.22056	-6.66545	2.63851e-11	2.15767e-09	-8.66601	invasive
GPR128	119.679	-8.12906	1.2557	-6.47374	9.56047e-11	6.60204e-09	-8.18032	invasive
ALPK2	138.028	-8.05061	0.871809	-9.23437	2.59803e-20	8.49831e-18	-17.0707	invasive
SLC14A1	586.384	-8.021	1.05058	-7.63487	2.26055e-14	3.26728e-12	-11.4858	invasive
VIPR1	208.499	-7.93328	0.9723	-8.15929	3.36988e-16	6.64883e-14	-13.1773	invasive
CDH13	2265.24	-7.91805	1.07642	-7.35591	1.89628e-13	2.53449e-11	-10.5961	invasive
PTGFR	150.356	-7.89208	0.966283	-8.16745	3.14966e-16	6.31455e-14	-13.1997	invasive
PTX3	2613.36	-7.78306	0.998515	-7.79464	6.45918e-15	1.02933e-12	-11.9874	invasive
CPA4	808.573	-7.72223	1.17941	-6.54755	5.84871e-11	4.22671e-09	-8.374	invasive
SERPINE1	7897.99	-7.70752	1.14177	-6.75048	1.47361e-11	1.29907e-09	-8.88637	invasive
CCL2	173.073	-7.70149	1.13917	-6.7606	1.37419e-11	1.22886e-09	-8.9105	invasive
CCDC68	81.0797	-7.68773	1.13417	-6.77831	1.21587e-11	1.1195e-09	-8.95098	invasive
NETO1	64.2815	-7.66679	0.91396	-8.38854	4.92234e-17	1.11245e-14	-13.9537	invasive
EDN1	64.7873	-7.64889	0.932555	-8.20208	2.36262e-16	4.81432e-14	-13.3175	invasive
ELTD1	75.7994	-7.64436	0.902921	-8.46625	2.53412e-17	5.83318e-15	-14.2341	invasive
PLAU	447.505	-7.63996	1.06235	-7.19156	6.4056e-13	7.58301e-11	-10.1202	invasive
RP11-48O20.4	65.6896	-7.6036	1.17732	-6.45838	1.05828e-10	7.26762e-09	-8.13861	invasive
CDH6	108.572	-7.58294	1.04606	-7.24902	4.19795e-13	5.16639e-11	-10.2868	invasive
EIF1AY	81.643	-7.581	1.27025	-5.96809	2.40043e-09	1.18874e-07	-6.92491	invasive
RGS4	191.739	-7.52225	1.08794	-6.91422	4.70446e-12	4.71584e-10	-9.32644	invasive
COL8A1	997.154	-7.48553	1.12998	-6.62448	3.4848e-11	2.7671e-09	-8.55798	invasive
GPR39	62.0677	-7.46212	0.897752	-8.312	9.40985e-17	1.98245e-14	-13.7028	invasive
FENDRR	275.571	-7.39778	1.22425	-6.04268	1.51575e-09	7.91628e-08	-7.10148	invasive
ESM1	563.653	-7.385	1.1591	-6.37131	1.87414e-10	1.21966e-08	-7.91376	invasive
CTA-392C11.1	52.6577	-7.3821	1.0128	-7.28877	3.12798e-13	4.00833e-11	-10.397	invasive
DPEP3	72.5779	-7.36225	1.22665	-6.00189	1.95029e-09	1.00174e-07	-6.99924	invasive
SSTR1	106.43	-7.3614	0.992605	-7.41625	1.20487e-13	1.64577e-11	-10.7836	invasive
PRKY	56.5299	-7.32787	1.22703	-5.97206	2.34278e-09	1.16951e-07	-6.932	invasive
FPR3	81.6377	-7.29154	1.18176	-6.1701	6.82483e-10	3.98275e-08	-7.39982	invasive
SMEK3P	58.7236	-7.2831	1.28376	-5.67328	1.40093e-08	5.92298e-07	-6.22746	invasive
TNFRSF9	67.0684	-7.20134	0.970445	-7.42066	1.16542e-13	1.60957e-11	-10.7933	invasive
PXDN	3098.57	-7.20032	1.5824	-4.55025	5.35819e-06	0.000128926	-3.88966	invasive
FPR1	44.7661	-7.18457	1.00552	-7.1451	8.99321e-13	1.01623e-10	-9.99301	invasive
MAGEA4	292.811	-7.18126	0.990027	-7.2536	4.05826e-13	5.08743e-11	-10.2935	invasive
FAM196B	124.974	-7.17905	0.962873	-7.45586	8.92802e-14	1.24691e-11	-10.9042	invasive
COL1A2	10756.6	-7.15681	0.456875	-15.6647	2.63638e-55	8.19256e-52	-51.0866	invasive
ANXA10	62.7857	-7.15602	1.18198	-6.05425	1.4107e-09	7.49361e-08	-7.12531	invasive
MKX	52.7869	-7.14141	0.988938	-7.22129	5.14982e-13	6.21478e-11	-10.2066	invasive
WNT7B	44.1534	-7.12083	1.03021	-6.91204	4.77725e-12	4.7505e-10	-9.32326	invasive
ARMC4	82.2587	-7.10983	1.05068	-6.76691	1.31558e-11	1.18498e-09	-8.92629	invasive
FGF5	389.467	-7.10924	0.90226	-7.87937	3.29038e-15	5.52695e-13	-12.2575	invasive
MUC13	53.6535	-7.10525	1.19897	-5.92614	3.1013e-09	1.47698e-07	-6.83063	invasive
UTY	69.4084	-7.10274	1.27123	-5.5873	2.30626e-08	9.33774e-07	-6.02976	invasive
GALNT5	188.152	-7.09971	1.14744	-6.18741	6.11621e-10	3.60306e-08	-7.44333	invasive
GDF5	106.026	-7.09797	1.16697	-6.0824	1.18398e-09	6.55568e-08	-7.18338	invasive
LRRC15	524.844	-7.08775	1.22097	-5.805	6.43666e-09	2.88059e-07	-6.54052	invasive
KAL1	58.9643	-7.03235	0.991097	-7.09552	1.28867e-12	1.39288e-10	-9.85609	invasive
SPANXD	54.4439	-7.02278	1.23207	-5.7	1.19804e-08	5.11741e-07	-6.29095	invasive
LRRC17	232.588	-7.00899	1.01	-6.93958	3.93261e-12	3.97417e-10	-9.40075	invasive
SMOC1	179.066	-7.00723	1.24434	-5.63127	1.78889e-08	7.43675e-07	-6.12862	invasive
NTNG1	174.825	-7.00577	0.792306	-8.84226	9.38046e-19	2.53476e-16	-15.5961	invasive
BDNF	679.946	-6.98234	0.834669	-8.3654	5.99103e-17	1.32979e-14	-13.8762	invasive
IFI27	695.744	-6.96642	0.65689	-10.6052	2.81969e-26	1.46037e-23	-22.8355	invasive
ZFY	54.9808	-6.95874	1.25078	-5.56353	2.64367e-08	1.05662e-06	-5.97608	invasive
PAPPA	819.073	-6.95726	1.01427	-6.85937	6.91662e-12	6.51752e-10	-9.18592	invasive
LOXL2	8158.23	-6.95526	0.984212	-7.06683	1.5851e-12	1.684e-10	-9.77366	invasive
IL1A	159.484	-6.92834	1.03859	-6.67094	2.54178e-11	2.09234e-09	-8.67937	invasive
USP9Y	47.8517	-6.92614	1.26087	-5.49313	3.94878e-08	1.52433e-06	-5.81692	invasive
TSPYL5	82.9025	-6.91766	1.14289	-6.05276	1.42381e-09	7.53103e-08	-7.12315	invasive
SPANXC	124.278	-6.90594	1.1531	-5.98901	2.11127e-09	1.07115e-07	-6.97015	invasive
CCBE1	396.474	-6.88095	1.08063	-6.36752	1.9211e-10	1.24371e-08	-7.90528	invasive
LYPD6B	108.811	-6.86379	0.856097	-8.01754	1.07886e-15	1.91575e-13	-12.7177	invasive
PAPPA2	1437.31	-6.86279	0.994743	-6.89905	5.2351e-12	5.16446e-10	-9.28697	invasive
ADAMTS6	356.152	-6.85403	0.885159	-7.74328	9.68869e-15	1.4337e-12	-11.8435	invasive
C7orf69	50.2069	-6.82577	1.13719	-6.00234	1.94494e-09	1.00174e-07	-6.99924	invasive
CPA3	85.8329	-6.81175	1.27089	-5.35983	8.33e-08	3.05433e-06	-5.51508	invasive
IGFN1	1446.78	-6.78131	0.963983	-7.03468	1.99722e-12	2.06879e-10	-9.68428	invasive
C3	484.187	-6.77864	1.02334	-6.62404	3.49505e-11	2.7671e-09	-8.55798	invasive
G0S2	655.739	-6.77185	1.11067	-6.09711	1.08003e-09	6.04161e-08	-7.21885	invasive
TRHDE	169.383	-6.76492	1.13696	-5.95	2.68136e-09	1.29183e-07	-6.88879	invasive
ITGA11	1073.42	-6.76242	1.05804	-6.39147	1.64301e-10	1.08056e-08	-7.96635	invasive
CDA	77.9237	-6.7485	1.04066	-6.48484	8.88257e-11	6.16817e-09	-8.20984	invasive
CTD-2171N6.1	39.7485	-6.74175	1.30421	-5.16922	2.35073e-07	7.68936e-06	-5.11411	invasive
ABCC9	76.697	-6.73928	1.17157	-5.75235	8.80116e-09	3.85206e-07	-6.41431	invasive
APBB1IP	60.5838	-6.73888	1.21483	-5.5472	2.90276e-08	1.15276e-06	-5.93826	invasive
IL6	735.624	-6.71474	1.20778	-5.55958	2.70422e-08	1.07736e-06	-5.96764	invasive
FAM43B	47.5842	-6.70687	1.16758	-5.74427	9.23183e-09	4.02637e-07	-6.39509	invasive
ITGBL1	1722.63	-6.70296	0.762226	-8.79393	1.44424e-18	3.73997e-16	-15.4271	invasive
CREB3L1	492.741	-6.69357	1.1047	-6.05917	1.36828e-09	7.36268e-08	-7.13296	invasive
TTTY15	47.1907	-6.67373	1.30273	-5.12286	3.00928e-07	9.5179e-06	-5.02146	invasive
FOXF1	186.623	-6.67253	1.08438	-6.1533	7.58892e-10	4.38746e-08	-7.35779	invasive
FOXR2	57.5213	-6.65341	1.29613	-5.13329	2.8472e-07	9.10295e-06	-5.04082	invasive
PSG5	72.5243	-6.62729	0.98508	-6.72767	1.72398e-11	1.47787e-09	-8.83036	invasive
VGLL3	377.149	-6.60691	1.00753	-6.55755	5.47007e-11	3.99959e-09	-8.39798	invasive
FOXG1	194.223	-6.59374	1.15756	-5.69626	1.22466e-08	5.21321e-07	-6.28289	invasive
TNFSF18	68.8035	-6.58814	1.17641	-5.60019	2.14111e-08	8.7835e-07	-6.05633	invasive
RAB27B	303.399	-6.58695	0.961987	-6.84724	7.52896e-12	7.03647e-10	-9.15265	invasive
IDO1	64.4886	-6.57894	1.11771	-5.88609	3.95444e-09	1.84788e-07	-6.73333	invasive
FAM180A	81.2791	-6.57715	1.14586	-5.73992	9.47216e-09	4.08816e-07	-6.38847	invasive
PARM1	266.849	-6.57228	1.09621	-5.99546	2.02915e-09	1.0337e-07	-6.9856	invasive
RAB3B	342.883	-6.5646	1.08096	-6.07293	1.25598e-09	6.84729e-08	-7.16448	invasive
KRT81	1861.33	-6.55732	1.16497	-5.62873	1.81543e-08	7.49694e-07	-6.12512	invasive
MEOX2	116.046	-6.55106	1.31189	-4.99361	5.9261e-07	1.75384e-05	-4.75601	invasive
GREM1	355.565	-6.52802	1.23469	-5.28716	1.2423e-07	4.3498e-06	-5.36153	invasive
ECSCR	37.5216	-6.49551	1.24953	-5.19837	2.01039e-07	6.62843e-06	-5.17859	invasive
GALNT6	204.999	-6.48161	1.09372	-5.92621	3.10001e-09	1.47698e-07	-6.83063	invasive
IL32	96.0023	-6.46362	1.00657	-6.42142	1.35009e-10	9.07113e-09	-8.04234	invasive
CD163L1	306.856	-6.45913	1.04998	-6.15167	7.66732e-10	4.41226e-08	-7.35534	invasive
TRHDE-AS1	47.655	-6.45727	1.08299	-5.96244	2.48493e-09	1.2257e-07	-6.91162	invasive
C6orf141	129.552	-6.43328	1.0794	-5.96003	2.52187e-09	1.239e-07	-6.90693	invasive
MMP19	50.1809	-6.42639	1.0127	-6.34582	2.21247e-10	1.41758e-08	-7.84845	invasive
THBD	308.236	-6.40108	1.09863	-5.82641	5.66327e-09	2.57855e-07	-6.58862	invasive
LDB2	61.9215	-6.38921	1.05185	-6.07429	1.24541e-09	6.81959e-08	-7.16624	invasive
PBX1	443.176	-6.37277	1.17981	-5.40154	6.60701e-08	2.45149e-06	-5.61057	invasive
GPR68	185.688	-6.35207	1.07862	-5.88907	3.88374e-09	1.82169e-07	-6.73952	invasive
BDKRB2	49.5079	-6.32309	1.16351	-5.4345	5.49508e-08	2.06981e-06	-5.68407	invasive
TENM2	313.121	-6.32105	0.866121	-7.29811	2.91831e-13	3.7786e-11	-10.4227	invasive
CFI	261.302	-6.3187	1.16543	-5.4218	5.90026e-08	2.20904e-06	-5.6558	invasive
EDIL3	1235.64	-6.29575	1.08955	-5.77832	7.54482e-09	3.34936e-07	-6.47504	invasive
LINC00707	118.165	-6.27005	1.23478	-5.07788	3.81673e-07	1.17722e-05	-4.92914	invasive
MIR137HG	241.096	-6.23365	1.15386	-5.40245	6.57363e-08	2.44642e-06	-5.61147	invasive
GBP1	418.989	-6.22269	0.998593	-6.23145	4.62128e-10	2.82968e-08	-7.54826	invasive
F2RL1	281.022	-6.19629	1.1233	-5.51616	3.46483e-08	1.35009e-06	-5.86964	invasive
PDE1C	644.077	-6.19118	1.14558	-5.40439	6.50311e-08	2.42744e-06	-5.61485	invasive
RTN1	98.4408	-6.17748	1.17525	-5.2563	1.46982e-07	5.01919e-06	-5.29937	invasive
AXL	6170.7	-6.17127	0.4119	-14.9824	9.56317e-51	1.48588e-47	-46.828	invasive
ABI3BP	230.129	-6.16155	0.940457	-6.55165	5.69046e-11	4.1364e-09	-8.38338	invasive
TRIML2	71.9644	-6.14511	0.934871	-6.57321	4.9242e-11	3.68722e-09	-8.4333	invasive
NEXN	410.818	-6.13819	0.857794	-7.15579	8.31946e-13	9.48724e-11	-10.0229	invasive
CA9	36.0178	-6.13816	1.2186	-5.03708	4.72697e-07	1.42729e-05	-4.84549	invasive
TCF4	420.542	-6.10928	1.24935	-4.88996	1.00855e-06	2.85564e-05	-4.5443	invasive
NID2	680.458	-6.07792	0.784111	-7.75135	9.09194e-15	1.37821e-12	-11.8607	invasive
MYCT1	83.4718	-6.06723	1.25333	-4.84089	1.29261e-06	3.57048e-05	-4.44727	invasive
HS3ST3A1	147.901	-6.066	1.21835	-4.97886	6.39587e-07	1.87502e-05	-4.727	invasive
CLMP	177.014	-6.0632	1.10895	-5.46753	4.56349e-08	1.73469e-06	-5.76078	invasive
SLC15A3	93.5085	-6.04551	1.1035	-5.47848	4.28985e-08	1.64577e-06	-5.78363	invasive
GSTM1	58.358	-6.03234	1.30517	-4.62187	3.80292e-06	9.49203e-05	-4.02264	invasive
SH2D4A	373.629	-6.03045	1.1415	-5.28292	1.27144e-07	4.41453e-06	-5.35512	invasive
COL13A1	407.877	-6.00875	0.915816	-6.56109	5.34174e-11	3.92887e-09	-8.40573	invasive
GLIS3	124.014	-6.0059	0.886933	-6.77154	1.27421e-11	1.15715e-09	-8.93661	invasive
BNC1	131.46	-5.99892	1.32844	-4.51577	6.30883e-06	0.00014824	-3.82904	invasive
POU2F2	402.81	-5.98239	0.826667	-7.23676	4.59528e-13	5.59993e-11	-10.2518	invasive
SPATA18	90.9252	-5.97706	1.25211	-4.7736	1.80964e-06	4.8119e-05	-4.31768	invasive
COL5A1	5662.04	-5.95243	0.509971	-11.6721	1.76997e-31	1.10004e-28	-27.9586	invasive
AOX1	288.53	-5.95092	1.05027	-5.66609	1.4609e-08	6.15558e-07	-6.21073	invasive
S1PR1	121.014	-5.9486	0.980029	-6.06982	1.28053e-09	6.95067e-08	-7.15797	invasive
SCN9A	324.207	-5.94078	1.08526	-5.47407	4.39804e-08	1.67692e-06	-5.77549	invasive
MT1E	375.381	-5.92956	1.43032	-4.14563	3.38886e-05	0.000651059	-3.18638	invasive
EFEMP1	451.751	-5.90563	1.00139	-5.89746	3.69147e-09	1.74468e-07	-6.75828	invasive
GLIPR1	522.735	-5.89728	0.344585	-17.1142	1.16336e-65	7.23028e-62	-61.1408	invasive
GBP4	131.259	-5.89474	1.15665	-5.0964	3.4617e-07	1.07842e-05	-4.96721	invasive
RP11-371I1.2	261.107	-5.8812	1.26609	-4.64517	3.39792e-06	8.58459e-05	-4.06628	invasive
OAS2	1118.86	-5.8544	1.058	-5.53347	3.13953e-08	1.23618e-06	-5.90792	invasive
NMNAT2	244.945	-5.82352	0.9457	-6.1579	7.37156e-10	4.28171e-08	-7.36838	invasive
RP11-224O19.2	64.531	-5.81449	1.00504	-5.78536	7.23581e-09	3.22369e-07	-6.49165	invasive
RSAD2	97.9496	-5.7737	1.19714	-4.82291	1.41481e-06	3.88215e-05	-4.41093	invasive
CHMP4C	38.7442	-5.76513	1.35648	-4.25007	2.137e-05	0.000435458	-3.36105	invasive
FAM155A	167.742	-5.76348	1.2372	-4.65848	3.18548e-06	8.10076e-05	-4.09147	invasive
PITX1	72.9087	-5.72298	1.19894	-4.77337	1.81172e-06	4.8119e-05	-4.31768	invasive
CFH	582.995	-5.71142	0.940022	-6.07584	1.23339e-09	6.78364e-08	-7.16854	invasive
GABRQ	55.1562	-5.7047	0.865937	-6.58789	4.46131e-11	3.40209e-09	-8.46825	invasive
TRIM58	436.898	-5.70272	1.34886	-4.22781	2.35974e-05	0.000473854	-3.32436	invasive
PRDM8	294.249	-5.69325	1.07848	-5.27895	1.29923e-07	4.49845e-06	-5.34694	invasive
LOXL1	174.151	-5.67618	1.25914	-4.508	6.54428e-06	0.000153193	-3.81476	invasive
APOL3	81.5454	-5.67305	0.967672	-5.86258	4.55739e-09	2.12166e-07	-6.67332	invasive
ARHGDIB	268.409	-5.6522	0.934812	-6.04635	1.48167e-09	7.77093e-08	-7.10953	invasive
JPH2	153.971	-5.63821	1.24178	-4.54042	5.61425e-06	0.000134461	-3.8714	invasive
KRT80	213.583	-5.63675	1.07622	-5.23757	1.62707e-07	5.4809e-06	-5.26115	invasive
EMILIN1	1687.76	-5.61018	0.838279	-6.6925	2.19395e-11	1.84262e-09	-8.73456	invasive
TNFRSF11B	80.0398	-5.60005	0.958704	-5.84127	5.18046e-09	2.3938e-07	-6.62091	invasive
HTR1F	52.7002	-5.59879	1.05584	-5.3027	1.14104e-07	4.05231e-06	-5.3923	invasive
RRAD	56.7483	-5.58569	1.04915	-5.32404	1.01488e-07	3.6565e-06	-5.43693	invasive
IL18R1	136.733	-5.57791	1.0867	-5.13291	2.85293e-07	9.10295e-06	-5.04082	invasive
IL7R	144.463	-5.51051	1.1807	-4.66716	3.0539e-06	7.81068e-05	-4.10731	invasive
AMIGO2	1271.29	-5.50063	1.10934	-4.95845	7.10592e-07	2.07339e-05	-4.68332	invasive
ATP8B1	227.894	-5.49947	1.02825	-5.34836	8.87549e-08	3.24478e-06	-5.48882	invasive
FBN2	1477.65	-5.47388	0.906165	-6.04071	1.53437e-09	7.98e-08	-7.098	invasive
CXCL2	111.942	-5.46958	0.915191	-5.97644	2.28064e-09	1.1477e-07	-6.94017	invasive
NRG1	254.442	-5.44871	1.15585	-4.71401	2.42883e-06	6.30278e-05	-4.20047	invasive
ISG15	1034.25	-5.43569	0.917709	-5.92311	3.15907e-09	1.49875e-07	-6.82427	invasive
HSPB6	128.123	-5.43109	1.02296	-5.30921	1.10101e-07	3.92135e-06	-5.40656	invasive
INHBA	326.589	-5.42997	1.1023	-4.92603	8.39173e-07	2.42579e-05	-4.61515	invasive
RASGRF2	455.677	-5.41347	0.841906	-6.43001	1.27592e-10	8.61942e-09	-8.06452	invasive
NTN4	692.725	-5.41045	1.22084	-4.43174	9.34737e-06	0.000209938	-3.67791	invasive
GUCY1B3	34.9293	-5.4066	1.26266	-4.2819	1.85302e-05	0.000386836	-3.41247	invasive
IL4I1	126.595	-5.39946	1.29853	-4.15812	3.20875e-05	0.000626135	-3.20333	invasive
COL12A1	2382.71	-5.39224	0.958646	-5.62485	1.85671e-08	7.64203e-07	-6.11679	invasive
MT1A	32.8692	-5.38411	1.30391	-4.1292	3.64025e-05	0.00069293	-3.15931	invasive
IL11	297.283	-5.36605	1.01222	-5.30128	1.14992e-07	4.06262e-06	-5.39119	invasive
TMEM158	886.741	-5.36418	0.974774	-5.503	3.7338e-08	1.45035e-06	-5.83853	invasive
STK33	49.1682	-5.34922	1.2752	-4.1948	2.73111e-05	0.000539709	-3.26784	invasive
ARNTL2	427.575	-5.34887	0.959919	-5.5722	2.51536e-08	1.00858e-06	-5.99629	invasive
PKP2	139.953	-5.34671	1.26048	-4.2418	2.21731e-05	0.000450347	-3.34645	invasive
LAMC2	133.167	-5.34279	1.10651	-4.82851	1.37561e-06	3.78294e-05	-4.42217	invasive
TOR4A	483.101	-5.30651	0.725084	-7.31847	2.50809e-13	3.28164e-11	-10.4839	invasive
SOD3	114.511	-5.30336	1.23316	-4.30063	1.7031e-05	0.000359828	-3.44391	invasive
TMEM119	38.2484	-5.29536	1.39378	-3.79927	0.000145124	0.00229503	-2.63921	invasive
SRGN	1192.07	-5.28629	1.03654	-5.09991	3.39806e-07	1.06393e-05	-4.97309	invasive
IGFBP6	552.558	-5.28226	0.726331	-7.27253	3.5281e-13	4.47493e-11	-10.3492	invasive
SCG2	2754.2	-5.27977	1.06737	-4.94652	7.55524e-07	2.1942e-05	-4.65872	invasive
IL1RL1	41.9167	-5.26554	1.30797	-4.02573	5.67988e-05	0.00101003	-2.99567	invasive
TOX2	1329.56	-5.26142	1.16384	-4.52075	6.16202e-06	0.00014534	-3.83762	invasive
NLRP3	107.712	-5.24721	1.19769	-4.3811	1.18081e-05	0.000258407	-3.5877	invasive
BIRC3	244.276	-5.24655	0.79433	-6.605	3.97525e-11	3.12737e-09	-8.50482	invasive
HSPB7	172.457	-5.2335	1.31378	-3.98354	6.78954e-05	0.00117869	-2.9286	invasive
FBN1	3892.2	-5.21303	0.892924	-5.83816	5.27796e-09	2.42085e-07	-6.61603	invasive
SULF1	178.622	-5.19659	1.30393	-3.98532	6.73882e-05	0.0011748	-2.93003	invasive
KCNMA1	632.511	-5.196	1.25399	-4.14357	3.41935e-05	0.000654893	-3.18383	invasive
PROSER2-AS1	100.804	-5.18424	1.09263	-4.74475	2.08764e-06	5.53292e-05	-4.25705	invasive
SSC5D	445.012	-5.17247	1.05963	-4.88138	1.05345e-06	2.96253e-05	-4.52834	invasive
DENND2A	270.863	-5.17236	1.1604	-4.45741	8.2957e-06	0.000188167	-3.72546	invasive
PDCD1LG2	137.083	-5.15198	1.30259	-3.9552	7.64719e-05	0.00130594	-2.88408	invasive
S1PR3	366.374	-5.15079	1.27776	-4.0311	5.5516e-05	0.00099147	-3.00372	invasive
COL6A3	716.04	-5.14629	1.04644	-4.91793	8.7466e-07	2.51667e-05	-4.59917	invasive
LPAR1	685.049	-5.14515	1.15926	-4.43831	9.06693e-06	0.000204541	-3.68922	invasive
VIT	153.755	-5.13918	1.39787	-3.67645	0.000236507	0.0035039	-2.45545	invasive
COL3A1	89.6729	-5.13423	1.32951	-3.86175	0.000112579	0.00183884	-2.73546	invasive
PTPRN	549.219	-5.1113	1.26436	-4.04259	5.28643e-05	0.000950945	-3.02184	invasive
DNAH2	103.178	-5.10568	1.0604	-4.81487	1.47298e-06	4.01006e-05	-4.39685	invasive
DKK3	2006.79	-5.09338	1.08973	-4.674	2.95383e-06	7.57032e-05	-4.12089	invasive
FGF1	87.3922	-5.09187	1.03866	-4.90235	9.46965e-07	2.69972e-05	-4.56868	invasive
XAF1	407.793	-5.06454	1.26029	-4.01856	5.85554e-05	0.00103387	-2.98553	invasive
HECW2	181.344	-5.05199	1.0907	-4.6319	3.62332e-06	9.09855e-05	-4.04103	invasive
RP11-166D19.1	577.71	-5.03056	0.985228	-5.10598	3.29076e-07	1.03293e-05	-4.98593	invasive
CFB	114.926	-5.03042	0.899853	-5.59026	2.26724e-08	9.20972e-07	-6.03575	invasive
FLNC	2431.81	-5.02272	1.07821	-4.65839	3.18686e-06	8.10076e-05	-4.09147	invasive
ACE	49.0901	-5.01798	1.15132	-4.35844	1.30993e-05	0.000284161	-3.54644	invasive
CYP1B1	98.6682	-5.00971	1.15637	-4.33229	1.47568e-05	0.000317348	-3.49846	invasive
GALNT13	67.4643	-4.99886	1.33476	-3.74513	0.000180303	0.00276006	-2.55908	invasive
SLC6A10P	28.5431	-4.98882	1.17629	-4.24114	2.22391e-05	0.000450949	-3.34587	invasive
COL5A2	4140.2	-4.98795	0.855634	-5.82953	5.55823e-09	2.54003e-07	-6.59516	invasive
THBS1	10135.1	-4.98432	1.35436	-3.6802	0.000233055	0.00346223	-2.46064	invasive
SERPINB2	896.32	-4.97887	1.29905	-3.83271	0.000126739	0.00204593	-2.68911	invasive
CLIC2	37.5563	-4.97325	1.19905	-4.14765	3.359e-05	0.000648329	-3.1882	invasive
MPP4	111.211	-4.96845	1.0192	-4.87485	1.08892e-06	3.04164e-05	-4.51689	invasive
KLHL4	84.1159	-4.96531	1.35117	-3.67481	0.000238025	0.00351801	-2.4537	invasive
CA12	325.117	-4.9586	1.05129	-4.71669	2.39716e-06	6.24669e-05	-4.20435	invasive
RARRES3	117.78	-4.95842	1.10029	-4.50646	6.59184e-06	0.000154016	-3.81243	invasive
VEGFC	808.485	-4.9399	0.915867	-5.39368	6.9028e-08	2.55362e-06	-5.59284	invasive
COL4A6	78.7026	-4.9326	1.08518	-4.54541	5.48281e-06	0.000131566	-3.88086	invasive
WNT5A	1570.19	-4.93074	1.20413	-4.09487	4.2241e-05	0.00078719	-3.10392	invasive
HHIPL2	79.0675	-4.92922	1.10143	-4.47527	7.63136e-06	0.000175014	-3.75693	invasive
OASL	187.77	-4.92088	1.3118	-3.75126	0.00017595	0.00269675	-2.56916	invasive
CLDN11	124.845	-4.92063	1.14016	-4.31573	1.59077e-05	0.000338584	-3.47033	invasive
CSF1R	47.9576	-4.92047	1.20455	-4.08489	4.40973e-05	0.00081881	-3.08682	invasive
MYPN	131.216	-4.91146	1.13505	-4.32707	1.51104e-05	0.000323832	-3.48968	invasive
S100A4	984.955	-4.90616	1.28025	-3.83221	0.000127	0.00204681	-2.68892	invasive
TGM2	4961.81	-4.89261	1.04407	-4.68608	2.78491e-06	7.18184e-05	-4.14376	invasive
SLIT2	449.364	-4.88536	0.801333	-6.09654	1.08389e-09	6.04161e-08	-7.21885	invasive
TNFAIP2	612.602	-4.8594	1.22917	-3.95339	7.70507e-05	0.00131197	-2.88208	invasive
KRT18	351.925	-4.85379	1.22266	-3.96985	7.19181e-05	0.00123986	-2.90663	invasive
CCL5	100.695	-4.85142	1.35257	-3.58681	0.000334745	0.00470688	-2.32727	invasive
IFI44L	367.865	-4.84845	1.37074	-3.53711	0.00040453	0.00554389	-2.25619	invasive
MAGEA10	293.8	-4.84403	1.21671	-3.98125	6.85529e-05	0.00118844	-2.92502	invasive
MX2	262.846	-4.81848	1.05368	-4.57301	4.80763e-06	0.000116945	-3.93202	invasive
NRP1	3384.18	-4.80683	1.22172	-3.93447	8.33803e-05	0.00141394	-2.84957	invasive
CCDC80	864.792	-4.79563	0.756842	-6.33637	2.35244e-10	1.49953e-08	-7.82405	invasive
MAGEA11	218.097	-4.78632	1.31889	-3.62906	0.000284455	0.00410183	-2.38702	invasive
GABRA2	106.749	-4.77532	1.30358	-3.66324	0.00024905	0.0036592	-2.43661	invasive
HRH1	163.502	-4.77162	1.18755	-4.01804	5.86849e-05	0.00103469	-2.98519	invasive
IFITM1	604.404	-4.77059	1.30787	-3.6476	0.000264702	0.00385726	-2.41372	invasive
NR2F1	799.339	-4.76479	0.69465	-6.85927	6.92126e-12	6.51752e-10	-9.18592	invasive
TRPC4	77.2919	-4.75771	1.28392	-3.70562	0.00021087	0.00318097	-2.49744	invasive
TGFB2	484.611	-4.74998	0.748444	-6.34647	2.20318e-10	1.41758e-08	-7.84845	invasive
CDK15	154.268	-4.73967	1.06283	-4.45948	8.21602e-06	0.0001867	-3.72885	invasive
ZNF385D	62.6521	-4.73725	1.33731	-3.54238	0.000396531	0.00546439	-2.26246	invasive
KRT8	122.745	-4.70426	1.10256	-4.26669	1.98398e-05	0.000408292	-3.38903	invasive
RP5-1011O1.3	42.811	-4.68888	1.39159	-3.36945	0.000753183	0.00939024	-2.02732	invasive
OXTR	135.701	-4.64336	1.08624	-4.27469	1.91406e-05	0.000397191	-3.401	invasive
NGEF	86.149	-4.64108	1.36426	-3.40189	0.00066921	0.00845992	-2.07263	invasive
LOX	1673.76	-4.6189	0.94741	-4.87529	1.0865e-06	3.04164e-05	-4.51689	invasive
FMOD	50.4417	-4.61485	1.28682	-3.58625	0.000335469	0.00470944	-2.32703	invasive
PPARG	346.058	-4.58603	1.03486	-4.43153	9.35687e-06	0.000209938	-3.67791	invasive
RP11-513O17.2	50.5055	-4.58142	1.34223	-3.41329	0.000641843	0.00820792	-2.08577	invasive
SRPX2	98.9331	-4.58065	0.992682	-4.61442	3.94198e-06	9.74131e-05	-4.01138	invasive
IRAK2	261.586	-4.52848	0.778676	-5.81562	6.04097e-09	2.73052e-07	-6.56375	invasive
MGST1	957.957	-4.52507	1.04882	-4.31443	1.60015e-05	0.000339999	-3.46852	invasive
CRISPLD2	189.199	-4.51642	1.09451	-4.12642	3.68458e-05	0.000700296	-3.15472	invasive
AR	149.24	-4.4978	1.15609	-3.89054	0.000100022	0.0016599	-2.77992	invasive
EPHB2	163.119	-4.49304	1.2989	-3.4591	0.000541993	0.00712907	-2.14697	invasive
LAMA3	459.801	-4.48964	0.85152	-5.2725	1.34577e-07	4.63377e-06	-5.33407	invasive
CDH12	37.867	-4.48877	1.40117	-3.20358	0.00135729	0.0154736	-1.81041	invasive
TRIM22	640.178	-4.48718	1.17995	-3.80285	0.000143042	0.00226787	-2.64438	invasive
RP11-400K9.4	63.03	-4.48677	1.21734	-3.68571	0.000228068	0.00340731	-2.46759	invasive
PTPLAD2	114.978	-4.46242	1.22221	-3.65112	0.000261103	0.00381824	-2.41814	invasive
ARHGAP22	240.643	-4.44996	1.10388	-4.0312	5.5493e-05	0.00099147	-3.00372	invasive
CHRDL1	300.923	-4.43697	1.28527	-3.45217	0.000556101	0.0072838	-2.13764	invasive
SLFN11	221.147	-4.4354	1.39528	-3.17886	0.00147858	0.0165276	-1.78179	invasive
ADAM19	1429.68	-4.43263	1.14114	-3.88439	0.000102585	0.00169116	-2.77182	invasive
COLEC12	299.956	-4.42394	1.41454	-3.12748	0.00176312	0.0191737	-1.71729	invasive
STAC	131.471	-4.41828	1.12614	-3.92339	8.7311e-05	0.00146264	-2.83486	invasive
MYL9	529.15	-4.41276	1.31938	-3.34457	0.000824109	0.0101725	-1.99257	invasive
NTSR1	34.0789	-4.40824	1.08546	-4.06117	4.88274e-05	0.000889919	-3.05065	invasive
TSLP	93.3658	-4.37998	1.04252	-4.20135	2.65327e-05	0.000525998	-3.27902	invasive
PDGFRB	74.3271	-4.377	0.935269	-4.67994	2.86964e-06	7.36975e-05	-4.13255	invasive
STC2	11075.2	-4.35204	1.4473	-3.007	0.0026384	0.0267936	-1.57197	invasive
PCDHGA7	85.6988	-4.35144	1.05361	-4.13002	3.6273e-05	0.000691524	-3.16019	invasive
GPR1	209.607	-4.34283	1.20907	-3.59188	0.0003283	0.00462672	-2.33473	invasive
SLC16A9	61.785	-4.32853	1.23594	-3.50223	0.000461382	0.00621341	-2.20667	invasive
EGFR	815.443	-4.32555	0.714192	-6.05657	1.39056e-09	7.45031e-08	-7.12783	invasive
SPOCD1	645.33	-4.32249	0.966003	-4.47461	7.65517e-06	0.000175237	-3.75637	invasive
FRMPD4	62.0465	-4.31392	1.26528	-3.40945	0.000650931	0.00830706	-2.08055	invasive
AKR1C3	39.4709	-4.30349	1.41491	-3.04154	0.00235374	0.0243533	-1.61344	invasive
PRTFDC1	70.0618	-4.29223	1.40676	-3.05114	0.00227973	0.0237329	-1.62465	invasive
CLU	737.281	-4.28012	0.922928	-4.63754	3.52573e-06	8.87141e-05	-4.05201	invasive
FAM101A	33.7549	-4.27365	1.2912	-3.30983	0.000933543	0.0112769	-1.94781	invasive
PLAGL1	138.628	-4.27093	1.39387	-3.06408	0.00218339	0.0229219	-1.63975	invasive
IL8	1215.1	-4.25957	1.15904	-3.67508	0.000237771	0.00351801	-2.4537	invasive
CACNA1C	120.477	-4.2517	1.23562	-3.44094	0.000579691	0.00753719	-2.12279	invasive
DSE	448.916	-4.2505	0.836335	-5.08229	3.72904e-07	1.15401e-05	-4.93779	invasive
FAM84A	56.949	-4.25004	1.30634	-3.25339	0.00114036	0.0133095	-1.87584	invasive
SLC16A2	319.554	-4.24409	1.11245	-3.81507	0.000136142	0.00217234	-2.66307	invasive
COL6A2	13497.2	-4.24146	1.38182	-3.06947	0.00214436	0.0225312	-1.64722	invasive
FZD2	264.623	-4.23176	0.91802	-4.60966	4.03328e-06	9.94716e-05	-4.0023	invasive
EFNB2	321.236	-4.22388	1.08906	-3.87845	0.000105125	0.00173074	-2.76177	invasive
LOXL1-AS1	43.5279	-4.21849	1.29326	-3.2619	0.00110667	0.012965	-1.88723	invasive
ARTN	80.8889	-4.21594	1.23678	-3.40879	0.000652508	0.00831012	-2.08039	invasive
STC1	773.427	-4.2106	1.05664	-3.98489	6.75108e-05	0.00117529	-2.92985	invasive
LTBP1	1865.39	-4.21018	0.956475	-4.40176	1.07375e-05	0.000237486	-3.62436	invasive
MECOM	334.248	-4.20543	1.26628	-3.3211	0.000896644	0.0109161	-1.96193	invasive
ZNF804A	68.8347	-4.20067	1.06943	-3.92796	8.56679e-05	0.00144094	-2.84136	invasive
RARRES1	67.9083	-4.20016	1.3957	-3.00936	0.002618	0.0267174	-1.57321	invasive
RELN	59.7839	-4.18679	1.2637	-3.31313	0.000922565	0.011166	-1.9521	invasive
TMEM200B	188.468	-4.16289	1.16964	-3.55911	0.000372107	0.00516793	-2.28668	invasive
LAPTM5	36.6166	-4.15159	1.19966	-3.46064	0.000538892	0.00710332	-2.14854	invasive
MMP2	6188.23	-4.1497	1.02259	-4.05803	4.94888e-05	0.000900652	-3.04544	invasive
CAMK1D	20.6531	-4.14795	1.33544	-3.10605	0.00189604	0.0203346	-1.69176	invasive
PDGFC	500.729	-4.14267	1.06342	-3.89561	9.79537e-05	0.00162994	-2.78783	invasive
PODXL	1211.09	-4.13964	0.447763	-9.24515	2.34909e-20	7.915e-18	-17.1015	invasive
GCNT1	219.23	-4.1382	1.02243	-4.04742	5.1785e-05	0.000935592	-3.02891	invasive
FGF2	1017.87	-4.12906	1.13363	-3.64234	0.000270174	0.00392779	-2.40585	invasive
CD96	141.748	-4.11392	1.25491	-3.27825	0.00104453	0.0123534	-1.90821	invasive
CYR61	8369.21	-4.10168	1.18353	-3.46564	0.000528974	0.00699484	-2.15522	invasive
HIC1	98.2178	-4.0984	1.12583	-3.64032	0.000272299	0.00394944	-2.40346	invasive
MPP7	59.536	-4.09751	1.19896	-3.41755	0.000631865	0.00809699	-2.09168	invasive
A4GALT	88.6305	-4.09139	1.10076	-3.71689	0.000201688	0.00306102	-2.51413	invasive
LINC00960	78.4278	-4.08888	1.08654	-3.76321	0.000167749	0.00259667	-2.58558	invasive
LAYN	115.463	-4.08881	1.3768	-2.9698	0.00297991	0.0294438	-1.53101	invasive
WISP1	84.3457	-4.08849	1.15444	-3.54154	0.000397798	0.00547577	-2.26155	invasive
MX1	954.728	-4.06158	0.978855	-4.14931	3.33473e-05	0.000644646	-3.19068	invasive
NPTX1	3826.53	-4.05137	0.504284	-8.0339	9.44256e-16	1.75181e-13	-12.7565	invasive
WNT5A-AS1	142.843	-4.05074	1.25424	-3.22964	0.00123945	0.0143182	-1.84411	invasive
WNT5B	222.311	-4.04564	1.18492	-3.41429	0.000639492	0.00818629	-2.08691	invasive
AC005789.11	83.1721	-4.0445	0.895856	-4.51468	6.34136e-06	0.000148723	-3.82762	invasive
FAM65C	76.2702	-4.03968	1.22243	-3.30464	0.000950994	0.0114543	-1.94103	invasive
IRF1	664.693	-4.03102	0.520277	-7.74782	9.34821e-15	1.39998e-12	-11.8539	invasive
SAMD9L	792.422	-4.02749	1.03865	-3.87761	0.000105489	0.00173399	-2.76095	invasive
KCNT2	71.2151	-4.02691	1.18253	-3.40535	0.000660798	0.00840708	-2.07535	invasive
FOXE1	60.614	-4.01256	1.42759	-2.81072	0.00494302	0.0437932	-1.35859	invasive
NHS	162.957	-4.00783	1.31662	-3.04403	0.00233431	0.0242402	-1.61546	invasive
LY6K	119.746	-4.00333	1.38195	-2.89687	0.00376911	0.0354388	-1.45052	invasive
FOXC2	44.4076	-3.99322	1.39362	-2.86537	0.00416526	0.0382663	-1.41718	invasive
CRIM1	5056.65	-3.98588	0.986559	-4.04019	5.34083e-05	0.000959343	-3.01803	invasive
DOCK3	307.528	-3.98364	1.18513	-3.36135	0.000775613	0.00961204	-2.01718	invasive
TNFRSF10A	128.103	-3.98247	1.35649	-2.93587	0.00332609	0.0321989	-1.49216	invasive
DOCK2	61.8102	-3.98131	1.0067	-3.95482	7.65933e-05	0.00130597	-2.88407	invasive
CYP27C1	41.7626	-3.9812	1.194	-3.33434	0.00085503	0.010502	-1.97873	invasive
AMZ1	202.481	-3.94887	1.26425	-3.1235	0.00178714	0.019361	-1.71307	invasive
SECTM1	234.331	-3.93931	1.25315	-3.14352	0.00166927	0.0182972	-1.73762	invasive
SOX9	562.446	-3.92904	1.31934	-2.97803	0.00290104	0.0289173	-1.53884	invasive
FIBCD1	71.8105	-3.91394	1.34031	-2.92017	0.00349843	0.0334761	-1.47526	invasive
SH3RF2	61.0512	-3.91266	1.1269	-3.47205	0.000516502	0.0068591	-2.16373	invasive
DCN	167.83	-3.90988	0.672387	-5.81493	6.06611e-09	2.73195e-07	-6.56353	invasive
SCARA3	338.115	-3.89113	1.33264	-2.91987	0.00350173	0.0334819	-1.47519	invasive
BLK	87.1369	-3.88763	1.02813	-3.78126	0.000156036	0.00244027	-2.61256	invasive
TAGLN	534.075	-3.85609	1.0496	-3.67385	0.000238925	0.00352712	-2.45258	invasive
PCOLCE	808.408	-3.79622	0.865694	-4.38518	1.1589e-05	0.000254509	-3.5943	invasive
THSD4	1048.11	-3.79057	0.544954	-6.95576	3.50656e-12	3.57267e-10	-9.44701	invasive
KIAA1462	72.6056	-3.78405	1.36719	-2.76777	0.0056442	0.0487881	-1.31169	invasive
DKK1	1229.22	-3.78277	1.27987	-2.9556	0.00312062	0.0305188	-1.51543	invasive
FAM167A	921.931	-3.77557	1.09093	-3.46086	0.000538455	0.00710332	-2.14854	invasive
PCDHGB4	55.7631	-3.75616	1.25097	-3.00259	0.00267696	0.0270745	-1.56744	invasive
SAMD12	71.6809	-3.74681	1.2653	-2.96119	0.00306448	0.0300881	-1.52161	invasive
B3GNT9	321.092	-3.74322	0.694315	-5.39124	6.99716e-08	2.58085e-06	-5.58824	invasive
IFI44	678.464	-3.7289	1.13965	-3.27198	0.00106797	0.0125948	-1.89981	invasive
DPYD	698.592	-3.71399	1.11885	-3.31948	0.000901845	0.0109686	-1.95985	invasive
TLE4	591.539	-3.71311	0.978824	-3.79344	0.000148572	0.00234359	-2.63012	invasive
IL20RB	122.239	-3.69887	0.951203	-3.88862	0.000100815	0.00166577	-2.77839	invasive
FAM20C	2487.91	-3.6725	0.599174	-6.12928	8.82781e-10	4.98771e-08	-7.3021	invasive
PDGFB	15.3031	-3.66587	1.1934	-3.07177	0.0021279	0.0223772	-1.65019	invasive
SYT1	519.489	-3.65962	1.05995	-3.45262	0.00055517	0.00727929	-2.13791	invasive
C12orf75	1121.77	-3.64777	1.09438	-3.33317	0.00085863	0.0105358	-1.97733	invasive
SCG5	57.4729	-3.64574	0.861926	-4.22976	2.33941e-05	0.000471815	-3.32623	invasive
EPHA2	3487.35	-3.63814	0.804389	-4.52286	6.10102e-06	0.000144318	-3.84068	invasive
ADAM8	219.85	-3.63529	1.00761	-3.60785	0.000308749	0.0044112	-2.35544	invasive
AMPD3	112.535	-3.6286	0.895013	-4.05425	5.02963e-05	0.00091401	-3.03905	invasive
LTBP2	630.676	-3.61725	0.95879	-3.77272	0.000161475	0.0025152	-2.59943	invasive
MAGEC2	520.472	-3.61474	1.24638	-2.9002	0.00372922	0.0351571	-1.45399	invasive
EPS8L2	185.867	-3.58421	1.06133	-3.3771	0.000732533	0.00917881	-2.03721	invasive
RYR2	118.72	-3.5841	1.23091	-2.91174	0.00359424	0.0341159	-1.46704	invasive
PCDHB3	79.8411	-3.58355	1.28345	-2.79212	0.00523643	0.0459018	-1.33817	invasive
NNMT	1087.9	-3.58281	1.24749	-2.87203	0.00407848	0.0376359	-1.4244	invasive
VASN	469.47	-3.57522	0.901026	-3.96795	7.24937e-05	0.00124633	-2.90437	invasive
SPEG	993.388	-3.57264	0.983024	-3.63434	0.000278693	0.00402809	-2.3949	invasive
LPHN2	446.904	-3.56893	1.2228	-2.91865	0.00351556	0.0335702	-1.47405	invasive
PCDHGA11	100.734	-3.56631	1.15241	-3.09464	0.00197054	0.0209528	-1.67876	invasive
PLAUR	1442.11	-3.56274	0.81401	-4.37678	1.20447e-05	0.000262659	-3.58061	invasive
ITGB4	198.263	-3.54686	0.906314	-3.9135	9.09662e-05	0.00151977	-2.81822	invasive
ITGA2	2368.86	-3.54252	0.927889	-3.81783	0.000134632	0.00215099	-2.66736	invasive
CXCL3	81.3065	-3.54013	1.05105	-3.36817	0.000756684	0.00942443	-2.02574	invasive
ADAMTS4	442.675	-3.51434	0.364247	-9.64826	4.99987e-22	2.07161e-19	-18.6837	invasive
PRDM1	85.5753	-3.50029	1.13357	-3.08784	0.00201615	0.0213464	-1.67067	invasive
STEAP2	160.218	-3.48995	1.23401	-2.82814	0.00468189	0.0419279	-1.3775	invasive
BASP1	507.688	-3.46026	1.2487	-2.7711	0.00558677	0.0484265	-1.31492	invasive
SPRED3	97.567	-3.45675	0.908343	-3.80556	0.000141483	0.00224602	-2.64859	invasive
S100A16	833.65	-3.45323	1.11225	-3.10474	0.00190447	0.0203898	-1.69059	invasive
TDRD9	92.191	-3.4529	0.618627	-5.58155	2.38383e-08	9.58933e-07	-6.01821	invasive
MYLK	1503.61	-3.43716	0.500251	-6.87086	6.38168e-12	6.14917e-10	-9.21118	invasive
COL6A1	17622	-3.43412	0.979437	-3.50622	0.000454524	0.0061345	-2.21222	invasive
ANGPTL4	82.2625	-3.43303	1.13261	-3.03109	0.00243675	0.0250735	-1.60078	invasive
PCDH10	84.6398	-3.42249	1.0607	-3.22663	0.00125256	0.014416	-1.84115	invasive
TFPI	337.243	-3.39536	1.04331	-3.25442	0.00113624	0.013274	-1.877	invasive
PDZD2	49.8656	-3.39108	1.07124	-3.16557	0.00154781	0.0171779	-1.76503	invasive
RP11-575F12.2	130.925	-3.38699	1.04053	-3.25506	0.0011337	0.0132567	-1.87757	invasive
SUSD1	241.101	-3.38631	1.11469	-3.03789	0.00238241	0.0245958	-1.60914	invasive
HTR7	244.988	-3.38515	1.18159	-2.8649	0.00417137	0.038294	-1.41687	invasive
TPM2	3123.15	-3.38311	0.694113	-4.874	1.0936e-06	3.04785e-05	-4.51601	invasive
CPE	215.622	-3.36641	1.21586	-2.76875	0.00562723	0.0487093	-1.31239	invasive
FLNB	6270.19	-3.36628	0.597298	-5.63584	1.74203e-08	7.26625e-07	-6.13869	invasive
ZNF415	59.68	-3.36275	1.14342	-2.94096	0.00327201	0.0317247	-1.4986	invasive
GPX1P1	117.256	-3.33739	1.07887	-3.09342	0.00197864	0.021003	-1.67772	invasive
SYBU	119.599	-3.3367	1.20623	-2.76623	0.00567085	0.0489165	-1.31054	invasive
C1R	917.698	-3.32996	1.11796	-2.97861	0.00289562	0.0288865	-1.53931	invasive
ERRFI1	1976.24	-3.32677	0.464163	-7.16724	7.65225e-13	8.80718e-11	-10.0552	invasive
IGFBP3	2696.97	-3.32209	1.18225	-2.80997	0.0049546	0.0438644	-1.35789	invasive
DPF3	85.5545	-3.31595	1.17668	-2.81805	0.00483169	0.0429599	-1.36694	invasive
ZNF185	627.274	-3.30744	0.759114	-4.35697	1.31877e-05	0.00028558	-3.54427	invasive
CXCL1	700.847	-3.29144	1.11656	-2.94783	0.0032001	0.031149	-1.50656	invasive
PIP5KL1	49.888	-3.28631	0.928518	-3.53931	0.00040118	0.00551012	-2.25884	invasive
GPR176	1005.4	-3.27706	0.958708	-3.4182	0.000630366	0.00808638	-2.09225	invasive
TRABD2A	219.562	-3.26098	0.992285	-3.28634	0.00101499	0.0120731	-1.91818	invasive
NR2F1-AS1	261.705	-3.25634	0.994577	-3.27409	0.00106002	0.0125247	-1.90223	invasive
IFI6	3486.91	-3.249	0.703482	-4.61846	3.86599e-06	9.61086e-05	-4.01724	invasive
VCAN	825.911	-3.24017	0.295996	-10.9467	6.89408e-28	3.89516e-25	-24.4095	invasive
SHC3	54.4417	-3.22603	1.16582	-2.76719	0.00565425	0.0488411	-1.31121	invasive
SCN2A	82.7133	-3.22558	1.09073	-2.95726	0.00310386	0.0304026	-1.51709	invasive
NUAK2	89.4363	-3.21845	0.844881	-3.80935	0.000139331	0.00221469	-2.65469	invasive
ITGA5	6516.89	-3.20627	0.988055	-3.24504	0.00117436	0.0136604	-1.86454	invasive
SPOCK1	1637.1	-3.20507	1.11814	-2.86642	0.00415148	0.0381679	-1.4183	invasive
IKZF2	73.2844	-3.18673	1.14598	-2.78079	0.00542274	0.0471361	-1.32665	invasive
DDAH1	550.053	-3.17677	1.04548	-3.03858	0.00237699	0.0245602	-1.60977	invasive
BCL3	479.336	-3.1509	0.70569	-4.46499	8.00738e-06	0.000182293	-3.73923	invasive
TFPI2	888.435	-3.14468	1.11358	-2.82394	0.0047437	0.0423898	-1.37274	invasive
INHBE	201.277	-3.12342	1.04425	-2.99105	0.00278021	0.0280049	-1.55277	invasive
RRAS	998.654	-3.0977	0.745633	-4.15446	3.26054e-05	0.00063227	-3.1991	invasive
OSMR	1548.88	-3.09489	1.1187	-2.76649	0.00566628	0.048911	-1.31059	invasive
LAMB3	1549.9	-3.03864	1.01167	-3.0036	0.00266807	0.0270066	-1.56853	invasive
EFEMP2	617.447	-3.03198	0.833173	-3.63907	0.000273621	0.00396399	-2.40187	invasive
NMI	310.059	-3.02716	0.917513	-3.29932	0.000969205	0.0116286	-1.93447	invasive
IFIT1	318.185	-3.01616	0.946027	-3.18824	0.00143144	0.0160696	-1.794	invasive
TBX3	1719.51	-2.95831	0.869661	-3.40169	0.000669715	0.00845992	-2.07263	invasive
FERMT3	1279.51	-2.95749	0.191072	-15.4784	4.85461e-54	1.20686e-50	-49.9183	invasive
ID1	767.004	-2.93792	0.94958	-3.09391	0.00197534	0.0209859	-1.67807	invasive
MT2A	4666.18	-2.93275	0.988623	-2.9665	0.00301212	0.0296689	-1.5277	invasive
ST8SIA5	25.5892	-2.90555	0.808871	-3.59211	0.000328011	0.00462672	-2.33473	invasive
ANTXR2	1767.35	-2.88352	0.882889	-3.266	0.00109079	0.0128152	-1.89227	invasive
PEX5L	76.6697	-2.87944	0.991918	-2.9029	0.00369723	0.0349214	-1.45691	invasive
KIRREL3	82.5333	-2.87864	0.798715	-3.60409	0.000313251	0.00446526	-2.35015	invasive
LMO7	1999.39	-2.87437	1.01366	-2.83563	0.00457353	0.0411055	-1.3861	invasive
PPP1R13L	196.909	-2.82142	0.785647	-3.5912	0.000329159	0.00463357	-2.33408	invasive
MIR22HG	746.441	-2.79639	0.659466	-4.24039	2.23135e-05	0.000451721	-3.34513	invasive
CD274	177.584	-2.78394	0.995682	-2.79601	0.00517374	0.0454806	-1.34217	invasive
CAV1	6802.57	-2.78084	0.637906	-4.35932	1.30468e-05	0.000283518	-3.54742	invasive
NCEH1	1436.75	-2.76841	0.671602	-4.1221	3.75429e-05	0.00071137	-3.1479	invasive
NDUFA4L2	340.145	-2.7492	0.786164	-3.49697	0.000470566	0.00630975	-2.19999	invasive
CSF1	1141.72	-2.74867	0.88932	-3.09076	0.00199645	0.0211559	-1.67457	invasive
CLEC2B	161.253	-2.73377	0.937418	-2.91628	0.00354233	0.0337662	-1.47152	invasive
RP4-758J24.5	96.2786	-2.72568	0.968211	-2.81517	0.0048751	0.0432531	-1.36398	invasive
LINC00085	172.971	-2.71995	0.91398	-2.97594	0.00292092	0.0290456	-1.53692	invasive
HEG1	2341.01	-2.71483	0.718552	-3.7782	0.000157966	0.00246674	-2.60788	invasive
FOSL1	5750.13	-2.70671	0.906826	-2.98482	0.00283743	0.0284429	-1.54603	invasive
EPAS1	4866.56	-2.70087	0.748582	-3.60798	0.000308586	0.0044112	-2.35544	invasive
SAMD9	836.521	-2.66665	0.956043	-2.78926	0.00528292	0.0462116	-1.33525	invasive
AJUBA	1621.49	-2.66505	0.652448	-4.08469	4.41354e-05	0.00081881	-3.08682	invasive
BCAT1	1148.05	-2.66426	0.408905	-6.51559	7.24028e-11	5.14267e-09	-8.28881	invasive
ARHGAP23	881.35	-2.63876	0.935731	-2.82	0.00480243	0.0427915	-1.36864	invasive
NFE2L3	1392.03	-2.63467	0.709092	-3.71555	0.000202762	0.00307358	-2.51236	invasive
TPM1	5604.95	-2.62	0.905458	-2.89356	0.00380898	0.0357595	-1.44661	invasive
RUNX2	456.88	-2.6049	0.793572	-3.2825	0.00102892	0.0122153	-1.9131	invasive
SNED1	732.078	-2.60267	0.322476	-8.0709	6.97818e-16	1.31422e-13	-12.8813	invasive
DGKA	332.02	-2.58619	0.870787	-2.96995	0.0029785	0.0294438	-1.53101	invasive
PLOD2	3282.54	-2.58093	0.685721	-3.76382	0.000167334	0.00259347	-2.58612	invasive
CPED1	572.828	-2.5688	0.218626	-11.7498	7.08184e-32	4.89041e-29	-28.3107	invasive
CDC42EP2	148.485	-2.54349	0.773736	-3.28728	0.00101161	0.0120444	-1.91921	invasive
DDX58	406.578	-2.54165	0.722185	-3.51939	0.000432546	0.00589534	-2.22949	invasive
SMURF2	1716.69	-2.5311	0.258374	-9.79628	1.16809e-22	5.37752e-20	-19.2694	invasive
HAS3	103.854	-2.52835	0.839672	-3.01112	0.00260286	0.0265847	-1.57537	invasive
ZC3H12A	276.937	-2.51756	0.533861	-4.71576	2.40815e-06	6.2622e-05	-4.20327	invasive
QSOX1	14638	-2.47478	0.667212	-3.70913	0.00020797	0.00314485	-2.5024	invasive
ERAP2	2292.58	-2.47107	0.890007	-2.77646	0.00549544	0.0477347	-1.32117	invasive
UCHL1	466.665	-2.45195	0.858404	-2.85641	0.00428465	0.0390853	-1.40799	invasive
C4orf32	325.341	-2.44126	0.881652	-2.76896	0.00562352	0.0487093	-1.31239	invasive
GAS6	1380.01	-2.4181	0.851769	-2.83892	0.00452665	0.0408022	-1.38932	invasive
TRIM59	90.684	-2.35767	0.802267	-2.93876	0.00329533	0.0319259	-1.49586	invasive
RP11-14N7.2	159.242	-2.34523	0.711526	-3.29605	0.00098054	0.0117419	-1.93026	invasive
ELL2	1605.47	-2.345	0.682894	-3.43391	0.000594943	0.00770328	-2.11332	invasive
VEGFA	11648.7	-2.34029	0.547581	-4.27386	1.92116e-05	0.000398001	-3.40012	invasive
RND3	3047.75	-2.33992	0.789714	-2.963	0.00304657	0.0299596	-1.52346	invasive
UAP1	3021.38	-2.33015	0.488021	-4.77469	1.79987e-06	4.80104e-05	-4.31866	invasive
SPDL1	1625.21	-2.32608	0.435262	-5.34408	9.08758e-08	3.31257e-06	-5.47983	invasive
RASA1	2639.66	-2.31268	0.325395	-7.10731	1.18325e-12	1.3132e-10	-9.88167	invasive
SEMA4B	782.311	-2.31056	0.515497	-4.4822	7.38771e-06	0.000170511	-3.76825	invasive
ECE1	6128.59	-2.31023	0.547843	-4.21696	2.47616e-05	0.000495631	-3.30484	invasive
FAM129B	12296.1	-2.30376	0.437299	-5.26816	1.37798e-07	4.71853e-06	-5.32619	invasive
LAMC1	29466.4	-2.30287	0.566373	-4.06599	4.78289e-05	0.000878158	-3.05643	invasive
NXT2	955.012	-2.2935	0.755272	-3.03665	0.00239219	0.0246559	-1.60808	invasive
ARL4C	1210.68	-2.28759	0.633463	-3.61125	0.000304728	0.00436882	-2.35964	invasive
TGFBR2	3073.96	-2.28148	0.633549	-3.60112	0.000316854	0.00450372	-2.34643	invasive
NFKBIA	1190.32	-2.26	0.627877	-3.59943	0.000318914	0.00452007	-2.34485	invasive
SEC24D	1942.34	-2.2484	0.567692	-3.96059	7.47641e-05	0.00128182	-2.89217	invasive
SP100	1804.64	-2.24464	0.450829	-4.97893	6.39378e-07	1.87502e-05	-4.727	invasive
HMGA1	20949.1	-2.22128	0.474611	-4.68022	2.86573e-06	7.36975e-05	-4.13255	invasive
GRAMD1B	301.701	-2.21931	0.705158	-3.14725	0.00164812	0.0181454	-1.74123	invasive
TRAM2	4202.33	-2.21381	0.347056	-6.37884	1.78433e-10	1.16733e-08	-7.93281	invasive
CNN2	2388.45	-2.20051	0.772419	-2.84885	0.00438775	0.039723	-1.40096	invasive
STX1A	316.563	-2.17681	0.506527	-4.29752	1.72717e-05	0.000363262	-3.43978	invasive
HBEGF	552.829	-2.16305	0.749107	-2.8875	0.00388317	0.0361556	-1.44182	invasive
PVR	3728.97	-2.12199	0.457474	-4.63849	3.50956e-06	8.84866e-05	-4.05312	invasive
BCAR3	1737.77	-2.09549	0.56953	-3.67933	0.000233849	0.00346867	-2.45984	invasive
IRS1	2044.09	-2.08701	0.459889	-4.53808	5.67689e-06	0.00013518	-3.86909	invasive
FSTL3	1111.39	-2.08371	0.636616	-3.2731	0.00106373	0.0125567	-1.90113	invasive
SIPA1L3	1259.48	-2.08342	0.608663	-3.42294	0.000619469	0.00798756	-2.09759	invasive
ENG	2304.69	-2.08254	0.395226	-5.26924	1.36989e-07	4.70379e-06	-5.32755	invasive
RELB	643.721	-2.07966	0.640897	-3.24492	0.00117482	0.0136604	-1.86454	invasive
MAP4K4	11355.6	-2.07867	0.405425	-5.12714	2.94172e-07	9.32796e-06	-5.03021	invasive
DOCK5	1372.23	-2.06249	0.620027	-3.32644	0.000879616	0.0107614	-1.96813	invasive
GALNT10	1643.44	-2.04795	0.488122	-4.19556	2.72195e-05	0.000538756	-3.26861	invasive
IL6ST	5736	-2.03701	0.549911	-3.70425	0.000212019	0.00319442	-2.49561	invasive
TPM4	18918	-2.03612	0.518293	-3.92852	8.54705e-05	0.00144094	-2.84136	invasive
ATP2B1	3454.67	-2.0307	0.498228	-4.07585	4.58464e-05	0.000848022	-3.07159	invasive
HERC6	384.371	-2.03043	0.681425	-2.97968	0.00288551	0.0288319	-1.54013	invasive
RIN1	615.9	-2.02642	0.623238	-3.25143	0.00114826	0.0133892	-1.87325	invasive
ELFN1	72.3671	-2.02431	0.658407	-3.07456	0.00210812	0.0222067	-1.65352	invasive
FJX1	560.537	-2.01818	0.655227	-3.08012	0.00206916	0.0218891	-1.65977	invasive
FUT8	1096.56	-2.01472	0.629126	-3.20242	0.0013628	0.0154983	-1.80972	invasive
TNIP1	3149.56	-2.01298	0.369481	-5.44813	5.09017e-08	1.92312e-06	-5.71599	invasive
SPATS2L	3628.68	-2.01291	0.34879	-5.77111	7.87491e-09	3.45884e-07	-6.46107	invasive
JUN	1649.77	-2.01275	0.700792	-2.87211	0.00407739	0.0376359	-1.4244	invasive
SMAD3	2947.24	-1.97805	0.665671	-2.97152	0.00296331	0.0293731	-1.53205	invasive
RBCK1	7099.14	-1.97193	0.662603	-2.97603	0.00292003	0.0290456	-1.53692	invasive
DCBLD1	549.298	-1.96026	0.595377	-3.29246	0.000993142	0.0118814	-1.92513	invasive
CD151	9561.06	-1.95119	0.68185	-2.86162	0.00421485	0.0386361	-1.41301	invasive
TCP11L2	167.238	-1.94703	0.686865	-2.83466	0.00458747	0.041201	-1.38509	invasive
TLDC1	697.957	-1.92215	0.5426	-3.54249	0.000396374	0.00546439	-2.26246	invasive
NET1	1583.28	-1.9214	0.488521	-3.93309	8.38625e-05	0.00142018	-2.84766	invasive
SKIL	952.27	-1.90945	0.539669	-3.53819	0.000402886	0.00552745	-2.25748	invasive
RTN4	17807.3	-1.89688	0.471861	-4.01999	5.82018e-05	0.00102909	-2.98755	invasive
ASPH	12045	-1.89298	0.436413	-4.33758	1.44058e-05	0.000310337	-3.50817	invasive
UBE2E3	1503.45	-1.8876	0.289383	-6.52285	6.8983e-11	4.92792e-09	-8.30734	invasive
KLF7	953.284	-1.88663	0.513662	-3.67291	0.000239803	0.00353589	-2.4515	invasive
TIFA	303.164	-1.86256	0.449367	-4.14486	3.40028e-05	0.000652245	-3.18559	invasive
E2F7	1935.9	-1.86123	0.654113	-2.84543	0.00443514	0.0400937	-1.39692	invasive
SDC4	3366.2	-1.86118	0.430407	-4.32422	1.53073e-05	0.000327486	-3.48481	invasive
DRAP1	5658.53	-1.85751	0.538663	-3.44837	0.000563985	0.00737153	-2.13244	invasive
NR2F2	2535.08	-1.84425	0.65346	-2.82229	0.00476824	0.0425479	-1.37112	invasive
ANKRD13A	1873.07	-1.82121	0.379427	-4.7999	1.58744e-06	4.28954e-05	-4.36759	invasive
PDLIM7	2371.44	-1.77953	0.377234	-4.71733	2.38964e-06	6.24017e-05	-4.2048	invasive
RAB23	788.398	-1.75474	0.515578	-3.40344	0.00066542	0.00843137	-2.0741	invasive
ST6GALNAC4	308.314	-1.75091	0.606455	-2.88712	0.00388785	0.0361722	-1.44163	invasive
CITED2	1409.34	-1.74939	0.583941	-2.99583	0.00273696	0.0275915	-1.55922	invasive
NME7	480.658	-1.72851	0.441025	-3.9193	8.88073e-05	0.0014857	-2.82807	invasive
CYLD	1035.43	-1.72432	0.402719	-4.28169	1.85482e-05	0.000386836	-3.41247	invasive
AQP1	27.3112	-1.7079	0.61899	-2.75917	0.00579475	0.0497436	-1.30326	invasive
PVRL2	2169.09	-1.6651	0.553579	-3.00788	0.00263077	0.0267598	-1.57252	invasive
RASA3	2380.81	-1.66138	0.575051	-2.8891	0.00386346	0.0361214	-1.44223	invasive
PLCB3	1933.04	-1.64836	0.356833	-4.61941	3.84832e-06	9.58609e-05	-4.01836	invasive
RAPH1	1682.44	-1.64174	0.428803	-3.82865	0.000128846	0.00206653	-2.68476	invasive
PLK2	4099.38	-1.63976	0.506162	-3.23959	0.00119701	0.0138924	-1.85722	invasive
FEZ2	1456.3	-1.63519	0.284801	-5.74151	9.38362e-09	4.07826e-07	-6.38952	invasive
ARL4D	355.461	-1.63443	0.526278	-3.10564	0.0018987	0.0203455	-1.69153	invasive
FTSJ3	5098.01	-1.62703	0.423925	-3.83801	0.000124033	0.00201534	-2.69565	invasive
TAP1	1845.32	-1.61534	0.479301	-3.37019	0.000751161	0.00937443	-2.02806	invasive
PMAIP1	1438.91	-1.61261	0.54003	-2.98614	0.00282519	0.028366	-1.5472	invasive
FBLN2	133.257	-1.60975	0.40382	-3.98631	6.71076e-05	0.00117155	-2.93124	invasive
PARP3	1202.78	-1.5997	0.38291	-4.17775	2.94401e-05	0.000578104	-3.23799	invasive
ELK3	2060.59	-1.59045	0.462079	-3.44195	0.000577546	0.00751717	-2.12395	invasive
TRIM21	600.404	-1.58781	0.508296	-3.12379	0.00178537	0.019361	-1.71307	invasive
ING2	341.295	-1.57767	0.525232	-3.00376	0.00266665	0.0270066	-1.56853	invasive
DPF1	181.669	-1.56918	0.505779	-3.10249	0.00191899	0.0205099	-1.68804	invasive
MYL6	4640.33	-1.55515	0.444294	-3.50028	0.000464775	0.00625232	-2.20396	invasive
TFE3	2712.05	-1.55498	0.460335	-3.37794	0.000730309	0.00916018	-2.0381	invasive
SH3RF1	836.73	-1.5519	0.413219	-3.75564	0.000172902	0.00265986	-2.57514	invasive
SLC10A3	698.554	-1.54619	0.441023	-3.50592	0.000455029	0.0061345	-2.21222	invasive
RRAS2	990.023	-1.54353	0.436472	-3.53638	0.000405656	0.0055532	-2.25546	invasive
PDLIM5	2110.82	-1.53522	0.426678	-3.59808	0.000320581	0.00453335	-2.34358	invasive
LASP1	5851.76	-1.52683	0.442714	-3.44881	0.00056307	0.00736733	-2.13269	invasive
HSPA5	50267.4	-1.52663	0.490086	-3.11502	0.00183935	0.0198121	-1.70307	invasive
EFHD2	2928.3	-1.52028	0.441089	-3.44666	0.00056756	0.00740269	-2.13061	invasive
ATG7	980.238	-1.51982	0.462935	-3.283	0.00102707	0.012205	-1.91346	invasive
NR3C1	1992.39	-1.5145	0.374318	-4.04603	5.20939e-05	0.000939808	-3.02696	invasive
KLF10	1517.63	-1.51288	0.522761	-2.89403	0.00380332	0.0357334	-1.44693	invasive
ITGB1	23096.7	-1.50892	0.422664	-3.57002	0.000356961	0.00497424	-2.30327	invasive
SOCS5	1361.45	-1.49846	0.489471	-3.06138	0.00220322	0.0230911	-1.63656	invasive
MAP3K14	506.519	-1.47313	0.472263	-3.11931	0.00181278	0.0195703	-1.7084	invasive
CDKN2A	490.265	-1.46199	0.391764	-3.73181	0.00019011	0.00289947	-2.53768	invasive
EXT1	3314.07	-1.45405	0.510033	-2.85089	0.00435968	0.0395554	-1.40279	invasive
PNPLA2	1575.75	-1.45296	0.452222	-3.21294	0.00131383	0.0150296	-1.82305	invasive
LAMB2	9219.24	-1.44623	0.474818	-3.04586	0.00232019	0.0241136	-1.61774	invasive
KANK2	4355.6	-1.43505	0.504573	-2.84409	0.00445379	0.0402038	-1.39573	invasive
C9orf37	531.809	-1.43017	0.448878	-3.18609	0.00144208	0.0161487	-1.79186	invasive
HYI	344.852	-1.41167	0.495282	-2.85023	0.00436871	0.0396083	-1.40221	invasive
GNAI2	9285.56	-1.40969	0.46528	-3.02977	0.00244737	0.0251412	-1.59961	invasive
LOXL4	202.44	-1.37333	0.465526	-2.95007	0.00317705	0.0309489	-1.50936	invasive
DNMBP	730.719	-1.37026	0.396494	-3.45594	0.000548386	0.00719793	-2.14279	invasive
PINK1	670.535	-1.36808	0.464326	-2.94638	0.00321514	0.0312709	-1.50486	invasive
HDGF	13981.9	-1.34805	0.31431	-4.28892	1.79545e-05	0.000376348	-3.42441	invasive
SLC38A2	12512	-1.33785	0.265562	-5.0378	4.70923e-07	1.42729e-05	-4.84549	invasive
ODF2	2601.48	-1.28578	0.410486	-3.13233	0.00173427	0.0189429	-1.72255	invasive
EHBP1L1	3227.73	-1.27672	0.456861	-2.79455	0.00519727	0.0456552	-1.34051	invasive
SLC16A1	3597.76	-1.275	0.362885	-3.51352	0.000442208	0.00600071	-2.2218	invasive
KCTD1	704.143	-1.25987	0.452972	-2.78135	0.00541331	0.0471108	-1.32688	invasive
TCEAL3	819.374	-1.24976	0.450538	-2.77393	0.00553834	0.0480402	-1.3184	invasive
MLTK	1859.99	-1.23444	0.414696	-2.97674	0.00291328	0.0290161	-1.53736	invasive
TMSB10	20202.2	-1.23165	0.420268	-2.93064	0.00338268	0.0325943	-1.48686	invasive
CSNK2B	263.305	-1.23078	0.426187	-2.88788	0.00387852	0.0361556	-1.44182	invasive
MCFD2	6752.25	-1.22104	0.382447	-3.1927	0.0014095	0.0159274	-1.79786	invasive
PML	2054.09	-1.21626	0.439875	-2.76503	0.00569182	0.0489954	-1.30984	invasive
MYH9	49393.4	-1.21441	0.38614	-3.14499	0.00166091	0.0182216	-1.73941	invasive
PLIN3	2455.66	-1.20857	0.399063	-3.02853	0.0024575	0.0252098	-1.59843	invasive
SYDE1	2134.7	-1.1914	0.354086	-3.3647	0.000766257	0.00951506	-2.02159	invasive
OXSR1	3477.11	-1.18058	0.396794	-2.97529	0.00292714	0.0290609	-1.53669	invasive
SHISA5	5165.73	-1.17186	0.417537	-2.8066	0.00500681	0.0442322	-1.35426	invasive
PPP4R1	2096.83	-1.1609	0.408103	-2.84463	0.00444625	0.0401649	-1.39615	invasive
NOTCH2	8299.39	-1.15596	0.325368	-3.55279	0.000381175	0.00527031	-2.27816	invasive
TOR1B	1332.19	-1.14526	0.326192	-3.51101	0.000446409	0.00605008	-2.21824	invasive
RPL23AP79	1075.39	-1.14453	0.397749	-2.87752	0.0040081	0.0371242	-1.43034	invasive
SIAH2	698.367	-1.13431	0.38299	-2.96172	0.00305929	0.0300608	-1.522	invasive
SPIN1	3094.33	-1.11672	0.374896	-2.97874	0.00289437	0.0288865	-1.53931	invasive
SRF	3151.79	-1.10528	0.293761	-3.76254	0.000168199	0.0026004	-2.58496	invasive
ZNF865	741.021	-1.09276	0.308122	-3.54652	0.00039036	0.00539131	-2.26831	invasive
PSME1	2830.27	-1.08843	0.378764	-2.87363	0.0040579	0.0375016	-1.42595	invasive
VASP	2498.09	-1.08541	0.318764	-3.40505	0.000661513	0.00840757	-2.07533	invasive
CTTNBP2NL	688.887	-1.03853	0.34531	-3.00753	0.00263378	0.0267685	-1.57238	invasive
FCF1	2215.53	-1.0329	0.354908	-2.91034	0.00361036	0.0342309	-1.46558	invasive
MARCH4	298.135	-6.60827	1.07101	-6.17015	6.82271e-10	3.98275e-08	-7.39982
PCSK1	104.087	-3.83391	1.41286	-2.71359	0.00665581	0.055562	-1.25522
GALNT14	189.506	-3.76361	1.49031	-2.52538	0.0115572	0.0851549	-1.06979
P2RY2	10.4006	-3.72178	1.39329	-2.67122	0.00755761	0.0614749	-1.2113
PTN	47.7104	-3.71087	1.36068	-2.72721	0.00638714	0.0538252	-1.26901
SERPINB9	171.189	-3.68241	1.37373	-2.6806	0.00734909	0.0601773	-1.22057
NALCN	323.655	-3.6004	1.41284	-2.54834	0.0108238	0.0808045	-1.09256
RAC2	363.336	-3.59684	1.31872	-2.72753	0.00638096	0.0538096	-1.26914
FGF7	19.5244	-3.55444	1.33499	-2.66253	0.00775555	0.0625984	-1.20344
LINC00648	43.3974	-3.52733	1.42027	-2.48356	0.0130076	0.0929781	-1.03162
LINC00941	113.141	-3.52494	1.40596	-2.50714	0.0121712	0.0885245	-1.05294
NEGR1	223.77	-3.51036	1.2859	-2.72989	0.00633561	0.0534998	-1.27165
FAP	471.919	-3.49726	1.32212	-2.64519	0.00816453	0.0650129	-1.187
TMEFF2	65.6827	-3.45602	1.30585	-2.64658	0.00813108	0.0648712	-1.18795
RIN2	436.827	-3.45423	1.32367	-2.60959	0.0090652	0.0702059	-1.15363
FAM105A	162.336	-3.42575	1.37259	-2.49582	0.0125665	0.0910266	-1.04083
BEX1	388.105	-3.40626	1.2375	-2.75252	0.00591377	0.0505702	-1.29611
CMPK2	136.132	-3.38909	1.27467	-2.6588	0.00784196	0.0630502	-1.20031
TWIST2	100.15	-3.37519	1.41732	-2.38139	0.0172475	0.115262	-0.938315
IGFBP5	2467.25	-3.37089	1.26549	-2.6637	0.00772869	0.0624221	-1.20466
APOL1	372.797	-3.36521	1.25219	-2.68746	0.00719973	0.0593452	-1.22661
ANKRD29	281.501	-3.35872	1.28051	-2.62295	0.00871727	0.0684063	-1.1649
COL4A5	571.601	-3.35819	1.25371	-2.67859	0.00739326	0.0604196	-1.21882
MICAL2	1999.8	-3.3401	1.22154	-2.73435	0.00625044	0.0529896	-1.27581
TMEM100	32.3901	-3.33608	1.37707	-2.42259	0.0154104	0.106496	-0.972668
CXorf48	35.3845	-3.33122	1.49963	-2.22137	0.0263262	0.155235	-0.809012
SPTLC3	65.5813	-3.26079	1.26784	-2.57192	0.0101135	0.0763274	-1.11732
RP3-410C9.2	4.06753	-3.21923	1.41347	-2.27754	0.0227539	0.140769	-0.851492
ANK1	54.5008	-3.18642	1.44866	-2.19956	0.027838	0.161922	-0.790695
SYNPO2	47.8661	-3.18378	1.27913	-2.48902	0.0128096	0.0921963	-1.03529
ZIC4	58.176	-3.18217	1.22252	-2.60297	0.00924212	0.0712652	-1.14712
TRPC6	3.43228	-3.17883	1.44868	-2.19429	0.0282142	0.163346	-0.786892
ABCA1	1795.59	-3.15752	1.20626	-2.61761	0.00885488	0.069224	-1.15974
EPB41L4B	54.0944	-3.15074	1.38121	-2.28114	0.0225401	0.139877	-0.854253
FBLIM1	1301.93	-3.13687	1.20927	-2.59402	0.00948622	0.0726965	-1.13849
RP11-564C4.6	33.9201	-3.13129	1.44161	-2.17208	0.0298496	0.170119	-0.769246
ZEB1	413.446	-3.10214	1.39582	-2.22244	0.0262533	0.155095	-0.809401
DSEL	228.438	-3.08059	1.15362	-2.67037	0.00757679	0.0614749	-1.2113
CDKN2B	557.209	-3.05401	1.41397	-2.15989	0.0307814	0.173442	-0.760846
VAMP8	96.1357	-3.04682	1.166	-2.61306	0.00897356	0.0696698	-1.15696
SEMA3A	1220.17	-3.04443	1.26564	-2.40544	0.016153	0.109777	-0.95949
COL7A1	1421.59	-3.04385	1.16325	-2.61668	0.00887907	0.0692578	-1.15953
FGF14	146.089	-3.02634	1.41417	-2.14001	0.0323543	0.179377	-0.746233
ARHGEF28	645.231	-3.02485	1.12955	-2.67793	0.00740785	0.0604991	-1.21825
NTM	352.778	-3.02073	1.41704	-2.13171	0.0330305	0.181427	-0.741298
DOK6	62.1269	-3.01921	1.40044	-2.15591	0.0310909	0.174728	-0.757638
TUBA4A	71.8245	-3.00818	1.15638	-2.60137	0.00928526	0.0713765	-1.14644
LEPREL1	604.576	-3.00216	1.11906	-2.68275	0.00730185	0.0598694	-1.2228
STRA6	254.393	-2.99234	1.37367	-2.17835	0.0293801	0.168292	-0.773935
GREM2	34.182	-2.9917	1.21287	-2.46663	0.0136391	0.0964906	-1.01551
UBA7	513.299	-2.98269	1.24506	-2.39561	0.0165925	0.111677	-0.952035
NAA11	57.7355	-2.96854	1.52091	-1.95183	0.0509587	0.244589	-0.611564
SELENBP1	136.096	-2.93557	1.35241	-2.17061	0.0299604	0.170516	-0.768234
EPHB1	86.2652	-2.92431	1.06149	-2.75492	0.00587069	0.0502927	-1.2985
ZIC2	157.041	-2.90501	1.26417	-2.29796	0.0215639	0.135647	-0.867588
TPBG	987.11	-2.88138	1.34942	-2.13528	0.0327384	0.18046	-0.743618
SOCS1	67.7753	-2.87277	1.21003	-2.37414	0.01759	0.117298	-0.93071
RP11-344E13.3	66.1033	-2.86845	1.36969	-2.09423	0.0362393	0.193994	-0.712211
SEMA3F	151.87	-2.86568	1.15	-2.49189	0.0127064	0.0918097	-1.03711
CSTA	42.5499	-2.86134	1.36157	-2.1015	0.0355974	0.19213	-0.716404
ALCAM	3357.86	-2.86027	1.04394	-2.73988	0.00614614	0.0522548	-1.28187
EHD2	3642.46	-2.83946	1.41461	-2.00724	0.0447246	0.224164	-0.649434
SMAGP	272.138	-2.82532	1.03775	-2.72255	0.00647797	0.054394	-1.26445
ELAVL2	66.7473	-2.81052	1.39059	-2.0211	0.0432697	0.219438	-0.658688
PSMB9	819.159	-2.80774	1.08578	-2.58591	0.00971221	0.0739723	-1.13093
FAT4	196.215	-2.80262	1.02404	-2.73682	0.00620369	0.0526361	-1.27872
GATA3	63.135	-2.80208	1.23602	-2.26701	0.0233894	0.143217	-0.844005
ITGA1	976.804	-2.79181	1.05634	-2.64292	0.00821936	0.0652876	-1.18517
RPLP0P2	206.268	-2.78116	1.25271	-2.22012	0.0264108	0.155624	-0.807923
KCNK2	274.248	-2.77302	1.28842	-2.15227	0.0313759	0.175756	-0.75509
S100A2	99.5877	-2.75398	1.12156	-2.4555	0.0140689	0.0988004	-1.00524
IFITM2	820.663	-2.75286	1.21395	-2.26768	0.0233486	0.143108	-0.844336
ILDR2	43.6067	-2.74964	1.42956	-1.92342	0.0544275	0.254718	-0.59394
GBP2	295.008	-2.74097	1.31296	-2.08762	0.0368318	0.196573	-0.706476
CTSK	770.279	-2.73261	1.14702	-2.38237	0.0172017	0.115017	-0.939237
MXRA8	413.603	-2.71408	1.03244	-2.6288	0.00856878	0.0673687	-1.17154
GPX7	66.451	-2.70749	1.51204	-1.79062	0.0733544	0.307416	-0.512274
PCDHGA2	85.2035	-2.70401	1.21451	-2.22642	0.0259857	0.154178	-0.811978
KCNN4	431.717	-2.70262	1.03269	-2.61708	0.00886868	0.0692578	-1.15953
PID1	113.553	-2.68846	1.35148	-1.98927	0.0466719	0.230944	-0.636493
MCTP2	234.063	-2.68391	1.22958	-2.18279	0.0290513	0.167157	-0.776876
DENND3	178.62	-2.66952	0.993667	-2.68653	0.00721984	0.0594283	-1.22601
MYADM	1405.38	-2.66897	1.26143	-2.11583	0.034359	0.186825	-0.728565
OAS1	375.761	-2.66513	1.13741	-2.34315	0.0191215	0.124505	-0.904813
LINC00973	264.672	-2.66279	1.24019	-2.14708	0.0317868	0.177504	-0.750793
ADTRP	35.006	-2.6574	1.13855	-2.33402	0.0195947	0.126265	-0.898717
LPPR3	45.4447	-2.65569	1.39034	-1.9101	0.0561204	0.260383	-0.584387
CAND2	138.575	-2.65409	1.08852	-2.43825	0.0147586	0.102888	-0.987636
PTRF	5149.49	-2.65232	1.39372	-1.90305	0.0570346	0.263253	-0.579627
GBP3	490.663	-2.64657	1.26444	-2.09308	0.0363423	0.194378	-0.711352
TMEM178B	110.908	-2.64453	1.31182	-2.01592	0.0438082	0.221086	-0.655438
MLK4	117.387	-2.6426	0.990507	-2.66792	0.00763216	0.0618837	-1.20842
DSC2	16.1145	-2.62752	1.46374	-1.79508	0.0726408	0.305743	-0.514643
CCND2	45.4161	-2.60883	1.35484	-1.92556	0.0541596	0.253883	-0.595366
FLI1	131.83	-2.6037	1.38166	-1.88447	0.0595014	0.27052	-0.5678
CTGF	2474.33	-2.6021	1.06103	-2.45242	0.0141899	0.0994812	-1.00226
SGCG	128.244	-2.60072	1.35211	-1.92346	0.0544228	0.254718	-0.59394
BGN	1205.33	-2.6007	1.37694	-1.88875	0.0589248	0.26908	-0.570119
HIST1H1C	562.643	-2.59726	0.969458	-2.67909	0.00738228	0.0603891	-1.21904
NXPH4	892.75	-2.59477	0.978192	-2.65262	0.00798689	0.0640084	-1.19376
SLC9A7	342.106	-2.58751	1.32401	-1.9543	0.0506657	0.24391	-0.612771
SLC8A1	434.966	-2.57663	1.38081	-1.86604	0.0620363	0.278179	-0.555676
IL1R1	217.706	-2.57559	1.22463	-2.10316	0.0354516	0.191593	-0.71762
PSG4	120.11	-2.5715	1.18576	-2.16866	0.0301085	0.17112	-0.766699
AFAP1	3100.31	-2.56535	1.06068	-2.4186	0.0155802	0.107173	-0.969914
IL4R	713.469	-2.56137	0.971631	-2.63615	0.00838516	0.0662183	-1.17902
MAOA	119.03	-2.55791	1.22965	-2.08019	0.0375084	0.198819	-0.701543
FES	133.69	-2.54235	1.16446	-2.1833	0.0290141	0.167043	-0.777173
ZNF542	167.043	-2.54173	1.24351	-2.044	0.0409539	0.211227	-0.675251
PLEKHN1	201.937	-2.53715	0.968987	-2.61835	0.00883554	0.0691333	-1.16031
BST2	1646.71	-2.53499	1.51316	-1.6753	0.0938758	0.35543	-0.449246
C1RL	390.037	-2.53121	1.18659	-2.13318	0.0329101	0.181006	-0.742308
MKRN3	11.2907	-2.52526	1.48096	-1.70516	0.0881651	0.341857	-0.466155
SEPP1	15.3667	-2.51902	1.45591	-1.7302	0.083595	0.330708	-0.480555
NEFL	232.719	-2.51449	1.37472	-1.82909	0.0673861	0.293589	-0.53226
SLC6A9	1020.38	-2.4831	1.14997	-2.15928	0.0308286	0.173596	-0.760459
PDGFRA	59.4143	-2.4724	1.04945	-2.35589	0.0184782	0.121526	-0.91533
SLC35G2	342.523	-2.47109	1.18942	-2.07755	0.0377506	0.199676	-0.699673
CTSS	133.96	-2.46284	1.14998	-2.14163	0.0322236	0.179292	-0.746438
ARSJ	370.927	-2.46024	0.994682	-2.47339	0.0133838	0.0951178	-1.02174
ZNF229	220.49	-2.45453	1.26397	-1.94193	0.0521457	0.248341	-0.604951
OAS3	2494.18	-2.45222	0.91212	-2.68849	0.0071776	0.0592796	-1.2271
PLA2R1	109.275	-2.44629	1.41783	-1.72537	0.084461	0.332758	-0.477872
PCDHGB2	112.355	-2.44603	0.92143	-2.65461	0.00794012	0.0637157	-1.19575
TRANK1	388.727	-2.44478	1.14303	-2.13887	0.0324466	0.179447	-0.746064
DLC1	4107.23	-2.43641	0.90292	-2.69837	0.00696799	0.0577029	-1.2388
BAGE2	94.063	-2.42065	1.47251	-1.64389	0.100199	0.370124	-0.431653
HMGA2	2503.34	-2.4188	1.28166	-1.88724	0.0591278	0.269638	-0.569219
ANXA1	6158.42	-2.41602	1.46819	-1.64557	0.0998521	0.369503	-0.432382
LHX8	65.1517	-2.40471	1.36625	-1.76007	0.0783951	0.319109	-0.496061
KCNN3	52.5688	-2.40056	1.25086	-1.91913	0.054968	0.256284	-0.591279
AC098614.2	148.258	-2.39451	0.884381	-2.70756	0.00677796	0.0563462	-1.24914
IL24	559.872	-2.39252	1.07681	-2.22186	0.0262925	0.155183	-0.809155
ELFN2	63.8038	-2.38492	1.23168	-1.93632	0.0528286	0.249966	-0.60212
BATF2	83.3245	-2.37944	1.17177	-2.03064	0.0422913	0.216282	-0.664979
PCDHB10	107.633	-2.37565	1.28627	-1.84694	0.0647562	0.286143	-0.543417
SYNPO	535.624	-2.37553	1.13642	-2.09035	0.0365861	0.195357	-0.709171
RP11-879F14.2	74.9967	-2.3592	1.33277	-1.77015	0.0767021	0.315802	-0.500585
SLC16A3	2359.96	-2.35174	1.1354	-2.07128	0.038333	0.201216	-0.696337
IFITM10	104.31	-2.34741	0.989303	-2.37279	0.0176543	0.117654	-0.929393
C1orf106	19.3376	-2.34546	1.34375	-1.74546	0.0809057	0.324615	-0.488631
ARHGAP29	1682.66	-2.34461	1.18627	-1.97645	0.0481035	0.235683	-0.627672
ADAMTS3	51.0541	-2.34004	1.17457	-1.99225	0.0463439	0.230146	-0.637997
PCDHB7	106.102	-2.32814	1.33824	-1.7397	0.0819118	0.327279	-0.485082
GLRB	87.038	-2.32636	1.35927	-1.71147	0.0869946	0.339549	-0.469098
LURAP1L	396.17	-2.32631	1.01778	-2.28567	0.0222736	0.138638	-0.858117
ZIC1	301.43	-2.32453	1.17414	-1.97976	0.04773	0.234964	-0.628999
RP6-99M1.2	145.486	-2.32166	1.03637	-2.24018	0.025079	0.149914	-0.824159
TGFBI	3997.59	-2.32043	1.49935	-1.54762	0.121713	0.411783	-0.385332
MRC2	2153.39	-2.30193	1.50273	-1.53183	0.125564	0.418723	-0.378073
SCN8A	314.033	-2.29628	1.13412	-2.02472	0.042896	0.218344	-0.660858
FAM171A1	409.34	-2.29576	1.36547	-1.68129	0.0927061	0.352623	-0.45269
GATA6	165.363	-2.29166	1.02387	-2.23824	0.0252053	0.150264	-0.823144
MME	4965.31	-2.28989	1.17286	-1.9524	0.0508904	0.244424	-0.611857
MB21D2	247.829	-2.28975	0.875653	-2.61491	0.00892516	0.0695111	-1.15795
SLIT3	126.421	-2.28097	1.42971	-1.5954	0.110622	0.390176	-0.40874
STEAP3	784.322	-2.28059	1.13416	-2.01081	0.0443457	0.222984	-0.651726
ARRDC3	696.085	-2.27932	0.840857	-2.7107	0.00671405	0.055898	-1.2526
LRIG1	736.351	-2.27308	0.998303	-2.27695	0.0227894	0.140861	-0.851208
CYB561	723.844	-2.27023	0.985808	-2.30291	0.021284	0.134295	-0.871942
MTND6P4	492.142	-2.26655	1.05179	-2.15495	0.0311654	0.174892	-0.757229
FBXO27	127.94	-2.25786	1.16037	-1.94582	0.0516763	0.246863	-0.607545
PCDHB13	110.151	-2.25736	1.31911	-1.71127	0.0870316	0.339549	-0.469098
TLR4	204.047	-2.25645	1.46003	-1.54548	0.122229	0.412892	-0.384164
DDX60	672.153	-2.25446	1.08645	-2.07507	0.03798	0.200123	-0.698702
RP11-197K6.1	86.0639	-2.25226	1.42617	-1.57924	0.114282	0.397461	-0.400705
CLCF1	230.921	-2.24759	1.05275	-2.13497	0.0327632	0.180517	-0.743481
RBMS3	203.613	-2.24348	1.0355	-2.16657	0.0302679	0.171458	-0.765842
MGLL	1008.57	-2.24175	1.26243	-1.77574	0.0757753	0.313437	-0.503849
MAGI1	308.735	-2.23707	0.987569	-2.26523	0.0234986	0.143532	-0.843051
SEMA3D	306.566	-2.23675	1.25759	-1.7786	0.0753062	0.312294	-0.505437
ZNF544	386.257	-2.22207	1.00936	-2.20147	0.0277027	0.161285	-0.792405
PTPRF	5998.7	-2.2147	0.883091	-2.50789	0.0121453	0.0884394	-1.05335
TGFA	175.824	-2.21199	1.34989	-1.63864	0.101289	0.372821	-0.4285
HIST1H2BC	91.6049	-2.21079	1.12326	-1.9682	0.0490456	0.238449	-0.622604
RARB	313.266	-2.20974	1.13858	-1.94078	0.0522844	0.248609	-0.604484
MAL2	24.6006	-2.20355	1.36026	-1.61994	0.105245	0.381421	-0.418595
HIST1H2BD	255.959	-2.20258	0.956367	-2.30307	0.021275	0.134295	-0.871942
CITED4	67.8587	-2.20133	1.20338	-1.82929	0.0673565	0.293563	-0.532299
PROCR	471.759	-2.19214	1.18724	-1.84641	0.0648326	0.286277	-0.543214
RP11-399D6.2	74.2833	-2.18698	1.49616	-1.46173	0.143816	0.450968	-0.345855
ACSS3	120.493	-2.1835	1.11002	-1.96708	0.0491744	0.238667	-0.622207
ZNF585B	131.587	-2.17729	1.18224	-1.84167	0.0655238	0.288407	-0.539995
RP11-4F5.2	40.3494	-2.17626	1.37661	-1.58088	0.113905	0.396704	-0.401533
C1QTNF1	1288.69	-2.17508	1.03625	-2.09898	0.0358183	0.192487	-0.715599
CARD10	273.293	-2.17423	0.957008	-2.2719	0.0230926	0.142099	-0.847408
FSTL1	7735.86	-2.16785	0.954554	-2.27106	0.0231435	0.142167	-0.847201
ZNF502	92.2282	-2.15319	1.46385	-1.47091	0.141315	0.445711	-0.350947
FHOD3	1269.39	-2.14164	0.952358	-2.24878	0.0245266	0.147665	-0.830721
MEGF6	806.614	-2.13292	1.36814	-1.55899	0.119	0.40715	-0.390245
CORO2B	301.595	-2.13131	1.30127	-1.63787	0.101449	0.372873	-0.428439
RNF152	216.254	-2.12114	1.25094	-1.69564	0.0899549	0.346388	-0.460438
ZNF469	153.689	-2.12046	1.43959	-1.47297	0.14076	0.444396	-0.35223
IFITM3	3629.98	-2.12014	1.4864	-1.42636	0.153765	0.467309	-0.330396
SLC12A8	170.093	-2.11699	1.14207	-1.85364	0.0637909	0.283186	-0.547929
ZFPM2	106.604	-2.11624	0.835144	-2.53398	0.0112775	0.0835399	-1.07811
LCP1	843.763	-2.11598	1.00056	-2.11479	0.0344477	0.187226	-0.727635
LARP6	1140.62	-2.11375	1.03572	-2.04085	0.0412655	0.21232	-0.673009
PRR16	113.838	-2.11188	1.23144	-1.71496	0.0863517	0.337971	-0.471121
NOS3	63.7267	-2.10902	1.4831	-1.42203	0.155017	0.468657	-0.329145
PDE1A	5.25681	-2.10618	1.40774	-1.49615	0.134616	0.435069	-0.361442
TENM4	100.698	-2.10555	1.30012	-1.6195	0.105339	0.381582	-0.418412
CLGN	522.39	-2.09223	1.28554	-1.62751	0.103628	0.378007	-0.4225
ZNF711	62.1043	-2.08787	1.47122	-1.41914	0.155858	0.469951	-0.327947
NRIP3	516.174	-2.0878	1.06049	-1.96871	0.0489861	0.238316	-0.622847
ZNF583	126.317	-2.08175	1.18956	-1.75003	0.0801139	0.322862	-0.490983
B3GNT5	212.515	-2.07641	1.18778	-1.74814	0.0804402	0.323374	-0.490295
SLITRK6	356.299	-2.07503	1.44136	-1.43964	0.14997	0.461303	-0.336014
SIX1	365.77	-2.0738	0.878808	-2.35979	0.0182853	0.120448	-0.919199
ALDH1A3	982.387	-2.07225	1.2443	-1.6654	0.0958334	0.359231	-0.444627
PAX6	112.816	-2.06953	1.2294	-1.68337	0.092304	0.352127	-0.453301
AP1M2	32.8962	-2.06905	1.50386	-1.37583	0.168875	0.490355	-0.309489
CALHM2	305.608	-2.06688	0.857737	-2.40969	0.0159661	0.108864	-0.963116
ACTA2	304.517	-2.06451	1.10385	-1.87029	0.0614442	0.276669	-0.55804
OLFML2B	529.901	-2.05908	1.1759	-1.75107	0.0799347	0.322489	-0.491485
PVRL3	1142.34	-2.0511	0.753414	-2.7224	0.0064809	0.054394	-1.26445
SLITRK5	182.317	-2.04484	1.09359	-1.86985	0.0615052	0.276695	-0.557998
COL8A2	70.9251	-2.04432	1.38058	-1.48076	0.13867	0.441966	-0.354611
BAIAP3	146.91	-2.03952	1.19287	-1.70976	0.08731	0.339888	-0.468664
STAP2	160.551	-2.03951	1.23283	-1.65433	0.0980609	0.364868	-0.437865
C10orf10	200.275	-2.03795	1.30713	-1.55911	0.118971	0.40715	-0.390245
CDK14	421.247	-2.03728	1.06824	-1.90714	0.0565024	0.261671	-0.582245
ZFHX4	391.938	-2.03629	1.12453	-1.81078	0.0701742	0.299233	-0.52399
SEMA3C	3989.11	-2.03365	0.818981	-2.48314	0.0130229	0.0929781	-1.03162
CD70	23.8009	-2.03294	1.25326	-1.62212	0.104778	0.38055	-0.419589
ADM	948.688	-2.03245	1.21911	-1.66716	0.0954835	0.359127	-0.444752
CLSTN3	607.071	-2.03111	1.17888	-1.72292	0.0849034	0.334141	-0.476071
RP11-103J17.2	68.4966	-2.0238	1.47133	-1.3755	0.168978	0.490518	-0.309345
HLA-C	9331.91	-2.02088	1.03009	-1.96185	0.0497799	0.240764	-0.618408
ZNF667	144.012	-2.01981	1.44499	-1.39779	0.162175	0.479137	-0.31954
TSPAN5	775.061	-2.01962	1.29281	-1.56219	0.118242	0.405784	-0.391705
F2R	2985.24	-2.01842	1.24277	-1.62413	0.104348	0.379477	-0.420815
PRKCDBP	1534.57	-2.01433	1.25776	-1.60152	0.109262	0.388495	-0.410615
HIST1H2AG	80.224	-2.01236	1.07773	-1.86722	0.061871	0.277738	-0.556365
ZNF471	107.428	-2.01198	1.31884	-1.52557	0.127117	0.42105	-0.375666
TIPARP	1595.03	-2.00325	0.772565	-2.59298	0.00951476	0.0728254	-1.13772
IFIT3	686.429	-2.00306	0.752855	-2.66062	0.00779973	0.062868	-1.20157
CHST7	89.9837	-2.00183	1.24029	-1.61401	0.106526	0.383132	-0.416651
HIST1H2AC	886.99	-1.99586	0.884189	-2.25728	0.0239904	0.145891	-0.835973
MAST4	274.585	-1.99288	0.869444	-2.29213	0.021898	0.136911	-0.863562
TRERF1	495.219	-1.9904	1.359	-1.4646	0.143029	0.449371	-0.347395
SP140L	435.37	-1.99002	1.02322	-1.94486	0.0517919	0.24713	-0.607075
CDH2	2109.35	-1.98942	1.30415	-1.52546	0.127146	0.42105	-0.375666
TSHZ3	462.444	-1.98199	1.03653	-1.91214	0.0558581	0.259384	-0.586057
LINC00649	31.3788	-1.9694	1.2534	-1.57125	0.116125	0.40073	-0.397148
ZNF175	447.042	-1.96813	0.797513	-2.46784	0.0135931	0.0962201	-1.01673
SPAG4	112.697	-1.95955	0.77255	-2.53647	0.0111976	0.0830965	-1.08042
RORA	236.307	-1.95829	0.916911	-2.13575	0.0326999	0.18046	-0.743618
CYP2J2	58.9809	-1.95531	1.44933	-1.34911	0.177302	0.504672	-0.29699
ZNF667-AS1	205.131	-1.95182	1.44003	-1.3554	0.17529	0.501925	-0.299361
CD40	119.038	-1.95006	1.41495	-1.37819	0.168145	0.489587	-0.31017
HIST1H4H	139.148	-1.9494	0.934437	-2.08617	0.0369628	0.196981	-0.705575
NID1	4843.51	-1.94613	0.964465	-2.01784	0.043608	0.220344	-0.656898
ITGA3	18405.8	-1.94574	1.07258	-1.81408	0.0696658	0.298069	-0.525684
FOXP1	471.625	-1.93949	0.889801	-2.17969	0.0292808	0.167801	-0.775206
ABLIM3	2433.11	-1.93944	1.11692	-1.73641	0.0824906	0.328746	-0.48314
KLF4	459.124	-1.93822	1.02557	-1.88989	0.0587723	0.268581	-0.570925
GADD45B	682.178	-1.92836	0.995012	-1.93803	0.0526201	0.249537	-0.602864
P4HA3	50.1179	-1.92639	1.2747	-1.51124	0.130726	0.427606	-0.368957
C15orf52	3404.42	-1.92352	1.06897	-1.7994	0.0719547	0.303906	-0.51726
SERPINH1	10579.5	-1.92287	0.778648	-2.4695	0.0135301	0.0959925	-1.01776
FGD6	181.05	-1.92269	0.720872	-2.66717	0.0076494	0.061983	-1.20773
BEND6	233.253	-1.92168	1.14585	-1.67707	0.0935285	0.354439	-0.450459
PARP12	616.223	-1.91917	1.10584	-1.73548	0.0826552	0.328875	-0.48297
IGF2BP1	992.235	-1.91154	1.27898	-1.49459	0.135023	0.435623	-0.360889
RAB42	16.8878	-1.91082	1.36107	-1.40391	0.160346	0.476468	-0.321966
AC017048.3	485.191	-1.90691	1.04123	-1.8314	0.0670406	0.29285	-0.533354
C20orf166-AS1	1.97797	-1.90571	1.52943	-1.24602	0.212755	0.551867	-0.258165
PCDHB2	295.353	-1.90439	1.13446	-1.67868	0.0932145	0.353572	-0.451522
MIR503HG	138.464	-1.90245	0.844298	-2.25329	0.0242409	0.146768	-0.83337
PRRX1	875.751	-1.89942	1.26142	-1.50578	0.132125	0.429924	-0.366608
CCDC144B	86.639	-1.89085	1.51676	-1.24663	0.212532	0.551797	-0.258221
ITGA4	1136	-1.88763	1.33877	-1.40998	0.158547	0.473394	-0.324777
RGS2	838.849	-1.88721	0.967519	-1.95056	0.0511093	0.245096	-0.610664
UBE2L6	1306.68	-1.88654	1.06248	-1.77559	0.0757999	0.313437	-0.503849
TRIM14	1347.5	-1.88446	0.75753	-2.48763	0.0128596	0.0924496	-1.0341
PSMA6	406.457	-1.88184	0.710969	-2.64687	0.008124	0.0648563	-1.18805
CYP26B1	41.9364	-1.88147	1.18952	-1.58171	0.113715	0.396266	-0.402013
TRIM5	690.043	-1.87257	0.823877	-2.27288	0.0230336	0.141947	-0.847873
ZNF788	119.958	-1.87213	1.39942	-1.33779	0.180966	0.508864	-0.293398
BMP6	13.212	-1.87169	1.26691	-1.47736	0.139578	0.443273	-0.353328
NKX3-1	215.869	-1.86527	1.24257	-1.50113	0.133321	0.432346	-0.364168
LRRK1	683.594	-1.85943	1.19306	-1.55853	0.119107	0.407177	-0.390217
SERPINB8	823.971	-1.85793	0.794327	-2.339	0.0193353	0.125388	-0.901743
DNM1	242.285	-1.85117	0.955253	-1.93788	0.0526377	0.249537	-0.602864
ABCG2	95.2251	-1.85033	1.13261	-1.63368	0.102326	0.375083	-0.425872
GAGE1	100.968	-1.8494	1.54518	-1.19688	0.231353	0.573921	-0.241148
FSCN1	1190.09	-1.84714	1.0521	-1.75567	0.0791454	0.320972	-0.493533
PTPRB	256.485	-1.83875	1.02075	-1.80136	0.0716454	0.303012	-0.51854
ST8SIA2	22.4009	-1.83476	1.52934	-1.19971	0.230253	0.572399	-0.242301
IFIH1	523.372	-1.83444	0.843545	-2.17469	0.0296537	0.169314	-0.771308
LYPD6	155.528	-1.83346	1.18468	-1.54765	0.121708	0.411783	-0.385332
NR3C2	121.095	-1.82865	1.14747	-1.59364	0.111018	0.390699	-0.408158
PLCB2	105.139	-1.8231	0.994011	-1.83408	0.0666416	0.291674	-0.535102
TNFRSF12A	3813.2	-1.82213	0.932654	-1.9537	0.0507363	0.243966	-0.61267
ADAMTS1	1726.7	-1.82204	0.953978	-1.90994	0.0561406	0.260383	-0.584387
PRDM5	270.302	-1.82121	1.13851	-1.59965	0.109677	0.388953	-0.410103
RGS3	1245.47	-1.81969	0.863557	-2.1072	0.0351002	0.19019	-0.720813
LTBP3	6011.9	-1.81893	0.850139	-2.13957	0.0323894	0.179412	-0.746149
PAWR	1012.2	-1.81563	0.93041	-1.95143	0.051006	0.244695	-0.611375
FGF12	87.5926	-1.81097	1.13827	-1.59098	0.111614	0.391328	-0.407459
MGP	87.7739	-1.80687	1.18161	-1.52916	0.126224	0.419508	-0.377259
BAG2	921.858	-1.80681	0.770147	-2.34606	0.0189732	0.123869	-0.907037
NLRP1	303.891	-1.80552	1.01404	-1.78051	0.0749927	0.311551	-0.506471
SSBP2	297.027	-1.8052	0.961629	-1.87723	0.0604867	0.273301	-0.56336
PRSS23	2859.45	-1.80447	1.13279	-1.59294	0.111174	0.390807	-0.408038
NFIX	4100.48	-1.8014	0.954538	-1.8872	0.0591338	0.269638	-0.569219
IGFBP4	1930.37	-1.801	1.49886	-1.20158	0.229526	0.57194	-0.24265
ALS2CL	198.736	-1.79949	1.16566	-1.54374	0.12265	0.413286	-0.38375
LIFR	357.427	-1.79633	1.16672	-1.53965	0.123646	0.41516	-0.381784
IER5L	725.724	-1.79098	0.788052	-2.27267	0.0230462	0.141955	-0.84785
CDC42EP4	1224.74	-1.7868	0.665821	-2.6836	0.00728332	0.0597569	-1.22361
NCAM2	194.93	-1.78334	1.14412	-1.5587	0.119066	0.407151	-0.390244
KCNG1	492.075	-1.77971	1.01553	-1.7525	0.0796872	0.322149	-0.491943
FERMT1	159.537	-1.77948	1.32398	-1.34403	0.178937	0.50641	-0.295497
HPCAL1	4371.01	-1.7788	0.774904	-2.29551	0.021704	0.136184	-0.865874
CERKL	162.192	-1.77695	1.32794	-1.33813	0.180855	0.508834	-0.293424
MAGEC1	387.506	-1.77318	0.760663	-2.3311	0.0197482	0.126989	-0.896233
BIN1	1016.05	-1.77147	1.27646	-1.38781	0.165196	0.483948	-0.315202
CDH18	9.76298	-1.7667	1.32161	-1.33678	0.181295	0.509151	-0.293153
SYTL5	50.9988	-1.7656	1.2992	-1.35898	0.174151	0.499707	-0.301284
WNT3	126.311	-1.76449	1.08783	-1.62203	0.104797	0.38055	-0.419589
HIVEP3	413.522	-1.76207	0.699594	-2.5187	0.0117789	0.0861751	-1.06462
SMAD7	643.896	-1.75607	0.725901	-2.41917	0.0155561	0.107067	-0.970346
XKR8	100.516	-1.75463	1.41743	-1.2379	0.215754	0.554427	-0.256156
FST	381.587	-1.75044	1.19173	-1.46882	0.141881	0.446739	-0.349946
PRKAA2	174.11	-1.74984	1.43174	-1.22218	0.22164	0.56238	-0.24997
NLRC5	515.372	-1.74734	0.960697	-1.81883	0.0689381	0.296507	-0.527965
CDH4	347.152	-1.74191	1.22863	-1.41777	0.156259	0.470518	-0.327424
FAM83G	460.884	-1.72471	0.946249	-1.82268	0.0683513	0.295413	-0.529571
FLRT2	636.774	-1.72411	0.830744	-2.07538	0.0379511	0.200123	-0.698702
APOL6	730.471	-1.72252	1.11951	-1.53863	0.123895	0.415549	-0.381377
NEURL1B	155.674	-1.71188	1.07865	-1.58706	0.112499	0.393628	-0.404914
SLC24A3	29.1053	-1.71158	1.59165	-1.07535	0.282218	0.629636	-0.200911
HDAC7	1662.65	-1.70607	0.637302	-2.67702	0.00742813	0.060585	-1.21763
TMEM47	221.47	-1.70347	1.39905	-1.21759	0.223381	0.563808	-0.248869
IFIT2	238.073	-1.70311	0.942938	-1.80617	0.0708912	0.301257	-0.521062
ALDH3B1	638.526	-1.70205	0.728972	-2.33486	0.0195507	0.126176	-0.899024
ANKEF1	151.009	-1.69963	1.35284	-1.25634	0.208992	0.546901	-0.262092
MSRB3	1428.9	-1.69677	1.10074	-1.54148	0.123201	0.414139	-0.382854
CLCN4	177.135	-1.68666	1.23506	-1.36566	0.172047	0.496296	-0.304259
ZDHHC2	706.206	-1.68599	0.896664	-1.88029	0.0600679	0.272101	-0.565271
SLC1A3	259.972	-1.6815	1.26198	-1.33243	0.182719	0.511186	-0.291421
ZFP28	318.623	-1.68057	1.02943	-1.63253	0.102568	0.37551	-0.425379
PLEKHG5	538.786	-1.67529	0.718858	-2.33048	0.0197806	0.127066	-0.895971
NREP	451.294	-1.67335	1.23095	-1.3594	0.174021	0.499672	-0.301315
STEAP1	482.465	-1.67143	0.842315	-1.98433	0.0472196	0.232913	-0.632807
MAN1A1	195.299	-1.66674	1.26427	-1.31835	0.187388	0.517607	-0.286
PCNXL2	478.707	-1.66602	0.854594	-1.94948	0.0512377	0.245467	-0.610007
PSMB10	255.046	-1.66398	0.730654	-2.27739	0.0227632	0.140769	-0.851492
RP11-230G5.2	29.7379	-1.66092	1.30915	-1.26871	0.204546	0.541978	-0.266018
CYB5R2	243.706	-1.65865	1.29215	-1.28364	0.199268	0.535199	-0.271485
IGFBP7	5477.91	-1.6579	1.16397	-1.42436	0.154343	0.467823	-0.329918
NAV3	742.895	-1.657	0.893522	-1.85446	0.0636737	0.282868	-0.548417
TDRD12	200.839	-1.65699	0.914295	-1.81231	0.0699376	0.298835	-0.524569
SLC38A1	4964.81	-1.65541	1.56533	-1.05754	0.290264	0.636889	-0.195936
CKAP4	7167.47	-1.65513	0.968007	-1.70983	0.0872978	0.339888	-0.468664
RFTN1	2520.04	-1.65347	1.17056	-1.41254	0.15779	0.472837	-0.325289
HBE1	115.257	-1.65277	1.11918	-1.47677	0.139737	0.44332	-0.353283
GABRG2	32.9044	-1.65234	1.50163	-1.10037	0.271172	0.618812	-0.208442
COL15A1	497.122	-1.64932	1.32645	-1.24341	0.213717	0.553191	-0.257125
HIST1H2BJ	102.396	-1.64902	1.22601	-1.34503	0.178617	0.506318	-0.295576
GPRC5A	2150.27	-1.6453	1.20458	-1.36587	0.17198	0.496251	-0.304299
TM4SF19	23.1838	-1.64055	1.26441	-1.29748	0.194467	0.527071	-0.278131
SNAP25	299.542	-1.63991	1.16091	-1.41261	0.15777	0.472837	-0.325289
MAGEA1	889.671	-1.63409	1.35278	-1.20794	0.227069	0.569389	-0.244591
TYMP	151.984	-1.6327	0.796479	-2.04989	0.040375	0.209109	-0.679628
ITGA10	420.601	-1.6306	1.29966	-1.25463	0.209614	0.547834	-0.261351
FZD8	421.504	-1.62756	1.41131	-1.15323	0.248816	0.592056	-0.227637
NETO2	1778.75	-1.62727	0.800858	-2.03191	0.042163	0.216029	-0.665488
HOXC10	518.494	-1.62566	0.686428	-2.36829	0.0178704	0.118785	-0.925237
KIF18A	740.625	-1.61661	0.746207	-2.16644	0.0302776	0.171458	-0.765842
SIX4	299.61	-1.61525	0.867959	-1.86097	0.0627482	0.27994	-0.552934
DPYSL3	1826.3	-1.61382	1.15509	-1.39713	0.162374	0.479407	-0.319296
VDR	900.451	-1.61197	0.96851	-1.66438	0.0960364	0.359775	-0.443969
MLKL	192.795	-1.61136	1.30989	-1.23016	0.218639	0.558274	-0.253153
RCN3	1097.93	-1.6063	1.23405	-1.30166	0.193034	0.524576	-0.280191
MAP3K5	303.017	-1.6053	1.12334	-1.42904	0.152992	0.466101	-0.33152
LINC00461	124.488	-1.60174	1.15351	-1.38857	0.164962	0.48349	-0.315612
COL11A1	479.962	-1.60166	0.870404	-1.84013	0.0657487	0.288988	-0.539121
TGFB1I1	930.816	-1.60024	1.2044	-1.32866	0.183961	0.512513	-0.290295
ARHGAP26	525.403	-1.59996	1.07659	-1.48613	0.137244	0.439454	-0.357087
ADAMTS9	33.2965	-1.59431	1.30219	-1.22433	0.220827	0.561378	-0.250745
COCH	95.8617	-1.59365	1.34897	-1.18138	0.237451	0.580434	-0.236247
SLC2A1	3459.41	-1.59042	0.621721	-2.55809	0.0105248	0.0789994	-1.10238
ZNF569	217.688	-1.58296	0.941436	-1.68143	0.0926793	0.352623	-0.45269
STARD8	208.753	-1.58252	1.28172	-1.23469	0.216947	0.55601	-0.254917
SCUBE3	452.415	-1.58069	1.15539	-1.3681	0.17128	0.495235	-0.305189
ITGB5	7772.1	-1.57927	0.675126	-2.33922	0.0193242	0.125388	-0.901743
LIMCH1	935.867	-1.57736	1.19392	-1.32116	0.186449	0.516045	-0.287312
TJP2	979.22	-1.57299	0.762154	-2.06388	0.0390295	0.203792	-0.690812
HOXB8	131.069	-1.57247	0.881589	-1.78368	0.0744765	0.310235	-0.508309
AP000783.2	6.47508	-1.57033	1.43195	-1.09663	0.272801	0.620591	-0.207194
MARC1	60.8772	-1.56716	1.34941	-1.16136	0.245494	0.588863	-0.229986
ATP1B1	1422.01	-1.56404	0.937728	-1.6679	0.0953347	0.359127	-0.444752
ADCY7	395.151	-1.56284	0.971969	-1.60791	0.107854	0.386029	-0.41338
DCLK2	194.199	-1.56192	1.06934	-1.46064	0.144115	0.451662	-0.345187
PHF11	291.973	-1.56173	1.08872	-1.43447	0.151438	0.464117	-0.333373
ETS2	889.523	-1.55875	1.03381	-1.50778	0.13161	0.428814	-0.367731
NT5E	3131.35	-1.55827	1.24425	-1.25237	0.210434	0.549054	-0.260385
MTMR11	356.506	-1.55737	0.851777	-1.82838	0.0674924	0.293805	-0.531941
RAMP2-AS1	11.9193	-1.54991	1.3769	-1.12565	0.260313	0.605527	-0.217866
CKAP2L	1533.15	-1.54805	0.667891	-2.31782	0.0204591	0.130547	-0.884232
LIF	1520.9	-1.54687	1.10972	-1.39393	0.163338	0.480428	-0.318372
TTC7A	412.489	-1.54243	0.660595	-2.33492	0.0195478	0.126176	-0.899024
RP11-30J20.1	114.772	-1.54106	1.47468	-1.04501	0.296017	0.642294	-0.192266
GADD45A	3499.44	-1.53547	0.756027	-2.03097	0.0422579	0.216282	-0.664979
ZNF300	458.019	-1.53541	1.00612	-1.52607	0.126993	0.420939	-0.375781
ANGPT1	478.096	-1.53344	1.22294	-1.25389	0.209881	0.548293	-0.260987
GRAMD3	179.485	-1.53323	1.35456	-1.13191	0.257674	0.601778	-0.220564
CHRM3	90.8537	-1.52906	1.19477	-1.27979	0.200617	0.537844	-0.269344
TMSB4X	2817.64	-1.52859	1.40826	-1.08544	0.277725	0.62461	-0.204391
B4GALT1	3665.02	-1.52792	0.616206	-2.47956	0.0131545	0.0935981	-1.02873
LINC00221	182.896	-1.52559	1.24242	-1.22792	0.219478	0.559384	-0.25229
APBB2	1548.62	-1.52444	0.839258	-1.81641	0.0693077	0.297485	-0.526535
SLC4A4	113.049	-1.51931	1.25746	-1.20823	0.226958	0.569227	-0.244714
ZFP36L1	3973.84	-1.5184	0.724196	-2.09667	0.0360229	0.193252	-0.713876
GPR124	1249.62	-1.5182	0.67314	-2.25541	0.0241078	0.146383	-0.834509
LINC00654	26.1263	-1.51666	1.28907	-1.17655	0.239376	0.581937	-0.235124
TMEM246	584.543	-1.51626	1.28507	-1.1799	0.23804	0.58062	-0.236108
FCGRT	530.668	-1.51574	1.10314	-1.37402	0.169436	0.491389	-0.308574
PHLDB2	1523.66	-1.51408	1.19883	-1.26297	0.206601	0.544314	-0.264151
EMB	312.244	-1.50825	1.40783	-1.07133	0.28402	0.631437	-0.19967
FAM43A	1029.89	-1.50824	1.08188	-1.3941	0.163288	0.480428	-0.318372
AIM1	47.6199	-1.50688	1.14077	-1.32094	0.186523	0.516135	-0.287237
PCDHB16	287.039	-1.50613	1.25196	-1.20301	0.228972	0.571177	-0.243229
GATA2	338.366	-1.50087	0.95889	-1.56521	0.117533	0.403841	-0.393789
PLCE1	128.882	-1.49928	1.1026	-1.35976	0.173906	0.499672	-0.301315
SHC1	11253.9	-1.4987	0.696436	-2.15196	0.0314005	0.175815	-0.754945
SALL1	415.297	-1.49814	1.38893	-1.07863	0.280752	0.628315	-0.201822
GSAP	319.966	-1.49709	1.06102	-1.41099	0.158249	0.473394	-0.324777
SLITRK4	80.2531	-1.49619	1.4639	-1.02206	0.306753	0.651897	-0.185821
CCDC74A	129.435	-1.49561	0.752197	-1.98832	0.0467761	0.231276	-0.63587
LINC00341	114.921	-1.49406	1.17651	-1.26991	0.204117	0.541681	-0.266257
MYEOV	366.932	-1.49256	1.21214	-1.23135	0.218193	0.557593	-0.253682
HIST2H2BE	402.032	-1.49186	1.00296	-1.48747	0.136891	0.438999	-0.357537
FN1	180959	-1.4909	1.36948	-1.08866	0.276303	0.623878	-0.2049
GLI2	213.402	-1.4897	1.33296	-1.11759	0.26374	0.609234	-0.215216
CDC42EP1	1653.92	-1.48851	1.13878	-1.3071	0.191178	0.522611	-0.281821
BEND7	202.609	-1.48632	1.25304	-1.18617	0.235554	0.578525	-0.237678
CARD6	178.921	-1.48359	1.15986	-1.27911	0.20086	0.537844	-0.269344
TNFRSF21	2764.16	-1.48129	0.79571	-1.8616	0.0626601	0.279765	-0.553207
TLR3	173.075	-1.47925	0.751601	-1.96814	0.049052	0.238449	-0.622604
SYNE3	365.146	-1.47482	1.10449	-1.3353	0.18178	0.509823	-0.292581
GPC1	1328.66	-1.47366	1.10851	-1.3294	0.183715	0.512356	-0.290428
ZYX	4703.59	-1.47262	0.563541	-2.61316	0.0089709	0.0696698	-1.15696
MVP	3771.86	-1.47203	0.746641	-1.97154	0.048662	0.237296	-0.624709
SIPA1L1	1712.33	-1.47122	0.933736	-1.57562	0.115112	0.398696	-0.399358
KIAA1199	1514.58	-1.46906	0.783349	-1.87536	0.0607428	0.274159	-0.561998
ANO10	1211.76	-1.4664	0.557024	-2.63256	0.00847431	0.0667103	-1.17581
TMEM173	892.441	-1.46625	1.03546	-1.41603	0.156767	0.471361	-0.326646
REC8	103.731	-1.46532	0.892421	-1.64196	0.100599	0.371162	-0.430436
TRIM6	178.199	-1.46449	1.23366	-1.18711	0.235184	0.578306	-0.237842
EFCAB4B	352.836	-1.46223	1.41025	-1.03685	0.299805	0.644231	-0.190959
TUSC3	2107.57	-1.46033	0.883332	-1.6532	0.0982894	0.365352	-0.437289
PCDHB5	360.536	-1.45951	1.26864	-1.15045	0.249958	0.592708	-0.227159
HSPA1A	229.64	-1.45402	0.808483	-1.79846	0.0721048	0.304334	-0.51665
FAM109B	36.3788	-1.45331	0.934455	-1.55525	0.119886	0.408704	-0.388591
NFASC	220.276	-1.45128	1.25412	-1.1572	0.247189	0.590112	-0.229065
ANKFN1	33.8547	-1.45023	1.22772	-1.18124	0.237507	0.580434	-0.236247
MAP9	402.55	-1.45007	0.873328	-1.66039	0.0968351	0.36146	-0.44194
CASP8	1050.29	-1.4497	0.644685	-2.2487	0.0245317	0.147665	-0.830721
MKNK2	5354.6	-1.44588	0.629578	-2.29658	0.0216426	0.136003	-0.866451
FLJ14082	180.292	-1.43902	1.10406	-1.30339	0.192441	0.524156	-0.280539
LAMP3	285.296	-1.43762	1.24067	-1.15874	0.246561	0.58974	-0.229339
DLX2	162.051	-1.4334	0.827839	-1.73149	0.0833636	0.330213	-0.481205
HOXA5	188.001	-1.43285	0.855508	-1.67486	0.0939626	0.355575	-0.449069
FLT1	84.7824	-1.43198	1.08549	-1.3192	0.187102	0.517048	-0.286469
CACNA1A	31.7449	-1.43	0.826844	-1.72947	0.0837257	0.33112	-0.480014
SFRP1	11085.8	-1.42924	1.57073	-0.909925	0.362862	0.702779	-0.153181
AGPAT4	218.897	-1.42612	0.877679	-1.62488	0.104189	0.37907	-0.421281
PARP14	1862.5	-1.42587	0.651611	-2.18822	0.0286536	0.165504	-0.781192
TRIM7	103.9	-1.42163	1.22847	-1.15724	0.247175	0.590112	-0.229065
HOOK1	16.9222	-1.42092	1.29381	-1.09824	0.272099	0.620017	-0.207596
PSMB8	1542.78	-1.41672	1.01787	-1.39184	0.163971	0.481722	-0.317204
CYBRD1	1689.14	-1.41664	1.20368	-1.17693	0.239225	0.581798	-0.235228
AGRN	14642.8	-1.41153	0.694578	-2.03221	0.0421321	0.21596	-0.665628
UBE2E2	487.666	-1.40845	1.2295	-1.14554	0.251985	0.594565	-0.225801
AMOTL2	3439.35	-1.4084	0.756109	-1.8627	0.0625049	0.279373	-0.553816
SNX7	516.086	-1.40529	0.962395	-1.4602	0.144234	0.451709	-0.345141
MICB	454.014	-1.40479	0.958331	-1.46587	0.142684	0.448662	-0.348081
CSRNP1	367.04	-1.40283	0.841835	-1.6664	0.0956346	0.359135	-0.444742
B2M	25692.2	-1.40197	0.61876	-2.26578	0.0234651	0.143398	-0.843458
MXD1	479.658	-1.3999	0.617822	-2.26586	0.02346	0.143398	-0.843458
GUCY1A2	98.6613	-1.39986	1.31463	-1.06483	0.286955	0.634445	-0.197606
APLP1	437.61	-1.39849	1.04557	-1.33754	0.181048	0.508864	-0.293398
TGFB1	1908.05	-1.39492	0.997808	-1.39798	0.162118	0.479107	-0.319567
RGS16	153.263	-1.39333	1.30403	-1.06848	0.285306	0.6326	-0.198871
FOSL2	4379.72	-1.39094	0.881881	-1.57724	0.11474	0.398243	-0.399852
MYBL1	949.121	-1.3878	0.661166	-2.09902	0.0358153	0.192487	-0.715599
CTAG2	293.825	-1.38561	0.831139	-1.66712	0.0954912	0.359127	-0.444752
GS1-179L18.1	137.09	-1.38203	1.35405	-1.02067	0.307411	0.652402	-0.185485
PIM1	484.309	-1.38202	0.797048	-1.73393	0.0829313	0.329368	-0.482318
SLC6A6	1887.1	-1.38149	0.827879	-1.66871	0.0951742	0.358924	-0.444997
JUNB	1442.39	-1.3772	0.546018	-2.52227	0.0116601	0.0857587	-1.06672
ZSWIM4	744.065	-1.37629	0.552536	-2.49085	0.0127437	0.0918815	-1.03677
ADAM9	11059.9	-1.37508	0.680657	-2.02023	0.0433598	0.219805	-0.657962
ZIK1	244.413	-1.37294	1.15841	-1.18519	0.235941	0.578794	-0.237476
TAGLN2	13472.5	-1.37263	0.523669	-2.62117	0.00876275	0.0686766	-1.16319
NFATC4	680.626	-1.37104	1.45444	-0.942657	0.345857	0.689871	-0.161232
CCNA2	1666.1	-1.36942	0.65762	-2.08238	0.0373075	0.198007	-0.703319
DDR2	3662.08	-1.3662	0.955087	-1.43045	0.152588	0.465506	-0.332074
MPP3	226.64	-1.36507	0.967843	-1.41043	0.158414	0.473394	-0.324777
BCL9L	1957.12	-1.36503	0.640263	-2.13199	0.033008	0.181383	-0.741403
KCTD11	189.768	-1.36481	0.724011	-1.88507	0.059421	0.270278	-0.56819
CAPN2	14616	-1.36278	0.592333	-2.3007	0.0214084	0.134806	-0.870292
FLJ27365	151.843	-1.36199	0.805642	-1.69057	0.0909195	0.34859	-0.457685
MAP1A	167.68	-1.3608	0.849151	-1.60254	0.109036	0.38801	-0.411157
ZNF649	179.465	-1.35618	0.99595	-1.3617	0.173293	0.498761	-0.302107
DTX3L	1608.06	-1.35497	0.897318	-1.51002	0.131038	0.428068	-0.368487
RHBDF2	1586.75	-1.35374	0.526658	-2.57043	0.0101573	0.0766114	-1.11571
C3orf18	166.493	-1.35268	0.953666	-1.4184	0.156075	0.4703	-0.327625
TAPBP	3825.86	-1.34995	0.563944	-2.39376	0.0166765	0.112108	-0.950362
TM4SF1	1392.91	-1.34825	1.57208	-0.857622	0.391101	0.726013	-0.139055
DUSP1	452.176	-1.34799	0.758326	-1.77758	0.0754726	0.312396	-0.505295
PEA15	10511.1	-1.34692	0.677935	-1.98679	0.0469456	0.231745	-0.63499
LHFP	1124.33	-1.34683	0.690947	-1.94925	0.0512656	0.245467	-0.610007
ARHGEF19	242.857	-1.34636	0.764187	-1.76182	0.0780994	0.319109	-0.496061
ENPP1	1033.82	-1.34347	0.943816	-1.42344	0.154608	0.468154	-0.329611
ZFP82	125.722	-1.33709	1.36453	-0.97989	0.32714	0.673014	-0.171976
APOBEC3G	153.826	-1.33616	1.40922	-0.948156	0.34305	0.687649	-0.162633
UHRF1	2101.81	-1.33607	0.715426	-1.86752	0.061829	0.27765	-0.556503
TRAF1	477.191	-1.33336	1.04335	-1.27796	0.201263	0.538	-0.269218
SAPCD2	399.041	-1.32913	0.785773	-1.6915	0.0907415	0.348445	-0.457866
ARSE	135.896	-1.32894	1.03523	-1.28371	0.199243	0.535199	-0.271485
RP11-122A3.2	159.192	-1.32649	0.854949	-1.55154	0.120772	0.410169	-0.387037
KIF26B	598.769	-1.32608	1.13624	-1.16708	0.243179	0.586022	-0.232086
CNTNAP1	1116.81	-1.32593	0.927631	-1.42937	0.152897	0.465924	-0.331685
TNFRSF11A	123.627	-1.32161	1.01545	-1.3015	0.193088	0.524608	-0.280165
ANLN	5006.74	-1.31903	0.711235	-1.85456	0.0636585	0.282868	-0.548417
PARP9	1382.44	-1.31731	0.913947	-1.44134	0.149489	0.46028	-0.336977
GSTM3	764.415	-1.31566	1.16546	-1.12888	0.25895	0.603852	-0.219069
FAM107B	1484	-1.31531	0.725409	-1.81319	0.069802	0.298465	-0.525106
CAMK2N1	706.612	-1.31488	0.847615	-1.55127	0.120837	0.410273	-0.386927
PXK	1279.02	-1.31319	0.586325	-2.2397	0.0251102	0.149914	-0.824159
SP110	583.886	-1.31289	0.513607	-2.55622	0.0105816	0.0793299	-1.10056
KIAA1217	579.048	-1.31178	1.29755	-1.01096	0.312034	0.657477	-0.18212
USP32P2	86.1715	-1.31154	1.43001	-0.917155	0.359061	0.699426	-0.155258
NUCB2	2136.58	-1.31111	0.588727	-2.22703	0.0259451	0.15401	-0.81245
CTNNAL1	1465.4	-1.30408	0.793392	-1.64367	0.100244	0.370183	-0.431583
RCN1P2	201.698	-1.29954	1.08228	-1.20073	0.229854	0.572211	-0.242444
GPCPD1	1165.25	-1.29783	0.823706	-1.5756	0.115118	0.398696	-0.399358
PCDHGB6	9.1821	-1.29728	1.24997	-1.03785	0.299341	0.64377	-0.191269
ANGPT2	10.2374	-1.29685	1.05108	-1.23383	0.217268	0.556375	-0.254633
ARHGEF6	317.697	-1.29244	1.0669	-1.2114	0.225744	0.567441	-0.246079
ERV3-1	252.749	-1.29138	0.74387	-1.73603	0.0825585	0.328825	-0.483036
SLC4A7	2193.83	-1.29109	0.55699	-2.31797	0.0204511	0.130547	-0.884232
PTPRR	56.8507	-1.28816	1.25077	-1.02989	0.30306	0.647911	-0.188485
MYOF	7976.7	-1.28648	1.14377	-1.12477	0.260688	0.606014	-0.217518
ZNF671	135.738	-1.28337	1.1165	-1.14946	0.250367	0.593291	-0.226732
MIR24-2	379.667	-1.28295	0.752544	-1.70482	0.0882284	0.341857	-0.466155
ADAMTSL4	176.307	-1.27753	1.01846	-1.25437	0.209709	0.547967	-0.261246
TRIOBP	588.505	-1.27623	0.559576	-2.28072	0.0225652	0.139963	-0.853988
EXO5	128.803	-1.27569	1.24848	-1.02179	0.306881	0.651967	-0.185774
DNER	3086.16	-1.27448	1.50024	-0.849517	0.395594	0.729559	-0.136939
RAB11FIP5	1278.58	-1.27383	0.908826	-1.40162	0.161029	0.477593	-0.320942
SDC1	1438.74	-1.27312	1.14661	-1.11033	0.266857	0.612789	-0.212689
PRKCA	1936.2	-1.27268	1.19987	-1.06068	0.288835	0.635753	-0.196711
PCDHB6	238.268	-1.27099	1.16297	-1.09288	0.274445	0.622052	-0.206173
MBOAT7	2941.47	-1.26962	0.494596	-2.56699	0.0102586	0.0771878	-1.11245
DPYSL2	1610.91	-1.26825	0.741326	-1.71079	0.0871202	0.33965	-0.468969
HLA-H	186.649	-1.26756	1.22143	-1.03777	0.299378	0.64377	-0.191269
GLIS2	339.519	-1.2651	0.830812	-1.52272	0.127828	0.422133	-0.374551
TAP2	5135.05	-1.26442	0.533998	-2.36783	0.0178927	0.11887	-0.924927
ZNF618	1392.23	-1.26394	0.683326	-1.8497	0.0643575	0.284989	-0.545172
MSL3P1	422.294	-1.26299	0.791911	-1.59486	0.110743	0.390176	-0.40874
AC016683.6	508.88	-1.26261	1.44473	-0.873944	0.382149	0.719277	-0.143104
DCBLD2	15694.7	-1.26077	0.861266	-1.46385	0.143234	0.449452	-0.347317
LRP1	10270.4	-1.25846	0.708939	-1.77513	0.0758769	0.313448	-0.503835
SYNC	285.159	-1.25687	1.29551	-0.970177	0.331958	0.677989	-0.168777
BCAM	806.282	-1.25514	1.12532	-1.11537	0.264694	0.61019	-0.214535
PPP1R18	6273.93	-1.25479	0.591717	-2.12059	0.033956	0.185039	-0.732738
GRIN2D	232.505	-1.25397	1.09197	-1.14836	0.250821	0.593623	-0.226489
ELF4	1072.29	-1.25234	1.00235	-1.2494	0.211518	0.550726	-0.259064
MARC2	161.538	-1.25227	1.40603	-0.890638	0.373123	0.713241	-0.146764
PDK1	417.415	-1.24869	0.51712	-2.4147	0.0157483	0.107925	-0.96688
GPR27	159.821	-1.24827	1.40362	-0.889326	0.373828	0.713447	-0.146638
THBS3	773.257	-1.2459	0.815634	-1.52752	0.126631	0.419988	-0.376764
SEC14L2	349.206	-1.24246	0.672097	-1.84863	0.0645111	0.285466	-0.544446
TMEM43	4327.27	-1.23867	0.492749	-2.5138	0.0119437	0.087176	-1.0596
ZNF215	179.672	-1.23859	1.01014	-1.22616	0.220138	0.560375	-0.251521
SMOX	1297.04	-1.23648	0.53012	-2.33244	0.0196774	0.126665	-0.897344
TUFT1	673.994	-1.23643	0.545332	-2.26729	0.0233723	0.143183	-0.844109
OGFRL1	809.2	-1.23466	0.505919	-2.44044	0.0146695	0.102422	-0.989608
GLG1	7909.53	-1.23329	0.473612	-2.60401	0.00921395	0.0711362	-1.14791
CCDC85B	2754.04	-1.23282	0.56781	-2.17118	0.0299174	0.170349	-0.768659
ITGB1P1	691.901	-1.23149	0.543981	-2.26386	0.0235829	0.143835	-0.842136
[truncated: 10,431 more rows]
