# Supplementary material for: Decoding the regulatory landscape of melanoma reveals TEADS as regulators of the invasive cell state
Source: Nat Commun. 2015 Apr 9;6:6683. doi: 10.1038/ncomms7683 (PMC4403341; doi:10.1038/ncomms7683)
Supplement: Supplementary Data 2 — Candidate regulatory regions to genes. Extended information concerning all differentially active regions based on H3K27ac analysis, with predicted upstream regulators and all the differentially expressed genes (logFC>|1|) within a 2Mb distance from these regions as well as the closest genes. Supporting information of predicted upstream regulators based on FAIRE data analysis includes only SOX10, MITF and AP1 targets, since no TEAD motif was detected. [file ncomms7683-s3.xlsx]

## Sheet: a.H3K27ac_20122_regions
Predicted upstream regulators							Significantly differentially active regulatory regions based on H3K27ac (20122 unique regions)												Differentially expressed genes (|log2FC|>=1) with distance <2Mb from the signif.diff.active regions																		Closest genes using different sources
H3K27ac i-cisTarget analysis				FAIRE i-cisTarget analysis			Regulatory region coordinates and signature info					output from DESeq analysis (proliferative vs invasive samples)							Gene coordinates and signature info						position of the region to the gene			peak-gene correlation		output from DESeq analysis (proliferative vs invasive samples)							closestGene_Ensembl						closestGene_RefSeq
H3K27ac_SOX10_target	H3K27ac_MITF_target	H3K27ac_AP1_target	H3K27ac_TEAD_target	FAIRE_SOX10_target	FAIRE_MITF_target	FAIRE_AP1_target	chr_reg	start_reg	stop_reg	reg_ID	PorI_reg	DESeq2_reg_baseMean	DESeq2_reg_log2FoldChange	DESeq2_reg_lfcSE	DESeq2_reg_stat	DESeq2_reg_pvalue	DESeq2_reg_padj	DESeq2_reg_signedLog10	gene_ID	chr_gene	start_geneTSS	start_geneTES	gene_strand	gene_signature	distance_TSS	distance_TES	position_to_gene	cor_spearman	p_cor_spearman	DESeq2_gene_baseMean	DESeq2_gene_log2FoldChange	DESeq2_gene_lfcSE	DESeq2_gene_stat	DESeq2_gene_pvalue	DESeq2_gene_padj	DESeq2_gene_signedLog10	chr_Ensembl	start_Ensembl	stop_Ensembl	gene_ID_Ensembl	strand_Ensembl	distance_Ensembl	chr_RefSeq	start_RefSeq	stop_RefSeq	geneID_RefSeq	distance_RefSeq
no_SOX10	no_MITF	AP1	no_TEAD	no_SOX10	no_MITF	no_AP1	chrY	7333185	7334018	chrY-reg767	I_reg	5.73641642600815	-4.07156531336331	0.913174804688439	-4.45869212823109	8.24612630688993e-06	0.000981888975374267	-3.00793761619293	PRKY	chrY	7142012	7249588	1	I_gene	191173	83597	downstream	0.635643722522799	0.0355601224619424	56.5298532079293	-7.32786550069385	1.22702502099749	-5.97205873987538	2.3427814188886e-09	1.16950895730062e-07	-6.93199644756895	chrY	7291095	7291199	RNU6-521P	-1	41987	chrY	7142012	7249588	PRKY	83598
no_SOX10	MITF	no_AP1	no_TEAD	no_SOX10	no_MITF	no_AP1	chrX	9733857	9734682	chrX-reg2717	P_reg	203.280244090249	3.0058954883786	0.769967626088863	3.90392451127769	9.46453127033896e-05	0.00593826679492221	2.22634029428467	GPR143	chrX	9754336	9693385	-1	P_gene	19654	40472	intronic	0.947610658962667	9.35637217599998e-06	3582.35867262821	6.18755907926119	0.923810370966336	6.69786708801375	2.11483476961697e-11	1.78825824396863e-09	8.74756976415752	chrX	9693386	9754337	GPR143	-1	0	chrX	9693452	9734005	GPR143	0
no_SOX10	MITF	no_AP1	no_TEAD	no_SOX10	no_MITF	no_AP1	chrX	9733857	9734682	chrX-reg2717	P_reg	203.280244090249	3.0058954883786	0.769967626088863	3.90392451127769	9.46453127033896e-05	0.00593826679492221	2.22634029428467	TBL1X	chrX	9431334	9687779	1	I_gene	302523	46078	downstream	-0.354545454545455	0.286102697970978	1461.72184445512	-1.1077306218035	0.667615614953531	-1.65923414161097	0.097068620324457	0.362113730682173	-0.44115500722816	chrX	9693386	9754337	GPR143	-1	0	chrX	9693452	9734005	GPR143	0
no_SOX10	MITF	no_AP1	no_TEAD	no_SOX10	no_MITF	no_AP1	chrX	9733857	9734682	chrX-reg2717	P_reg	203.280244090249	3.0058954883786	0.769967626088863	3.90392451127769	9.46453127033896e-05	0.00593826679492221	2.22634029428467	KAL1	chrX	8700226	8496914	-1	I_gene	1033631	1236943	upstream	-0.123950136601927	0.71653145576506	58.9643198999072	-7.03234651174284	0.99109678297673	-7.09551946140053	1.28866517778823e-12	1.39287897042676e-10	-9.85608661850738	chrX	9693386	9754337	GPR143	-1	0	chrX	9693452	9734005	GPR143	0
no_SOX10	MITF	no_AP1	no_TEAD	no_SOX10	no_MITF	no_AP1	chrX	9733857	9734682	chrX-reg2717	P_reg	203.280244090249	3.0058954883786	0.769967626088863	3.90392451127769	9.46453127033896e-05	0.00593826679492221	2.22634029428467	CLCN4	chrX	10125023	10205699	1	I_gene	390341	471017	upstream	-0.209090909090909	0.539113807034715	177.13463562237	-1.68666173770604	1.23505525515079	-1.36565690536664	0.172046676497315	0.496296168220381	-0.30425907786971	chrX	9693386	9754337	GPR143	-1	0	chrX	9693452	9734005	GPR143	0
no_SOX10	no_MITF	no_AP1	no_TEAD	no_SOX10	no_MITF	no_AP1	chrX	9732910	9733607	chrX-reg2716	P_reg	340.196447832642	3.57334516743898	0.788276685543983	4.53311030627912	5.81214432944825e-06	0.000760716455668138	3.1187771890709	GPR143	chrX	9754336	9693385	-1	P_gene	20729	39525	intronic	0.956722299914231	4.01302585593288e-06	3582.35867262821	6.18755907926119	0.923810370966336	6.69786708801375	2.11483476961697e-11	1.78825824396863e-09	8.74756976415752	chrX	9693386	9754337	GPR143	-1	0	chrX	9693452	9734005	GPR143	0
no_SOX10	no_MITF	no_AP1	no_TEAD	no_SOX10	no_MITF	no_AP1	chrX	9732910	9733607	chrX-reg2716	P_reg	340.196447832642	3.57334516743898	0.788276685543983	4.53311030627912	5.81214432944825e-06	0.000760716455668138	3.1187771890709	TBL1X	chrX	9431334	9687779	1	I_gene	301576	45131	downstream	-0.372727272727273	0.260598370671166	1461.72184445512	-1.1077306218035	0.667615614953531	-1.65923414161097	0.097068620324457	0.362113730682173	-0.44115500722816	chrX	9693386	9754337	GPR143	-1	0	chrX	9693452	9734005	GPR143	0
no_SOX10	no_MITF	no_AP1	no_TEAD	no_SOX10	no_MITF	no_AP1	chrX	9732910	9733607	chrX-reg2716	P_reg	340.196447832642	3.57334516743898	0.788276685543983	4.53311030627912	5.81214432944825e-06	0.000760716455668138	3.1187771890709	KAL1	chrX	8700226	8496914	-1	I_gene	1032684	1235996	upstream	-0.162088640171751	0.633965058836215	58.9643198999072	-7.03234651174284	0.99109678297673	-7.09551946140053	1.28866517778823e-12	1.39287897042676e-10	-9.85608661850738	chrX	9693386	9754337	GPR143	-1	0	chrX	9693452	9734005	GPR143	0
no_SOX10	no_MITF	no_AP1	no_TEAD	no_SOX10	no_MITF	no_AP1	chrX	9732910	9733607	chrX-reg2716	P_reg	340.196447832642	3.57334516743898	0.788276685543983	4.53311030627912	5.81214432944825e-06	0.000760716455668138	3.1187771890709	CLCN4	chrX	10125023	10205699	1	I_gene	391416	472092	upstream	-0.272727272727273	0.418166994020656	177.13463562237	-1.68666173770604	1.23505525515079	-1.36565690536664	0.172046676497315	0.496296168220381	-0.30425907786971	chrX	9693386	9754337	GPR143	-1	0	chrX	9693452	9734005	GPR143	0
no_SOX10	no_MITF	no_AP1	no_TEAD	no_SOX10	no_MITF	no_AP1	chrX	9732170	9732910	chrX-reg2715	P_reg	23.1724935603344	2.8980980311579	0.787153000335803	3.68174678864409	0.000231641413845769	0.0113565034310724	1.94475536354926	GPR143	chrX	9754336	9693385	-1	P_gene	21426	38785	intronic	0.838270967543897	0.00126835089507827	3582.35867262821	6.18755907926119	0.923810370966336	6.69786708801375	2.11483476961697e-11	1.78825824396863e-09	8.74756976415752	chrX	9693386	9754337	GPR143	-1	0	chrX	9693452	9734005	GPR143	0
no_SOX10	no_MITF	no_AP1	no_TEAD	no_SOX10	no_MITF	no_AP1	chrX	9732170	9732910	chrX-reg2715	P_reg	23.1724935603344	2.8980980311579	0.787153000335803	3.68174678864409	0.000231641413845769	0.0113565034310724	1.94475536354926	TBL1X	chrX	9431334	9687779	1	I_gene	300836	44391	downstream	-0.463636363636364	0.154327160537791	1461.72184445512	-1.1077306218035	0.667615614953531	-1.65923414161097	0.097068620324457	0.362113730682173	-0.44115500722816	chrX	9693386	9754337	GPR143	-1	0	chrX	9693452	9734005	GPR143	0
no_SOX10	no_MITF	no_AP1	no_TEAD	no_SOX10	no_MITF	no_AP1	chrX	9732170	9732910	chrX-reg2715	P_reg	23.1724935603344	2.8980980311579	0.787153000335803	3.68174678864409	0.000231641413845769	0.0113565034310724	1.94475536354926	KAL1	chrX	8700226	8496914	-1	I_gene	1031944	1235256	upstream	-0.600681431224723	0.0506712879011351	58.9643198999072	-7.03234651174284	0.99109678297673	-7.09551946140053	1.28866517778823e-12	1.39287897042676e-10	-9.85608661850738	chrX	9693386	9754337	GPR143	-1	0	chrX	9693452	9734005	GPR143	0
no_SOX10	no_MITF	no_AP1	no_TEAD	no_SOX10	no_MITF	no_AP1	chrX	9732170	9732910	chrX-reg2715	P_reg	23.1724935603344	2.8980980311579	0.787153000335803	3.68174678864409	0.000231641413845769	0.0113565034310724	1.94475536354926	CLCN4	chrX	10125023	10205699	1	I_gene	392113	472789	upstream	-0.363636363636364	0.273172593057827	177.13463562237	-1.68666173770604	1.23505525515079	-1.36565690536664	0.172046676497315	0.496296168220381	-0.30425907786971	chrX	9693386	9754337	GPR143	-1	0	chrX	9693452	9734005	GPR143	0
no_SOX10	no_MITF	no_AP1	TEAD	no_SOX10	no_MITF	no_AP1	chrX	9530678	9531678	chrX-reg2514	I_reg	12.6292033207889	-3.07792896917325	0.660234288168725	-4.66187385952103	3.1334323045235e-06	0.000476752805627148	-3.3217067425089	GPR143	chrX	9754336	9693385	-1	P_gene	222658	161707	downstream	-0.227791023789103	0.50053383070781	3582.35867262821	6.18755907926119	0.923810370966336	6.69786708801375	2.11483476961697e-11	1.78825824396863e-09	8.74756976415752	chrX	9431335	9687780	TBL1X	1	0	chrX	9433200	9687780	TBL1X	0
no_SOX10	no_MITF	no_AP1	TEAD	no_SOX10	no_MITF	no_AP1	chrX	9530678	9531678	chrX-reg2514	I_reg	12.6292033207889	-3.07792896917325	0.660234288168725	-4.66187385952103	3.1334323045235e-06	0.000476752805627148	-3.3217067425089	GPR143	chrX	9754336	9693385	-1	P_gene	222658	161707	downstream	-0.227791023789103	0.50053383070781	3582.35867262821	6.18755907926119	0.923810370966336	6.69786708801375	2.11483476961697e-11	1.78825824396863e-09	8.74756976415752	chrX	9431335	9687780	TBL1X	1	0	chrX	9431334	9687780	TBL1X	0
no_SOX10	no_MITF	no_AP1	TEAD	no_SOX10	no_MITF	no_AP1	chrX	9530678	9531678	chrX-reg2514	I_reg	12.6292033207889	-3.07792896917325	0.660234288168725	-4.66187385952103	3.1334323045235e-06	0.000476752805627148	-3.3217067425089	TBL1X	chrX	9431334	9687779	1	I_gene	99344	156101	intronic	0.227272727272727	0.503066960517545	1461.72184445512	-1.1077306218035	0.667615614953531	-1.65923414161097	0.097068620324457	0.362113730682173	-0.44115500722816	chrX	9431335	9687780	TBL1X	1	0	chrX	9433200	9687780	TBL1X	0
no_SOX10	no_MITF	no_AP1	TEAD	no_SOX10	no_MITF	no_AP1	chrX	9530678	9531678	chrX-reg2514	I_reg	12.6292033207889	-3.07792896917325	0.660234288168725	-4.66187385952103	3.1334323045235e-06	0.000476752805627148	-3.3217067425089	TBL1X	chrX	9431334	9687779	1	I_gene	99344	156101	intronic	0.227272727272727	0.503066960517545	1461.72184445512	-1.1077306218035	0.667615614953531	-1.65923414161097	0.097068620324457	0.362113730682173	-0.44115500722816	chrX	9431335	9687780	TBL1X	1	0	chrX	9431334	9687780	TBL1X	0
no_SOX10	no_MITF	no_AP1	TEAD	no_SOX10	no_MITF	no_AP1	chrX	9530678	9531678	chrX-reg2514	I_reg	12.6292033207889	-3.07792896917325	0.660234288168725	-4.66187385952103	3.1334323045235e-06	0.000476752805627148	-3.3217067425089	KAL1	chrX	8700226	8496914	-1	I_gene	830452	1033764	upstream	0.676958438364371	0.0221388695011191	58.9643198999072	-7.03234651174284	0.99109678297673	-7.09551946140053	1.28866517778823e-12	1.39287897042676e-10	-9.85608661850738	chrX	9431335	9687780	TBL1X	1	0	chrX	9433200	9687780	TBL1X	0
no_SOX10	no_MITF	no_AP1	TEAD	no_SOX10	no_MITF	no_AP1	chrX	9530678	9531678	chrX-reg2514	I_reg	12.6292033207889	-3.07792896917325	0.660234288168725	-4.66187385952103	3.1334323045235e-06	0.000476752805627148	-3.3217067425089	KAL1	chrX	8700226	8496914	-1	I_gene	830452	1033764	upstream	0.676958438364371	0.0221388695011191	58.9643198999072	-7.03234651174284	0.99109678297673	-7.09551946140053	1.28866517778823e-12	1.39287897042676e-10	-9.85608661850738	chrX	9431335	9687780	TBL1X	1	0	chrX	9431334	9687780	TBL1X	0
no_SOX10	no_MITF	no_AP1	TEAD	no_SOX10	no_MITF	no_AP1	chrX	9530678	9531678	chrX-reg2514	I_reg	12.6292033207889	-3.07792896917325	0.660234288168725	-4.66187385952103	3.1334323045235e-06	0.000476752805627148	-3.3217067425089	CLCN4	chrX	10125023	10205699	1	I_gene	593345	674021	upstream	0.427272727272727	0.19262499772471	177.13463562237	-1.68666173770604	1.23505525515079	-1.36565690536664	0.172046676497315	0.496296168220381	-0.30425907786971	chrX	9431335	9687780	TBL1X	1	0	chrX	9433200	9687780	TBL1X	0
no_SOX10	no_MITF	no_AP1	TEAD	no_SOX10	no_MITF	no_AP1	chrX	9530678	9531678	chrX-reg2514	I_reg	12.6292033207889	-3.07792896917325	0.660234288168725	-4.66187385952103	3.1334323045235e-06	0.000476752805627148	-3.3217067425089	CLCN4	chrX	10125023	10205699	1	I_gene	593345	674021	upstream	0.427272727272727	0.19262499772471	177.13463562237	-1.68666173770604	1.23505525515079	-1.36565690536664	0.172046676497315	0.496296168220381	-0.30425907786971	chrX	9431335	9687780	TBL1X	1	0	chrX	9431334	9687780	TBL1X	0
no_SOX10	no_MITF	AP1	no_TEAD	no_SOX10	no_MITF	no_AP1	chrX	94314400	94315400	chrX-reg34025	I_reg	12.2523002629161	-2.52996280804768	0.748871847373624	-3.37836549326903	0.000729180945877441	0.0255252668693814	-1.59302970862229	FAM133A	chrX	92929011	92967272	1	P_gene	1385389	1347128	downstream	-0.418181818181818	0.203068420186092	35.414662057306	2.37067712333562	0.942580522589197	2.51509241547189	0.0119001185620517	0.0869086214608127	1.0609371387742	chrX	94318140	94318225	MIR548M	-1	2741	chrX	95592084	95592901	LOC643486	1276685
no_SOX10	no_MITF	no_AP1	no_TEAD	no_SOX10	no_MITF	no_AP1	chrX	9115915	9116475	chrX-reg2177	I_reg	15.9376098138226	-2.56295716416196	0.762843057989319	-3.35974370785694	0.000780148089121729	0.0267707819209012	-1.57233894375616	GPR143	chrX	9754336	9693385	-1	P_gene	637861	576910	downstream	-0.505696072811808	0.112525831201227	3582.35867262821	6.18755907926119	0.923810370966336	6.69786708801375	2.11483476961697e-11	1.78825824396863e-09	8.74756976415752	chrX	8992273	9132680	FAM9B	-1	0	chrX	8992272	9002168	FAM9B	113748
no_SOX10	no_MITF	no_AP1	no_TEAD	no_SOX10	no_MITF	no_AP1	chrX	9115915	9116475	chrX-reg2177	I_reg	15.9376098138226	-2.56295716416196	0.762843057989319	-3.35974370785694	0.000780148089121729	0.0267707819209012	-1.57233894375616	TBL1X	chrX	9431334	9687779	1	I_gene	314859	571304	upstream	0.154545454545455	0.653538937959263	1461.72184445512	-1.1077306218035	0.667615614953531	-1.65923414161097	0.097068620324457	0.362113730682173	-0.44115500722816	chrX	8992273	9132680	FAM9B	-1	0	chrX	8992272	9002168	FAM9B	113748
no_SOX10	no_MITF	no_AP1	no_TEAD	no_SOX10	no_MITF	no_AP1	chrX	9115915	9116475	chrX-reg2177	I_reg	15.9376098138226	-2.56295716416196	0.762843057989319	-3.35974370785694	0.000780148089121729	0.0267707819209012	-1.57233894375616	KAL1	chrX	8700226	8496914	-1	I_gene	415689	619001	upstream	0.228831021418942	0.498526210519246	58.9643198999072	-7.03234651174284	0.99109678297673	-7.09551946140053	1.28866517778823e-12	1.39287897042676e-10	-9.85608661850738	chrX	8992273	9132680	FAM9B	-1	0	chrX	8992272	9002168	FAM9B	113748
no_SOX10	no_MITF	no_AP1	no_TEAD	no_SOX10	no_MITF	no_AP1	chrX	9115915	9116475	chrX-reg2177	I_reg	15.9376098138226	-2.56295716416196	0.762843057989319	-3.35974370785694	0.000780148089121729	0.0267707819209012	-1.57233894375616	CLCN4	chrX	10125023	10205699	1	I_gene	1008548	1089224	upstream	0.218181818181818	0.520948935577084	177.13463562237	-1.68666173770604	1.23505525515079	-1.36565690536664	0.172046676497315	0.496296168220381	-0.30425907786971	chrX	8992273	9132680	FAM9B	-1	0	chrX	8992272	9002168	FAM9B	113748
no_SOX10	no_MITF	AP1	TEAD	no_SOX10	no_MITF	no_AP1	chrX	8836938	8837645	chrX-reg2057	I_reg	9.07882323280075	-2.68621464241805	0.653203830521229	-4.11236817192969	3.91621100240067e-05	0.00309878535224767	-2.5088085055816	GPR143	chrX	9754336	9693385	-1	P_gene	916691	855740	downstream	-0.528475175190718	0.0946727398344337	3582.35867262821	6.18755907926119	0.923810370966336	6.69786708801375	2.11483476961697e-11	1.78825824396863e-09	8.74756976415752	chrX	8831902	8835642	GS1-542M4.4	-1	1297	chrX	8758836	8769424	FAM9A	67515
no_SOX10	no_MITF	AP1	TEAD	no_SOX10	no_MITF	no_AP1	chrX	8836938	8837645	chrX-reg2057	I_reg	9.07882323280075	-2.68621464241805	0.653203830521229	-4.11236817192969	3.91621100240067e-05	0.00309878535224767	-2.5088085055816	TBL1X	chrX	9431334	9687779	1	I_gene	593689	850134	upstream	0.363636363636364	0.273172593057827	1461.72184445512	-1.1077306218035	0.667615614953531	-1.65923414161097	0.097068620324457	0.362113730682173	-0.44115500722816	chrX	8831902	8835642	GS1-542M4.4	-1	1297	chrX	8758836	8769424	FAM9A	67515
no_SOX10	no_MITF	AP1	TEAD	no_SOX10	no_MITF	no_AP1	chrX	8836938	8837645	chrX-reg2057	I_reg	9.07882323280075	-2.68621464241805	0.653203830521229	-4.11236817192969	3.91621100240067e-05	0.00309878535224767	-2.5088085055816	KAL1	chrX	8700226	8496914	-1	I_gene	136712	340024	upstream	0.734166193719106	0.0100957118828226	58.9643198999072	-7.03234651174284	0.99109678297673	-7.09551946140053	1.28866517778823e-12	1.39287897042676e-10	-9.85608661850738	chrX	8831902	8835642	GS1-542M4.4	-1	1297	chrX	8758836	8769424	FAM9A	67515
no_SOX10	no_MITF	AP1	TEAD	no_SOX10	no_MITF	no_AP1	chrX	8836938	8837645	chrX-reg2057	I_reg	9.07882323280075	-2.68621464241805	0.653203830521229	-4.11236817192969	3.91621100240067e-05	0.00309878535224767	-2.5088085055816	CLCN4	chrX	10125023	10205699	1	I_gene	1287378	1368054	upstream	0.172727272727273	0.614426013724972	177.13463562237	-1.68666173770604	1.23505525515079	-1.36565690536664	0.172046676497315	0.496296168220381	-0.30425907786971	chrX	8831902	8835642	GS1-542M4.4	-1	1297	chrX	8758836	8769424	FAM9A	67515
no_SOX10	no_MITF	no_AP1	no_TEAD	no_SOX10	no_MITF	no_AP1	chrX	8726405	8727255	chrX-reg1995	I_reg	9.63139267472956	-3.02830045797325	0.783951147500195	-3.86286883771989	0.000112063183507842	0.00668988944126343	-2.17458105942888	GPR143	chrX	9754336	9693385	-1	P_gene	1027081	966130	downstream	-0.683373071367308	0.0204398602991255	3582.35867262821	6.18755907926119	0.923810370966336	6.69786708801375	2.11483476961697e-11	1.78825824396863e-09	8.74756976415752	chrX	8751555	8752502	DRAXINP1	-1	24301	chrX	8496914	8700227	KAL1	26179
no_SOX10	no_MITF	no_AP1	no_TEAD	no_SOX10	no_MITF	no_AP1	chrX	8726405	8727255	chrX-reg1995	I_reg	9.63139267472956	-3.02830045797325	0.783951147500195	-3.86286883771989	0.000112063183507842	0.00668988944126343	-2.17458105942888	TBL1X	chrX	9431334	9687779	1	I_gene	704079	960524	upstream	0.536363636363636	0.0936424967223945	1461.72184445512	-1.1077306218035	0.667615614953531	-1.65923414161097	0.097068620324457	0.362113730682173	-0.44115500722816	chrX	8751555	8752502	DRAXINP1	-1	24301	chrX	8496914	8700227	KAL1	26179
no_SOX10	no_MITF	no_AP1	no_TEAD	no_SOX10	no_MITF	no_AP1	chrX	8726405	8727255	chrX-reg1995	I_reg	9.63139267472956	-3.02830045797325	0.783951147500195	-3.86286883771989	0.000112063183507842	0.00668988944126343	-2.17458105942888	KAL1	chrX	8700226	8496914	-1	I_gene	26179	229491	upstream	0.629285308902091	0.0380369246819265	58.9643198999072	-7.03234651174284	0.99109678297673	-7.09551946140053	1.28866517778823e-12	1.39287897042676e-10	-9.85608661850738	chrX	8751555	8752502	DRAXINP1	-1	24301	chrX	8496914	8700227	KAL1	26179
no_SOX10	no_MITF	no_AP1	no_TEAD	no_SOX10	no_MITF	no_AP1	chrX	8726405	8727255	chrX-reg1995	I_reg	9.63139267472956	-3.02830045797325	0.783951147500195	-3.86286883771989	0.000112063183507842	0.00668988944126343	-2.17458105942888	CLCN4	chrX	10125023	10205699	1	I_gene	1397768	1478444	upstream	0.245454545454545	0.468183503088795	177.13463562237	-1.68666173770604	1.23505525515079	-1.36565690536664	0.172046676497315	0.496296168220381	-0.30425907786971	chrX	8751555	8752502	DRAXINP1	-1	24301	chrX	8496914	8700227	KAL1	26179
no_SOX10	no_MITF	no_AP1	no_TEAD	no_SOX10	no_MITF	no_AP1	chrX	8725418	8726098	chrX-reg1993	I_reg	14.0165410712923	-3.83141301588027	0.731403216972143	-5.23844156953742	1.61938229075853e-07	5.28498346483086e-05	-4.27695636713497	GPR143	chrX	9754336	9693385	-1	P_gene	1028238	967287	downstream	-0.0956722299914231	0.779617362063818	3582.35867262821	6.18755907926119	0.923810370966336	6.69786708801375	2.11483476961697e-11	1.78825824396863e-09	8.74756976415752	chrX	8496915	8700227	KAL1	-1	25192	chrX	8496914	8700227	KAL1	25192
no_SOX10	no_MITF	no_AP1	no_TEAD	no_SOX10	no_MITF	no_AP1	chrX	8725418	8726098	chrX-reg1993	I_reg	14.0165410712923	-3.83141301588027	0.731403216972143	-5.23844156953742	1.61938229075853e-07	5.28498346483086e-05	-4.27695636713497	TBL1X	chrX	9431334	9687779	1	I_gene	705236	961681	upstream	0.536363636363636	0.0936424967223945	1461.72184445512	-1.1077306218035	0.667615614953531	-1.65923414161097	0.097068620324457	0.362113730682173	-0.44115500722816	chrX	8496915	8700227	KAL1	-1	25192	chrX	8496914	8700227	KAL1	25192
no_SOX10	no_MITF	no_AP1	no_TEAD	no_SOX10	no_MITF	no_AP1	chrX	8725418	8726098	chrX-reg1993	I_reg	14.0165410712923	-3.83141301588027	0.731403216972143	-5.23844156953742	1.61938229075853e-07	5.28498346483086e-05	-4.27695636713497	KAL1	chrX	8700226	8496914	-1	I_gene	25192	228504	upstream	0.390919661590693	0.234526293394319	58.9643198999072	-7.03234651174284	0.99109678297673	-7.09551946140053	1.28866517778823e-12	1.39287897042676e-10	-9.85608661850738	chrX	8496915	8700227	KAL1	-1	25192	chrX	8496914	8700227	KAL1	25192
no_SOX10	no_MITF	no_AP1	no_TEAD	no_SOX10	no_MITF	no_AP1	chrX	8725418	8726098	chrX-reg1993	I_reg	14.0165410712923	-3.83141301588027	0.731403216972143	-5.23844156953742	1.61938229075853e-07	5.28498346483086e-05	-4.27695636713497	CLCN4	chrX	10125023	10205699	1	I_gene	1398925	1479601	upstream	0.518181818181818	0.106918151178142	177.13463562237	-1.68666173770604	1.23505525515079	-1.36565690536664	0.172046676497315	0.496296168220381	-0.30425907786971	chrX	8496915	8700227	KAL1	-1	25192	chrX	8496914	8700227	KAL1	25192
no_SOX10	no_MITF	no_AP1	no_TEAD	no_SOX10	no_MITF	no_AP1	chrX	85357728	85358728	chrX-reg32916	P_reg	17.0940710620667	2.65019870649404	0.846452360288858	3.13094845123905	0.00174242742394292	0.0472249205670074	1.32582876389505	KLHL4	chrX	86772751	86925049	1	I_gene	1414023	1566321	upstream	-0.326458347808909	0.327171672044455	84.115920882495	-4.96530690666091	1.35117306730028	-3.6748119295938	0.000238024682159695	0.00351801046283591	-2.45370287325117	chrX	85339720	85341343	RP6-145B8.3	-1	16386	chrX	85403454	86087605	DACH2	44727
no_SOX10	no_MITF	no_AP1	no_TEAD	no_SOX10	no_MITF	no_AP1	chrX	85357728	85358728	chrX-reg32916	P_reg	17.0940710620667	2.65019870649404	0.846452360288858	3.13094845123905	0.00174242742394292	0.0472249205670074	1.32582876389505	ZNF711	chrX	84498996	84528367	1	I_gene	858732	829361	downstream	0.232346844264885	0.491765414058625	62.1042503737877	-2.08787071310341	1.47122087935409	-1.41914157309951	0.155857745731561	0.469951252839545	-0.327947188278645	chrX	85339720	85341343	RP6-145B8.3	-1	16386	chrX	85403454	86087605	DACH2	44727
no_SOX10	no_MITF	no_AP1	no_TEAD	no_SOX10	no_MITF	no_AP1	chrX	85152345	85153345	chrX-reg32823	P_reg	39.1299140229931	2.72025211343297	0.719649956786779	3.77996564549081	0.000156849999171515	0.00854036270242141	2.06852368477759	KLHL4	chrX	86772751	86925049	1	I_gene	1619406	1771704	upstream	-0.491986524162722	0.124251138935514	84.115920882495	-4.96530690666091	1.35117306730028	-3.6748119295938	0.000238024682159695	0.00351801046283591	-2.45370287325117	chrX	85116185	85302566	CHM	-1	0	chrX	85116184	85302566	CHM	0
no_SOX10	no_MITF	no_AP1	no_TEAD	no_SOX10	no_MITF	no_AP1	chrX	85152345	85153345	chrX-reg32823	P_reg	39.1299140229931	2.72025211343297	0.719649956786779	3.77996564549081	0.000156849999171515	0.00854036270242141	2.06852368477759	ZNF711	chrX	84498996	84528367	1	I_gene	653349	623978	downstream	0.182232819031282	0.59175724019608	62.1042503737877	-2.08787071310341	1.47122087935409	-1.41914157309951	0.155857745731561	0.469951252839545	-0.327947188278645	chrX	85116185	85302566	CHM	-1	0	chrX	85116184	85302566	CHM	0
no_SOX10	no_MITF	no_AP1	no_TEAD	no_SOX10	no_MITF	no_AP1	chrX	8472208	8473208	chrX-reg1896	I_reg	9.42133752708686	-2.67674067079327	0.725614524481694	-3.68892928749637	0.000225199793626452	0.0111098229137479	-1.95429286348893	GPR143	chrX	9754336	9693385	-1	P_gene	1281128	1220177	downstream	-0.387244740441474	0.239343079848027	3582.35867262821	6.18755907926119	0.923810370966336	6.69786708801375	2.11483476961697e-11	1.78825824396863e-09	8.74756976415752	chrX	8496915	8700227	KAL1	-1	23708	chrX	8496914	8700227	KAL1	23707
no_SOX10	no_MITF	no_AP1	no_TEAD	no_SOX10	no_MITF	no_AP1	chrX	8472208	8473208	chrX-reg1896	I_reg	9.42133752708686	-2.67674067079327	0.725614524481694	-3.68892928749637	0.000225199793626452	0.0111098229137479	-1.95429286348893	TBL1X	chrX	9431334	9687779	1	I_gene	958126	1214571	upstream	0.190909090909091	0.576257826919622	1461.72184445512	-1.1077306218035	0.667615614953531	-1.65923414161097	0.097068620324457	0.362113730682173	-0.44115500722816	chrX	8496915	8700227	KAL1	-1	23708	chrX	8496914	8700227	KAL1	23707
no_SOX10	no_MITF	no_AP1	no_TEAD	no_SOX10	no_MITF	no_AP1	chrX	8472208	8473208	chrX-reg1896	I_reg	9.42133752708686	-2.67674067079327	0.725614524481694	-3.68892928749637	0.000225199793626452	0.0111098229137479	-1.95429286348893	KAL1	chrX	8700226	8496914	-1	I_gene	227018	23706	downstream	0.572077553547355	0.0659200550448311	58.9643198999072	-7.03234651174284	0.99109678297673	-7.09551946140053	1.28866517778823e-12	1.39287897042676e-10	-9.85608661850738	chrX	8496915	8700227	KAL1	-1	23708	chrX	8496914	8700227	KAL1	23707
no_SOX10	no_MITF	no_AP1	no_TEAD	no_SOX10	no_MITF	no_AP1	chrX	8472208	8473208	chrX-reg1896	I_reg	9.42133752708686	-2.67674067079327	0.725614524481694	-3.68892928749637	0.000225199793626452	0.0111098229137479	-1.95429286348893	CLCN4	chrX	10125023	10205699	1	I_gene	1651815	1732491	upstream	0.763636363636364	0.00921598665454992	177.13463562237	-1.68666173770604	1.23505525515079	-1.36565690536664	0.172046676497315	0.496296168220381	-0.30425907786971	chrX	8496915	8700227	KAL1	-1	23708	chrX	8496914	8700227	KAL1	23707
no_SOX10	MITF	no_AP1	no_TEAD	no_SOX10	no_MITF	no_AP1	chrX	79687628	79688325	chrX-reg31963	P_reg	33.0271591682242	2.75796752691222	0.799422602100923	3.44994940056003	0.000560691635708218	0.0212526058839042	1.67258781142005	ITM2A	chrX	78623163	78615880	-1	P_gene	1064465	1071748	upstream	0.678817250891526	0.0216365784766987	10.2434107349539	1.80415606716565	0.996564726682543	1.8103752007875	0.0702376223656552	0.299401113170471	0.52374658928724	chrX	79591003	79700810	FAM46D	1	0	chrX	79675945	79700810	FAM46D	0
no_SOX10	MITF	no_AP1	no_TEAD	no_SOX10	no_MITF	no_AP1	chrX	79687628	79688325	chrX-reg31963	P_reg	33.0271591682242	2.75796752691222	0.799422602100923	3.44994940056003	0.000560691635708218	0.0212526058839042	1.67258781142005	ITM2A	chrX	78623163	78615880	-1	P_gene	1064465	1071748	upstream	0.678817250891526	0.0216365784766987	10.2434107349539	1.80415606716565	0.996564726682543	1.8103752007875	0.0702376223656552	0.299401113170471	0.52374658928724	chrX	79591003	79700810	FAM46D	1	0	chrX	79591002	79700810	FAM46D	0
no_SOX10	no_MITF	no_AP1	no_TEAD	no_SOX10	no_MITF	no_AP1	chrX	7956065	7956945	chrX-reg1736	I_reg	8.63570784158649	-3.24617612553295	0.789031293681137	-4.11412849088442	3.88644921505992e-05	0.00308056997401243	-2.51136892191932	GPR143	chrX	9754336	9693385	-1	P_gene	1797391	1736440	downstream	-0.350798176635218	0.290173575781186	3582.35867262821	6.18755907926119	0.923810370966336	6.69786708801375	2.11483476961697e-11	1.78825824396863e-09	8.74756976415752	chrX	7975419	7986201	RP11-692P14.1	1	18475	chrX	7866803	7895780	PNPLA4	60286
no_SOX10	no_MITF	no_AP1	no_TEAD	no_SOX10	no_MITF	no_AP1	chrX	7956065	7956945	chrX-reg1736	I_reg	8.63570784158649	-3.24617612553295	0.789031293681137	-4.11412849088442	3.88644921505992e-05	0.00308056997401243	-2.51136892191932	TBL1X	chrX	9431334	9687779	1	I_gene	1474389	1730834	upstream	0.645454545454545	0.0370010457545527	1461.72184445512	-1.1077306218035	0.667615614953531	-1.65923414161097	0.097068620324457	0.362113730682173	-0.44115500722816	chrX	7975419	7986201	RP11-692P14.1	1	18475	chrX	7866803	7895780	PNPLA4	60286
no_SOX10	no_MITF	no_AP1	no_TEAD	no_SOX10	no_MITF	no_AP1	chrX	7956065	7956945	chrX-reg1736	I_reg	8.63570784158649	-3.24617612553295	0.789031293681137	-4.11412849088442	3.88644921505992e-05	0.00308056997401243	-2.51136892191932	KAL1	chrX	8700226	8496914	-1	I_gene	743281	539969	downstream	0.400454287483149	0.222294231865747	58.9643198999072	-7.03234651174284	0.99109678297673	-7.09551946140053	1.28866517778823e-12	1.39287897042676e-10	-9.85608661850738	chrX	7975419	7986201	RP11-692P14.1	1	18475	chrX	7866803	7895780	PNPLA4	60286
no_SOX10	no_MITF	no_AP1	no_TEAD	no_SOX10	no_MITF	no_AP1	chrX	7956065	7956945	chrX-reg1736	I_reg	8.63570784158649	-3.24617612553295	0.789031293681137	-4.11412849088442	3.88644921505992e-05	0.00308056997401243	-2.51136892191932	NLGN4X	chrX	6146903	5758677	-1	P_gene	1809162	2197388	upstream	-0.570152607440912	0.0670455986327029	6.22687546042804	2.1414230026555	1.53156196651672	1.39819546937811	0.162054376929262	0.479107075291613	0.319567415580142	chrX	7975419	7986201	RP11-692P14.1	1	18475	chrX	7866803	7895780	PNPLA4	60286
no_SOX10	no_MITF	AP1	TEAD	no_SOX10	no_MITF	no_AP1	chrX	77914145	77915782	chrX-reg31653	I_reg	17.6052532686226	-2.53640951689977	0.75835824656311	-3.34460596742346	0.00082399545244307	0.0278304085620155	-1.55548041799487	ITM2A	chrX	78623163	78615880	-1	P_gene	707381	700098	downstream	-0.223235203313321	0.509369688809352	10.2434107349539	1.80415606716565	0.996564726682543	1.8103752007875	0.0702376223656552	0.299401113170471	0.52374658928724	chrX	77911566	77914825	ZCCHC5	-1	0	chrX	77911565	77914825	ZCCHC5	0
no_SOX10	no_MITF	AP1	TEAD	no_SOX10	no_MITF	no_AP1	chrX	77914145	77915782	chrX-reg31653	I_reg	17.6052532686226	-2.53640951689977	0.75835824656311	-3.34460596742346	0.00082399545244307	0.0278304085620155	-1.55548041799487	ATP7A	chrX	77166193	77305891	1	P_gene	747952	608254	downstream	-0.0545454545454545	0.881472363014635	909.122528577297	1.14635578746846	0.476916543077106	2.40368216223342	0.016230878207391	0.110185590452141	0.957875196739214	chrX	77911566	77914825	ZCCHC5	-1	0	chrX	77911565	77914825	ZCCHC5	0
no_SOX10	no_MITF	AP1	TEAD	no_SOX10	no_MITF	no_AP1	chrX	77908518	77909518	chrX-reg31650	I_reg	11.5608610351738	-3.44751746568785	0.659528072729871	-5.22724901067234	1.72050717789115e-07	5.54933994988288e-05	-4.25575866970088	ITM2A	chrX	78623163	78615880	-1	P_gene	713645	706362	downstream	-0.00455582047578205	0.989393352540606	10.2434107349539	1.80415606716565	0.996564726682543	1.8103752007875	0.0702376223656552	0.299401113170471	0.52374658928724	chrX	77911566	77914825	ZCCHC5	-1	2049	chrX	77911565	77914825	ZCCHC5	2048
no_SOX10	no_MITF	AP1	TEAD	no_SOX10	no_MITF	no_AP1	chrX	77908518	77909518	chrX-reg31650	I_reg	11.5608610351738	-3.44751746568785	0.659528072729871	-5.22724901067234	1.72050717789115e-07	5.54933994988288e-05	-4.25575866970088	ATP7A	chrX	77166193	77305891	1	P_gene	742325	602627	downstream	0.0272727272727273	0.945983670156841	909.122528577297	1.14635578746846	0.476916543077106	2.40368216223342	0.016230878207391	0.110185590452141	0.957875196739214	chrX	77911566	77914825	ZCCHC5	-1	2049	chrX	77911565	77914825	ZCCHC5	2048
no_SOX10	no_MITF	AP1	no_TEAD	no_SOX10	no_MITF	no_AP1	chrX	76924285	76925045	chrX-reg31283	I_reg	9.11078221844546	-2.44010896442987	0.757515540683061	-3.22119987430171	0.0012765508676637	0.0379465548745588	-1.42082764709092	ITM2A	chrX	78623163	78615880	-1	P_gene	1698118	1690835	downstream	-0.0956722299914231	0.779617362063818	10.2434107349539	1.80415606716565	0.996564726682543	1.8103752007875	0.0702376223656552	0.299401113170471	0.52374658928724	chrX	76760356	77041702	ATRX	-1	0	chrX	76760355	77041755	ATRX	0
no_SOX10	no_MITF	AP1	no_TEAD	no_SOX10	no_MITF	no_AP1	chrX	76924285	76925045	chrX-reg31283	I_reg	9.11078221844546	-2.44010896442987	0.757515540683061	-3.22119987430171	0.0012765508676637	0.0379465548745588	-1.42082764709092	ATP7A	chrX	77166193	77305891	1	P_gene	241148	380846	upstream	-0.354545454545455	0.286102697970978	909.122528577297	1.14635578746846	0.476916543077106	2.40368216223342	0.016230878207391	0.110185590452141	0.957875196739214	chrX	76760356	77041702	ATRX	-1	0	chrX	76760355	77041755	ATRX	0
no_SOX10	no_MITF	no_AP1	no_TEAD	no_SOX10	no_MITF	no_AP1	chrX	73756590	73757510	chrX-reg30700	I_reg	61.9009078354193	-2.7909591451697	0.630146137253305	-4.42906649770956	9.46418410944889e-06	0.00108703111716909	-2.9637580236953	SLC16A2	chrX	73641084	73753751	1	I_gene	115506	2839	downstream	0.845454545454546	0.00207768789039524	319.553906845859	-4.24409118161387	1.11245335404263	-3.81507338369824	0.000136142469520944	0.00217233747900557	-2.663072704919	chrX	73641085	73753752	SLC16A2	1	2839	chrX	73641327	73753764	SLC16A2	2827
no_SOX10	no_MITF	no_AP1	no_TEAD	no_SOX10	no_MITF	no_AP1	chrX	73756590	73757510	chrX-reg30700	I_reg	61.9009078354193	-2.7909591451697	0.630146137253305	-4.42906649770956	9.46418410944889e-06	0.00108703111716909	-2.9637580236953	NAP1L2	chrX	72434683	72432134	-1	P_gene	1321907	1324456	upstream	-0.703203678064924	0.0157752018237793	29.3863736102969	1.47186856078551	1.45888790775865	1.00889763562905	0.313023729250179	0.658356168287601	0.181539091077217	chrX	73641085	73753752	SLC16A2	1	2839	chrX	73641327	73753764	SLC16A2	2827
no_SOX10	no_MITF	AP1	no_TEAD	no_SOX10	no_MITF	no_AP1	chrX	73670640	73671640	chrX-reg30643	I_reg	15.3805920133473	-2.75057484752724	0.77026918285092	-3.57092677308835	0.000355720343351777	0.0154339031445843	-1.81152422949131	SLC16A2	chrX	73641084	73753751	1	I_gene	29556	82111	intronic	0.781818181818182	0.00701211291358369	319.553906845859	-4.24409118161387	1.11245335404263	-3.81507338369824	0.000136142469520944	0.00217233747900557	-2.663072704919	chrX	73641085	73753752	SLC16A2	1	0	chrX	73641327	73753764	SLC16A2	0
no_SOX10	no_MITF	AP1	no_TEAD	no_SOX10	no_MITF	no_AP1	chrX	73670640	73671640	chrX-reg30643	I_reg	15.3805920133473	-2.75057484752724	0.77026918285092	-3.57092677308835	0.000355720343351777	0.0154339031445843	-1.81152422949131	NAP1L2	chrX	72434683	72432134	-1	P_gene	1235957	1238506	upstream	-0.730601223963557	0.0106588860785397	29.3863736102969	1.47186856078551	1.45888790775865	1.00889763562905	0.313023729250179	0.658356168287601	0.181539091077217	chrX	73641085	73753752	SLC16A2	1	0	chrX	73641327	73753764	SLC16A2	0
no_SOX10	no_MITF	AP1	TEAD	no_SOX10	no_MITF	no_AP1	chrX	73669175	73670175	chrX-reg30641	I_reg	10.4730670501755	-2.82936180460542	0.723117812372779	-3.91272591574171	9.12600946535902e-05	0.00577556499204985	-2.23840552469514	SLC16A2	chrX	73641084	73753751	1	I_gene	28091	83576	intronic	0.390909090909091	0.236519264676913	319.553906845859	-4.24409118161387	1.11245335404263	-3.81507338369824	0.000136142469520944	0.00217233747900557	-2.663072704919	chrX	73641085	73753752	SLC16A2	1	0	chrX	73641327	73753764	SLC16A2	0
no_SOX10	no_MITF	AP1	TEAD	no_SOX10	no_MITF	no_AP1	chrX	73669175	73670175	chrX-reg30641	I_reg	10.4730670501755	-2.82936180460542	0.723117812372779	-3.91272591574171	9.12600946535902e-05	0.00577556499204985	-2.23840552469514	NAP1L2	chrX	72434683	72432134	-1	P_gene	1234492	1237041	upstream	-0.12328895654385	0.717990047107478	29.3863736102969	1.47186856078551	1.45888790775865	1.00889763562905	0.313023729250179	0.658356168287601	0.181539091077217	chrX	73641085	73753752	SLC16A2	1	0	chrX	73641327	73753764	SLC16A2	0
no_SOX10	no_MITF	no_AP1	no_TEAD	no_SOX10	no_MITF	no_AP1	chrX	73139055	73139675	chrX-reg30447	I_reg	6.25217991421507	-2.76862366377062	0.734344500214675	-3.77019731605705	0.000163118529809677	0.00878328707643059	-2.05634292236319	SLC16A2	chrX	73641084	73753751	1	I_gene	501409	614076	upstream	0.309090909090909	0.356039941834194	319.553906845859	-4.24409118161387	1.11245335404263	-3.81507338369824	0.000136142469520944	0.00217233747900557	-2.663072704919	chrX	73164159	73290243	JPX	1	24485	chrX	73164158	73290217	JPX	24484
no_SOX10	no_MITF	no_AP1	no_TEAD	no_SOX10	no_MITF	no_AP1	chrX	73139055	73139675	chrX-reg30447	I_reg	6.25217991421507	-2.76862366377062	0.734344500214675	-3.77019731605705	0.000163118529809677	0.00878328707643059	-2.05634292236319	NAP1L2	chrX	72434683	72432134	-1	P_gene	704372	706921	upstream	-0.30593926253474	0.360211168448176	29.3863736102969	1.47186856078551	1.45888790775865	1.00889763562905	0.313023729250179	0.658356168287601	0.181539091077217	chrX	73164159	73290243	JPX	1	24485	chrX	73164158	73290217	JPX	24484
no_SOX10	no_MITF	no_AP1	no_TEAD	no_SOX10	no_MITF	no_AP1	chrX	73139055	73139675	chrX-reg30447	I_reg	6.25217991421507	-2.76862366377062	0.734344500214675	-3.77019731605705	0.000163118529809677	0.00878328707643059	-2.05634292236319	CITED1	chrX	71527036	71521487	-1	P_gene	1612019	1617568	upstream	-0.327272727272727	0.327015951002671	647.2415204356	4.76907840607063	1.0760705552348	4.43193839183714	9.33897046453001e-06	0.000209938446434971	3.67790802094318	chrX	73164159	73290243	JPX	1	24485	chrX	73164158	73290217	JPX	24484
no_SOX10	no_MITF	no_AP1	no_TEAD	no_SOX10	no_MITF	no_AP1	chrX	73138368	73139055	chrX-reg30446	I_reg	11.1293918180462	-3.04699375245335	0.729906836603981	-4.17449679829006	2.98645419364145e-05	0.00253176126380568	-2.59657724916814	SLC16A2	chrX	73641084	73753751	1	I_gene	502029	614696	upstream	0.627272727272727	0.0439890872097468	319.553906845859	-4.24409118161387	1.11245335404263	-3.81507338369824	0.000136142469520944	0.00217233747900557	-2.663072704919	chrX	73164159	73290243	JPX	1	25105	chrX	73164158	73290217	JPX	25104
no_SOX10	no_MITF	no_AP1	no_TEAD	no_SOX10	no_MITF	no_AP1	chrX	73138368	73139055	chrX-reg30446	I_reg	11.1293918180462	-3.04699375245335	0.729906836603981	-4.17449679829006	2.98645419364145e-05	0.00253176126380568	-2.59657724916814	NAP1L2	chrX	72434683	72432134	-1	P_gene	703685	706234	upstream	-0.584480979170846	0.0589723915038869	29.3863736102969	1.47186856078551	1.45888790775865	1.00889763562905	0.313023729250179	0.658356168287601	0.181539091077217	chrX	73164159	73290243	JPX	1	25105	chrX	73164158	73290217	JPX	25104
no_SOX10	no_MITF	no_AP1	no_TEAD	no_SOX10	no_MITF	no_AP1	chrX	73138368	73139055	chrX-reg30446	I_reg	11.1293918180462	-3.04699375245335	0.729906836603981	-4.17449679829006	2.98645419364145e-05	0.00253176126380568	-2.59657724916814	CITED1	chrX	71527036	71521487	-1	P_gene	1611332	1616881	upstream	-0.518181818181818	0.106918151178142	647.2415204356	4.76907840607063	1.0760705552348	4.43193839183714	9.33897046453001e-06	0.000209938446434971	3.67790802094318	chrX	73164159	73290243	JPX	1	25105	chrX	73164158	73290217	JPX	25104
no_SOX10	no_MITF	no_AP1	no_TEAD	no_SOX10	no_MITF	no_AP1	chrX	73136680	73137125	chrX-reg30443	I_reg	19.0976912152215	-2.50154156922611	0.7984612458207	-3.13295301721864	0.00173057140971389	0.04699116342271	-1.32798380243804	SLC16A2	chrX	73641084	73753751	1	I_gene	503959	616626	upstream	0.609090909090909	0.0518776080763114	319.553906845859	-4.24409118161387	1.11245335404263	-3.81507338369824	0.000136142469520944	0.00217233747900557	-2.663072704919	chrX	73164159	73290243	JPX	1	27035	chrX	73164158	73290217	JPX	27034
no_SOX10	no_MITF	no_AP1	no_TEAD	no_SOX10	no_MITF	no_AP1	chrX	73136680	73137125	chrX-reg30443	I_reg	19.0976912152215	-2.50154156922611	0.7984612458207	-3.13295301721864	0.00173057140971389	0.04699116342271	-1.32798380243804	NAP1L2	chrX	72434683	72432134	-1	P_gene	701997	704546	upstream	-0.575348463871301	0.0640368818118501	29.3863736102969	1.47186856078551	1.45888790775865	1.00889763562905	0.313023729250179	0.658356168287601	0.181539091077217	chrX	73164159	73290243	JPX	1	27035	chrX	73164158	73290217	JPX	27034
no_SOX10	no_MITF	no_AP1	no_TEAD	no_SOX10	no_MITF	no_AP1	chrX	73136680	73137125	chrX-reg30443	I_reg	19.0976912152215	-2.50154156922611	0.7984612458207	-3.13295301721864	0.00173057140971389	0.04699116342271	-1.32798380243804	CITED1	chrX	71527036	71521487	-1	P_gene	1609644	1615193	upstream	-0.609090909090909	0.0518776080763113	647.2415204356	4.76907840607063	1.0760705552348	4.43193839183714	9.33897046453001e-06	0.000209938446434971	3.67790802094318	chrX	73164159	73290243	JPX	1	27035	chrX	73164158	73290217	JPX	27034
no_SOX10	no_MITF	no_AP1	no_TEAD	no_SOX10	no_MITF	no_AP1	chrX	73135988	73136680	chrX-reg30442	I_reg	22.9872076557539	-2.76999289094253	0.804531551382012	-3.44298851447688	0.00057532374715492	0.0216601496281349	-1.66433854759764	SLC16A2	chrX	73641084	73753751	1	I_gene	504404	617071	upstream	0.672727272727273	0.0280703042358757	319.553906845859	-4.24409118161387	1.11245335404263	-3.81507338369824	0.000136142469520944	0.00217233747900557	-2.663072704919	chrX	73164159	73290243	JPX	1	27480	chrX	73164158	73290217	JPX	27479
no_SOX10	no_MITF	no_AP1	no_TEAD	no_SOX10	no_MITF	no_AP1	chrX	73135988	73136680	chrX-reg30442	I_reg	22.9872076557539	-2.76999289094253	0.804531551382012	-3.44298851447688	0.00057532374715492	0.0216601496281349	-1.66433854759764	NAP1L2	chrX	72434683	72432134	-1	P_gene	701305	703854	upstream	-0.707769935714696	0.0148203429936147	29.3863736102969	1.47186856078551	1.45888790775865	1.00889763562905	0.313023729250179	0.658356168287601	0.181539091077217	chrX	73164159	73290243	JPX	1	27480	chrX	73164158	73290217	JPX	27479
no_SOX10	no_MITF	no_AP1	no_TEAD	no_SOX10	no_MITF	no_AP1	chrX	73135988	73136680	chrX-reg30442	I_reg	22.9872076557539	-2.76999289094253	0.804531551382012	-3.44298851447688	0.00057532374715492	0.0216601496281349	-1.66433854759764	CITED1	chrX	71527036	71521487	-1	P_gene	1608952	1614501	upstream	-0.618181818181818	0.0478169053553035	647.2415204356	4.76907840607063	1.0760705552348	4.43193839183714	9.33897046453001e-06	0.000209938446434971	3.67790802094318	chrX	73164159	73290243	JPX	1	27480	chrX	73164158	73290217	JPX	27479
SOX10	no_MITF	no_AP1	no_TEAD	no_SOX10	no_MITF	no_AP1	chrX	71681948	71682864	chrX-reg30117	P_reg	50.0680456371381	3.58586440574331	0.701363456526345	5.11270493547395	3.17578153134681e-07	8.82856060840057e-05	4.05411009719087	SLC16A2	chrX	73641084	73753751	1	I_gene	1958220	2070887	upstream	-0.336363636363636	0.313026082995925	319.553906845859	-4.24409118161387	1.11245335404263	-3.81507338369824	0.000136142469520944	0.00217233747900557	-2.663072704919	chrX	71549366	71792953	HDAC8	-1	0	chrX	71549365	71792953	HDAC8	0
SOX10	no_MITF	no_AP1	no_TEAD	no_SOX10	no_MITF	no_AP1	chrX	71681948	71682864	chrX-reg30117	P_reg	50.0680456371381	3.58586440574331	0.701363456526345	5.11270493547395	3.17578153134681e-07	8.82856060840057e-05	4.05411009719087	NAP1L2	chrX	72434683	72432134	-1	P_gene	751819	749270	downstream	0.168951533041573	0.619467370064624	29.3863736102969	1.47186856078551	1.45888790775865	1.00889763562905	0.313023729250179	0.658356168287601	0.181539091077217	chrX	71549366	71792953	HDAC8	-1	0	chrX	71549365	71792953	HDAC8	0
SOX10	no_MITF	no_AP1	no_TEAD	no_SOX10	no_MITF	no_AP1	chrX	71681948	71682864	chrX-reg30117	P_reg	50.0680456371381	3.58586440574331	0.701363456526345	5.11270493547395	3.17578153134681e-07	8.82856060840057e-05	4.05411009719087	CITED1	chrX	71527036	71521487	-1	P_gene	154912	160461	upstream	0.0363636363636364	0.924426257832482	647.2415204356	4.76907840607063	1.0760705552348	4.43193839183714	9.33897046453001e-06	0.000209938446434971	3.67790802094318	chrX	71549366	71792953	HDAC8	-1	0	chrX	71549365	71792953	HDAC8	0
SOX10	no_MITF	no_AP1	no_TEAD	no_SOX10	no_MITF	no_AP1	chrX	71681948	71682864	chrX-reg30117	P_reg	50.0680456371381	3.58586440574331	0.701363456526345	5.11270493547395	3.17578153134681e-07	8.82856060840057e-05	4.05411009719087	GJB1	chrX	70435043	70445365	1	P_gene	1246905	1236583	downstream	0.790909090909091	0.00606083055140366	3097.08617101761	6.17417399123312	0.931859819332058	6.62564675839191	3.45731045261173e-11	2.76709708301004e-09	8.55797560346262	chrX	71549366	71792953	HDAC8	-1	0	chrX	71549365	71792953	HDAC8	0
SOX10	no_MITF	no_AP1	no_TEAD	no_SOX10	no_MITF	no_AP1	chrX	71681948	71682864	chrX-reg30117	P_reg	50.0680456371381	3.58586440574331	0.701363456526345	5.11270493547395	3.17578153134681e-07	8.82856060840057e-05	4.05411009719087	FOXO4	chrX	70316046	70323384	1	P_gene	1365902	1358564	downstream	0.481818181818182	0.137219212931031	602.063458247098	1.33769026789988	0.456005733461161	2.933494405315	0.00335169694828098	0.0323962621050798	1.48950509599047	chrX	71549366	71792953	HDAC8	-1	0	chrX	71549365	71792953	HDAC8	0
SOX10	MITF	no_AP1	no_TEAD	no_SOX10	no_MITF	no_AP1	chrX	71681527	71681853	chrX-reg30116	P_reg	12.767233566023	2.97655026763328	0.834184519644281	3.56821566156918	0.000359420617422297	0.01554674760366	1.80836045200828	SLC16A2	chrX	73641084	73753751	1	I_gene	1959231	2071898	upstream	-0.290909090909091	0.386434553629285	319.553906845859	-4.24409118161387	1.11245335404263	-3.81507338369824	0.000136142469520944	0.00217233747900557	-2.663072704919	chrX	71549366	71792953	HDAC8	-1	0	chrX	71549365	71792953	HDAC8	0
SOX10	MITF	no_AP1	no_TEAD	no_SOX10	no_MITF	no_AP1	chrX	71681527	71681853	chrX-reg30116	P_reg	12.767233566023	2.97655026763328	0.834184519644281	3.56821566156918	0.000359420617422297	0.01554674760366	1.80836045200828	NAP1L2	chrX	72434683	72432134	-1	P_gene	752830	750281	downstream	0.397264415530184	0.226343912044594	29.3863736102969	1.47186856078551	1.45888790775865	1.00889763562905	0.313023729250179	0.658356168287601	0.181539091077217	chrX	71549366	71792953	HDAC8	-1	0	chrX	71549365	71792953	HDAC8	0
SOX10	MITF	no_AP1	no_TEAD	no_SOX10	no_MITF	no_AP1	chrX	71681527	71681853	chrX-reg30116	P_reg	12.767233566023	2.97655026763328	0.834184519644281	3.56821566156918	0.000359420617422297	0.01554674760366	1.80836045200828	CITED1	chrX	71527036	71521487	-1	P_gene	154491	160040	upstream	0.154545454545455	0.653538937959263	647.2415204356	4.76907840607063	1.0760705552348	4.43193839183714	9.33897046453001e-06	0.000209938446434971	3.67790802094318	chrX	71549366	71792953	HDAC8	-1	0	chrX	71549365	71792953	HDAC8	0
SOX10	MITF	no_AP1	no_TEAD	no_SOX10	no_MITF	no_AP1	chrX	71681527	71681853	chrX-reg30116	P_reg	12.767233566023	2.97655026763328	0.834184519644281	3.56821566156918	0.000359420617422297	0.01554674760366	1.80836045200828	GJB1	chrX	70435043	70445365	1	P_gene	1246484	1236162	downstream	0.536363636363636	0.0936424967223945	3097.08617101761	6.17417399123312	0.931859819332058	6.62564675839191	3.45731045261173e-11	2.76709708301004e-09	8.55797560346262	chrX	71549366	71792953	HDAC8	-1	0	chrX	71549365	71792953	HDAC8	0
SOX10	MITF	no_AP1	no_TEAD	no_SOX10	no_MITF	no_AP1	chrX	71681527	71681853	chrX-reg30116	P_reg	12.767233566023	2.97655026763328	0.834184519644281	3.56821566156918	0.000359420617422297	0.01554674760366	1.80836045200828	FOXO4	chrX	70316046	70323384	1	P_gene	1365481	1358143	downstream	0.5	0.12142915576969	602.063458247098	1.33769026789988	0.456005733461161	2.933494405315	0.00335169694828098	0.0323962621050798	1.48950509599047	chrX	71549366	71792953	HDAC8	-1	0	chrX	71549365	71792953	HDAC8	0
SOX10	MITF	no_AP1	no_TEAD	no_SOX10	no_MITF	no_AP1	chrX	71680557	71681527	chrX-reg30115	P_reg	61.0834383657384	3.21082136118437	0.641135663975177	5.00802176761872	5.49923166183048e-07	0.000130398751537699	3.88472656660167	SLC16A2	chrX	73641084	73753751	1	I_gene	1959557	2072224	upstream	-0.5	0.12142915576969	319.553906845859	-4.24409118161387	1.11245335404263	-3.81507338369824	0.000136142469520944	0.00217233747900557	-2.663072704919	chrX	71549366	71792953	HDAC8	-1	0	chrX	71549365	71792953	HDAC8	0
SOX10	MITF	no_AP1	no_TEAD	no_SOX10	no_MITF	no_AP1	chrX	71680557	71681527	chrX-reg30115	P_reg	61.0834383657384	3.21082136118437	0.641135663975177	5.00802176761872	5.49923166183048e-07	0.000130398751537699	3.88472656660167	NAP1L2	chrX	72434683	72432134	-1	P_gene	753156	750607	downstream	0.351601839032462	0.288993248808373	29.3863736102969	1.47186856078551	1.45888790775865	1.00889763562905	0.313023729250179	0.658356168287601	0.181539091077217	chrX	71549366	71792953	HDAC8	-1	0	chrX	71549365	71792953	HDAC8	0
SOX10	MITF	no_AP1	no_TEAD	no_SOX10	no_MITF	no_AP1	chrX	71680557	71681527	chrX-reg30115	P_reg	61.0834383657384	3.21082136118437	0.641135663975177	5.00802176761872	5.49923166183048e-07	0.000130398751537699	3.88472656660167	CITED1	chrX	71527036	71521487	-1	P_gene	153521	159070	upstream	0.209090909090909	0.539113807034715	647.2415204356	4.76907840607063	1.0760705552348	4.43193839183714	9.33897046453001e-06	0.000209938446434971	3.67790802094318	chrX	71549366	71792953	HDAC8	-1	0	chrX	71549365	71792953	HDAC8	0
SOX10	MITF	no_AP1	no_TEAD	no_SOX10	no_MITF	no_AP1	chrX	71680557	71681527	chrX-reg30115	P_reg	61.0834383657384	3.21082136118437	0.641135663975177	5.00802176761872	5.49923166183048e-07	0.000130398751537699	3.88472656660167	GJB1	chrX	70435043	70445365	1	P_gene	1245514	1235192	downstream	0.745454545454545	0.0118658922903862	3097.08617101761	6.17417399123312	0.931859819332058	6.62564675839191	3.45731045261173e-11	2.76709708301004e-09	8.55797560346262	chrX	71549366	71792953	HDAC8	-1	0	chrX	71549365	71792953	HDAC8	0
SOX10	MITF	no_AP1	no_TEAD	no_SOX10	no_MITF	no_AP1	chrX	71680557	71681527	chrX-reg30115	P_reg	61.0834383657384	3.21082136118437	0.641135663975177	5.00802176761872	5.49923166183048e-07	0.000130398751537699	3.88472656660167	FOXO4	chrX	70316046	70323384	1	P_gene	1364511	1357173	downstream	0.272727272727273	0.418166994020657	602.063458247098	1.33769026789988	0.456005733461161	2.933494405315	0.00335169694828098	0.0323962621050798	1.48950509599047	chrX	71549366	71792953	HDAC8	-1	0	chrX	71549365	71792953	HDAC8	0
SOX10	MITF	no_AP1	no_TEAD	no_SOX10	no_MITF	no_AP1	chrX	71601340	71602450	chrX-reg30094	P_reg	46.2959545668723	2.71552213414899	0.671144776432831	4.0461048487662	5.20769150052694e-05	0.00382624796304357	2.41722688859727	NAP1L2	chrX	72434683	72432134	-1	P_gene	832233	829684	downstream	0.237445397788156	0.482033585055265	29.3863736102969	1.47186856078551	1.45888790775865	1.00889763562905	0.313023729250179	0.658356168287601	0.181539091077217	chrX	71549366	71792953	HDAC8	-1	0	chrX	71549365	71792953	HDAC8	0
SOX10	MITF	no_AP1	no_TEAD	no_SOX10	no_MITF	no_AP1	chrX	71601340	71602450	chrX-reg30094	P_reg	46.2959545668723	2.71552213414899	0.671144776432831	4.0461048487662	5.20769150052694e-05	0.00382624796304357	2.41722688859727	CITED1	chrX	71527036	71521487	-1	P_gene	74304	79853	upstream	0.409090909090909	0.213864224336727	647.2415204356	4.76907840607063	1.0760705552348	4.43193839183714	9.33897046453001e-06	0.000209938446434971	3.67790802094318	chrX	71549366	71792953	HDAC8	-1	0	chrX	71549365	71792953	HDAC8	0
SOX10	MITF	no_AP1	no_TEAD	no_SOX10	no_MITF	no_AP1	chrX	71601340	71602450	chrX-reg30094	P_reg	46.2959545668723	2.71552213414899	0.671144776432831	4.0461048487662	5.20769150052694e-05	0.00382624796304357	2.41722688859727	GJB1	chrX	70435043	70445365	1	P_gene	1166297	1155975	downstream	0.354545454545455	0.286102697970978	3097.08617101761	6.17417399123312	0.931859819332058	6.62564675839191	3.45731045261173e-11	2.76709708301004e-09	8.55797560346262	chrX	71549366	71792953	HDAC8	-1	0	chrX	71549365	71792953	HDAC8	0
SOX10	MITF	no_AP1	no_TEAD	no_SOX10	no_MITF	no_AP1	chrX	71601340	71602450	chrX-reg30094	P_reg	46.2959545668723	2.71552213414899	0.671144776432831	4.0461048487662	5.20769150052694e-05	0.00382624796304357	2.41722688859727	FOXO4	chrX	70316046	70323384	1	P_gene	1285294	1277956	downstream	0.172727272727273	0.614426013724972	602.063458247098	1.33769026789988	0.456005733461161	2.933494405315	0.00335169694828098	0.0323962621050798	1.48950509599047	chrX	71549366	71792953	HDAC8	-1	0	chrX	71549365	71792953	HDAC8	0
SOX10	MITF	no_AP1	no_TEAD	no_SOX10	no_MITF	no_AP1	chrX	71573312	71574312	chrX-reg30077	P_reg	34.0956039392588	2.66948147596498	0.729430330565877	3.65967984069713	0.000252530562145692	0.0120925480898286	1.91748217682719	NAP1L2	chrX	72434683	72432134	-1	P_gene	860371	857822	downstream	0.283107974285878	0.398900221828299	29.3863736102969	1.47186856078551	1.45888790775865	1.00889763562905	0.313023729250179	0.658356168287601	0.181539091077217	chrX	71549366	71792953	HDAC8	-1	0	chrX	71549365	71792953	HDAC8	0
SOX10	MITF	no_AP1	no_TEAD	no_SOX10	no_MITF	no_AP1	chrX	71573312	71574312	chrX-reg30077	P_reg	34.0956039392588	2.66948147596498	0.729430330565877	3.65967984069713	0.000252530562145692	0.0120925480898286	1.91748217682719	CITED1	chrX	71527036	71521487	-1	P_gene	46276	51825	upstream	0.5	0.12142915576969	647.2415204356	4.76907840607063	1.0760705552348	4.43193839183714	9.33897046453001e-06	0.000209938446434971	3.67790802094318	chrX	71549366	71792953	HDAC8	-1	0	chrX	71549365	71792953	HDAC8	0
SOX10	MITF	no_AP1	no_TEAD	no_SOX10	no_MITF	no_AP1	chrX	71573312	71574312	chrX-reg30077	P_reg	34.0956039392588	2.66948147596498	0.729430330565877	3.65967984069713	0.000252530562145692	0.0120925480898286	1.91748217682719	GJB1	chrX	70435043	70445365	1	P_gene	1138269	1127947	downstream	0.472727272727273	0.145606226031775	3097.08617101761	6.17417399123312	0.931859819332058	6.62564675839191	3.45731045261173e-11	2.76709708301004e-09	8.55797560346262	chrX	71549366	71792953	HDAC8	-1	0	chrX	71549365	71792953	HDAC8	0
SOX10	MITF	no_AP1	no_TEAD	no_SOX10	no_MITF	no_AP1	chrX	71573312	71574312	chrX-reg30077	P_reg	34.0956039392588	2.66948147596498	0.729430330565877	3.65967984069713	0.000252530562145692	0.0120925480898286	1.91748217682719	FOXO4	chrX	70316046	70323384	1	P_gene	1257266	1249928	downstream	0.327272727272727	0.327015951002671	602.063458247098	1.33769026789988	0.456005733461161	2.933494405315	0.00335169694828098	0.0323962621050798	1.48950509599047	chrX	71549366	71792953	HDAC8	-1	0	chrX	71549365	71792953	HDAC8	0
SOX10	MITF	no_AP1	no_TEAD	no_SOX10	no_MITF	no_AP1	chrX	71572224	71573133	chrX-reg30075	P_reg	45.5753883039218	2.293654927009	0.691265741700051	3.31805091536598	0.000906479590840911	0.029797025205933	1.52582709166658	NAP1L2	chrX	72434683	72432134	-1	P_gene	861550	859001	downstream	0.34703558138269	0.295734981954192	29.3863736102969	1.47186856078551	1.45888790775865	1.00889763562905	0.313023729250179	0.658356168287601	0.181539091077217	chrX	71549366	71792953	HDAC8	-1	0	chrX	71549365	71792953	HDAC8	0
SOX10	MITF	no_AP1	no_TEAD	no_SOX10	no_MITF	no_AP1	chrX	71572224	71573133	chrX-reg30075	P_reg	45.5753883039218	2.293654927009	0.691265741700051	3.31805091536598	0.000906479590840911	0.029797025205933	1.52582709166658	CITED1	chrX	71527036	71521487	-1	P_gene	45188	50737	upstream	0.5	0.12142915576969	647.2415204356	4.76907840607063	1.0760705552348	4.43193839183714	9.33897046453001e-06	0.000209938446434971	3.67790802094318	chrX	71549366	71792953	HDAC8	-1	0	chrX	71549365	71792953	HDAC8	0
SOX10	MITF	no_AP1	no_TEAD	no_SOX10	no_MITF	no_AP1	chrX	71572224	71573133	chrX-reg30075	P_reg	45.5753883039218	2.293654927009	0.691265741700051	3.31805091536598	0.000906479590840911	0.029797025205933	1.52582709166658	GJB1	chrX	70435043	70445365	1	P_gene	1137181	1126859	downstream	0.536363636363636	0.0936424967223945	3097.08617101761	6.17417399123312	0.931859819332058	6.62564675839191	3.45731045261173e-11	2.76709708301004e-09	8.55797560346262	chrX	71549366	71792953	HDAC8	-1	0	chrX	71549365	71792953	HDAC8	0
SOX10	MITF	no_AP1	no_TEAD	no_SOX10	no_MITF	no_AP1	chrX	71572224	71573133	chrX-reg30075	P_reg	45.5753883039218	2.293654927009	0.691265741700051	3.31805091536598	0.000906479590840911	0.029797025205933	1.52582709166658	FOXO4	chrX	70316046	70323384	1	P_gene	1256178	1248840	downstream	0.336363636363636	0.313026082995925	602.063458247098	1.33769026789988	0.456005733461161	2.933494405315	0.00335169694828098	0.0323962621050798	1.48950509599047	chrX	71549366	71792953	HDAC8	-1	0	chrX	71549365	71792953	HDAC8	0
no_SOX10	no_MITF	no_AP1	no_TEAD	no_SOX10	no_MITF	no_AP1	chrX	71571688	71572224	chrX-reg30074	P_reg	45.0965155446442	2.64672442791695	0.686965516251234	3.85277625339931	0.000116786099379849	0.00688612242703215	2.16202526032553	NAP1L2	chrX	72434683	72432134	-1	P_gene	862459	859910	downstream	0.433794476728362	0.182534570440735	29.3863736102969	1.47186856078551	1.45888790775865	1.00889763562905	0.313023729250179	0.658356168287601	0.181539091077217	chrX	71549366	71792953	HDAC8	-1	0	chrX	71549365	71792953	HDAC8	0
no_SOX10	no_MITF	no_AP1	no_TEAD	no_SOX10	no_MITF	no_AP1	chrX	71571688	71572224	chrX-reg30074	P_reg	45.0965155446442	2.64672442791695	0.686965516251234	3.85277625339931	0.000116786099379849	0.00688612242703215	2.16202526032553	CITED1	chrX	71527036	71521487	-1	P_gene	44652	50201	upstream	0.572727272727273	0.0706011110697353	647.2415204356	4.76907840607063	1.0760705552348	4.43193839183714	9.33897046453001e-06	0.000209938446434971	3.67790802094318	chrX	71549366	71792953	HDAC8	-1	0	chrX	71549365	71792953	HDAC8	0
no_SOX10	no_MITF	no_AP1	no_TEAD	no_SOX10	no_MITF	no_AP1	chrX	71571688	71572224	chrX-reg30074	P_reg	45.0965155446442	2.64672442791695	0.686965516251234	3.85277625339931	0.000116786099379849	0.00688612242703215	2.16202526032553	GJB1	chrX	70435043	70445365	1	P_gene	1136645	1126323	downstream	0.436363636363636	0.182531860964529	3097.08617101761	6.17417399123312	0.931859819332058	6.62564675839191	3.45731045261173e-11	2.76709708301004e-09	8.55797560346262	chrX	71549366	71792953	HDAC8	-1	0	chrX	71549365	71792953	HDAC8	0
no_SOX10	no_MITF	no_AP1	no_TEAD	no_SOX10	no_MITF	no_AP1	chrX	71571688	71572224	chrX-reg30074	P_reg	45.0965155446442	2.64672442791695	0.686965516251234	3.85277625339931	0.000116786099379849	0.00688612242703215	2.16202526032553	FOXO4	chrX	70316046	70323384	1	P_gene	1255642	1248304	downstream	0.218181818181818	0.520948935577084	602.063458247098	1.33769026789988	0.456005733461161	2.933494405315	0.00335169694828098	0.0323962621050798	1.48950509599047	chrX	71549366	71792953	HDAC8	-1	0	chrX	71549365	71792953	HDAC8	0
SOX10	MITF	no_AP1	no_TEAD	no_SOX10	no_MITF	no_AP1	chrX	71525164	71528128	chrX-reg30039	P_reg	299.313427790735	2.31326908939424	0.641732236044682	3.60472633204789	0.000312482027936465	0.0140830119380795	1.85130445256611	NAP1L2	chrX	72434683	72432134	-1	P_gene	906555	904006	downstream	0.621011040369023	0.0414364412737953	29.3863736102969	1.47186856078551	1.45888790775865	1.00889763562905	0.313023729250179	0.658356168287601	0.181539091077217	chrX	71521488	71527037	CITED1	-1	0	chrX	71521487	71527037	CITED1	0
SOX10	MITF	no_AP1	no_TEAD	no_SOX10	no_MITF	no_AP1	chrX	71525164	71528128	chrX-reg30039	P_reg	299.313427790735	2.31326908939424	0.641732236044682	3.60472633204789	0.000312482027936465	0.0140830119380795	1.85130445256611	NAP1L2	chrX	72434683	72432134	-1	P_gene	906555	904006	downstream	0.621011040369023	0.0414364412737953	29.3863736102969	1.47186856078551	1.45888790775865	1.00889763562905	0.313023729250179	0.658356168287601	0.181539091077217	chrX	71521488	71527037	CITED1	-1	0	chrX	71521487	71526837	CITED1	0
SOX10	MITF	no_AP1	no_TEAD	no_SOX10	no_MITF	no_AP1	chrX	71525164	71528128	chrX-reg30039	P_reg	299.313427790735	2.31326908939424	0.641732236044682	3.60472633204789	0.000312482027936465	0.0140830119380795	1.85130445256611	NAP1L2	chrX	72434683	72432134	-1	P_gene	906555	904006	downstream	0.621011040369023	0.0414364412737953	29.3863736102969	1.47186856078551	1.45888790775865	1.00889763562905	0.313023729250179	0.658356168287601	0.181539091077217	chrX	71521488	71527037	CITED1	-1	0	chrX	71521487	71525764	CITED1	0
SOX10	MITF	no_AP1	no_TEAD	no_SOX10	no_MITF	no_AP1	chrX	71525164	71528128	chrX-reg30039	P_reg	299.313427790735	2.31326908939424	0.641732236044682	3.60472633204789	0.000312482027936465	0.0140830119380795	1.85130445256611	CITED1	chrX	71527036	71521487	-1	P_gene	1092	3677	TSS_overlap	0.872727272727273	0.000948977059617062	647.2415204356	4.76907840607063	1.0760705552348	4.43193839183714	9.33897046453001e-06	0.000209938446434971	3.67790802094318	chrX	71521488	71527037	CITED1	-1	0	chrX	71521487	71527037	CITED1	0
SOX10	MITF	no_AP1	no_TEAD	no_SOX10	no_MITF	no_AP1	chrX	71525164	71528128	chrX-reg30039	P_reg	299.313427790735	2.31326908939424	0.641732236044682	3.60472633204789	0.000312482027936465	0.0140830119380795	1.85130445256611	CITED1	chrX	71527036	71521487	-1	P_gene	1092	3677	TSS_overlap	0.872727272727273	0.000948977059617062	647.2415204356	4.76907840607063	1.0760705552348	4.43193839183714	9.33897046453001e-06	0.000209938446434971	3.67790802094318	chrX	71521488	71527037	CITED1	-1	0	chrX	71521487	71526837	CITED1	0
SOX10	MITF	no_AP1	no_TEAD	no_SOX10	no_MITF	no_AP1	chrX	71525164	71528128	chrX-reg30039	P_reg	299.313427790735	2.31326908939424	0.641732236044682	3.60472633204789	0.000312482027936465	0.0140830119380795	1.85130445256611	CITED1	chrX	71527036	71521487	-1	P_gene	1092	3677	TSS_overlap	0.872727272727273	0.000948977059617062	647.2415204356	4.76907840607063	1.0760705552348	4.43193839183714	9.33897046453001e-06	0.000209938446434971	3.67790802094318	chrX	71521488	71527037	CITED1	-1	0	chrX	71521487	71525764	CITED1	0
SOX10	MITF	no_AP1	no_TEAD	no_SOX10	no_MITF	no_AP1	chrX	71525164	71528128	chrX-reg30039	P_reg	299.313427790735	2.31326908939424	0.641732236044682	3.60472633204789	0.000312482027936465	0.0140830119380795	1.85130445256611	GJB1	chrX	70435043	70445365	1	P_gene	1090121	1079799	downstream	0.0363636363636364	0.924426257832482	3097.08617101761	6.17417399123312	0.931859819332058	6.62564675839191	3.45731045261173e-11	2.76709708301004e-09	8.55797560346262	chrX	71521488	71527037	CITED1	-1	0	chrX	71521487	71527037	CITED1	0
SOX10	MITF	no_AP1	no_TEAD	no_SOX10	no_MITF	no_AP1	chrX	71525164	71528128	chrX-reg30039	P_reg	299.313427790735	2.31326908939424	0.641732236044682	3.60472633204789	0.000312482027936465	0.0140830119380795	1.85130445256611	GJB1	chrX	70435043	70445365	1	P_gene	1090121	1079799	downstream	0.0363636363636364	0.924426257832482	3097.08617101761	6.17417399123312	0.931859819332058	6.62564675839191	3.45731045261173e-11	2.76709708301004e-09	8.55797560346262	chrX	71521488	71527037	CITED1	-1	0	chrX	71521487	71526837	CITED1	0
SOX10	MITF	no_AP1	no_TEAD	no_SOX10	no_MITF	no_AP1	chrX	71525164	71528128	chrX-reg30039	P_reg	299.313427790735	2.31326908939424	0.641732236044682	3.60472633204789	0.000312482027936465	0.0140830119380795	1.85130445256611	GJB1	chrX	70435043	70445365	1	P_gene	1090121	1079799	downstream	0.0363636363636364	0.924426257832482	3097.08617101761	6.17417399123312	0.931859819332058	6.62564675839191	3.45731045261173e-11	2.76709708301004e-09	8.55797560346262	chrX	71521488	71527037	CITED1	-1	0	chrX	71521487	71525764	CITED1	0
SOX10	MITF	no_AP1	no_TEAD	no_SOX10	no_MITF	no_AP1	chrX	71525164	71528128	chrX-reg30039	P_reg	299.313427790735	2.31326908939424	0.641732236044682	3.60472633204789	0.000312482027936465	0.0140830119380795	1.85130445256611	FOXO4	chrX	70316046	70323384	1	P_gene	1209118	1201780	downstream	0.127272727272727	0.713791318994479	602.063458247098	1.33769026789988	0.456005733461161	2.933494405315	0.00335169694828098	0.0323962621050798	1.48950509599047	chrX	71521488	71527037	CITED1	-1	0	chrX	71521487	71527037	CITED1	0
SOX10	MITF	no_AP1	no_TEAD	no_SOX10	no_MITF	no_AP1	chrX	71525164	71528128	chrX-reg30039	P_reg	299.313427790735	2.31326908939424	0.641732236044682	3.60472633204789	0.000312482027936465	0.0140830119380795	1.85130445256611	FOXO4	chrX	70316046	70323384	1	P_gene	1209118	1201780	downstream	0.127272727272727	0.713791318994479	602.063458247098	1.33769026789988	0.456005733461161	2.933494405315	0.00335169694828098	0.0323962621050798	1.48950509599047	chrX	71521488	71527037	CITED1	-1	0	chrX	71521487	71526837	CITED1	0
SOX10	MITF	no_AP1	no_TEAD	no_SOX10	no_MITF	no_AP1	chrX	71525164	71528128	chrX-reg30039	P_reg	299.313427790735	2.31326908939424	0.641732236044682	3.60472633204789	0.000312482027936465	0.0140830119380795	1.85130445256611	FOXO4	chrX	70316046	70323384	1	P_gene	1209118	1201780	downstream	0.127272727272727	0.713791318994479	602.063458247098	1.33769026789988	0.456005733461161	2.933494405315	0.00335169694828098	0.0323962621050798	1.48950509599047	chrX	71521488	71527037	CITED1	-1	0	chrX	71521487	71525764	CITED1	0
no_SOX10	no_MITF	no_AP1	no_TEAD	no_SOX10	no_MITF	no_AP1	chrX	71421378	71422378	chrX-reg29952	I_reg	25.8187203988815	-2.32091044787109	0.65825887725584	-3.52583235572385	0.000422154107065302	0.0174213982028681	-1.7589169924155	NAP1L2	chrX	72434683	72432134	-1	P_gene	1012305	1009756	downstream	-0.698637420415151	0.0167734751048167	29.3863736102969	1.47186856078551	1.45888790775865	1.00889763562905	0.313023729250179	0.658356168287601	0.181539091077217	chrX	71401203	71522776	PIN4	1	0	chrX	71401525	71483814	PIN4	0
no_SOX10	no_MITF	no_AP1	no_TEAD	no_SOX10	no_MITF	no_AP1	chrX	71421378	71422378	chrX-reg29952	I_reg	25.8187203988815	-2.32091044787109	0.65825887725584	-3.52583235572385	0.000422154107065302	0.0174213982028681	-1.7589169924155	CITED1	chrX	71527036	71521487	-1	P_gene	104658	99109	downstream	-0.509090909090909	0.114016394963896	647.2415204356	4.76907840607063	1.0760705552348	4.43193839183714	9.33897046453001e-06	0.000209938446434971	3.67790802094318	chrX	71401203	71522776	PIN4	1	0	chrX	71401525	71483814	PIN4	0
no_SOX10	no_MITF	no_AP1	no_TEAD	no_SOX10	no_MITF	no_AP1	chrX	71421378	71422378	chrX-reg29952	I_reg	25.8187203988815	-2.32091044787109	0.65825887725584	-3.52583235572385	0.000422154107065302	0.0174213982028681	-1.7589169924155	GJB1	chrX	70435043	70445365	1	P_gene	986335	976013	downstream	-0.481818181818182	0.137219212931031	3097.08617101761	6.17417399123312	0.931859819332058	6.62564675839191	3.45731045261173e-11	2.76709708301004e-09	8.55797560346262	chrX	71401203	71522776	PIN4	1	0	chrX	71401525	71483814	PIN4	0
no_SOX10	no_MITF	no_AP1	no_TEAD	no_SOX10	no_MITF	no_AP1	chrX	71421378	71422378	chrX-reg29952	I_reg	25.8187203988815	-2.32091044787109	0.65825887725584	-3.52583235572385	0.000422154107065302	0.0174213982028681	-1.7589169924155	FOXO4	chrX	70316046	70323384	1	P_gene	1105332	1097994	downstream	-0.427272727272727	0.19262499772471	602.063458247098	1.33769026789988	0.456005733461161	2.933494405315	0.00335169694828098	0.0323962621050798	1.48950509599047	chrX	71401203	71522776	PIN4	1	0	chrX	71401525	71483814	PIN4	0
SOX10	no_MITF	no_AP1	no_TEAD	no_SOX10	no_MITF	no_AP1	chrX	70826350	70827350	chrX-reg29542	P_reg	27.0107087074678	2.58554441621945	0.785997302809988	3.28950800082389	0.00100362703179169	0.0320320277327439	1.49441556819639	NAP1L2	chrX	72434683	72432134	-1	P_gene	1607333	1604784	downstream	0.283107974285878	0.398900221828299	29.3863736102969	1.47186856078551	1.45888790775865	1.00889763562905	0.313023729250179	0.658356168287601	0.181539091077217	chrX	70798261	70833433	ACRC	1	0	chrX	70797873	70833433	ACRC	0
SOX10	no_MITF	no_AP1	no_TEAD	no_SOX10	no_MITF	no_AP1	chrX	70826350	70827350	chrX-reg29542	P_reg	27.0107087074678	2.58554441621945	0.785997302809988	3.28950800082389	0.00100362703179169	0.0320320277327439	1.49441556819639	NAP1L2	chrX	72434683	72432134	-1	P_gene	1607333	1604784	downstream	0.283107974285878	0.398900221828299	29.3863736102969	1.47186856078551	1.45888790775865	1.00889763562905	0.313023729250179	0.658356168287601	0.181539091077217	chrX	70798261	70833433	ACRC	1	0	chrX	70430034	70948962	BCYRN1	0
SOX10	no_MITF	no_AP1	no_TEAD	no_SOX10	no_MITF	no_AP1	chrX	70826350	70827350	chrX-reg29542	P_reg	27.0107087074678	2.58554441621945	0.785997302809988	3.28950800082389	0.00100362703179169	0.0320320277327439	1.49441556819639	CITED1	chrX	71527036	71521487	-1	P_gene	699686	694137	downstream	0.390909090909091	0.236519264676913	647.2415204356	4.76907840607063	1.0760705552348	4.43193839183714	9.33897046453001e-06	0.000209938446434971	3.67790802094318	chrX	70798261	70833433	ACRC	1	0	chrX	70797873	70833433	ACRC	0
SOX10	no_MITF	no_AP1	no_TEAD	no_SOX10	no_MITF	no_AP1	chrX	70826350	70827350	chrX-reg29542	P_reg	27.0107087074678	2.58554441621945	0.785997302809988	3.28950800082389	0.00100362703179169	0.0320320277327439	1.49441556819639	CITED1	chrX	71527036	71521487	-1	P_gene	699686	694137	downstream	0.390909090909091	0.236519264676913	647.2415204356	4.76907840607063	1.0760705552348	4.43193839183714	9.33897046453001e-06	0.000209938446434971	3.67790802094318	chrX	70798261	70833433	ACRC	1	0	chrX	70430034	70948962	BCYRN1	0
SOX10	no_MITF	no_AP1	no_TEAD	no_SOX10	no_MITF	no_AP1	chrX	70826350	70827350	chrX-reg29542	P_reg	27.0107087074678	2.58554441621945	0.785997302809988	3.28950800082389	0.00100362703179169	0.0320320277327439	1.49441556819639	GJB1	chrX	70435043	70445365	1	P_gene	391307	380985	downstream	0.354545454545455	0.286102697970978	3097.08617101761	6.17417399123312	0.931859819332058	6.62564675839191	3.45731045261173e-11	2.76709708301004e-09	8.55797560346262	chrX	70798261	70833433	ACRC	1	0	chrX	70797873	70833433	ACRC	0
SOX10	no_MITF	no_AP1	no_TEAD	no_SOX10	no_MITF	no_AP1	chrX	70826350	70827350	chrX-reg29542	P_reg	27.0107087074678	2.58554441621945	0.785997302809988	3.28950800082389	0.00100362703179169	0.0320320277327439	1.49441556819639	GJB1	chrX	70435043	70445365	1	P_gene	391307	380985	downstream	0.354545454545455	0.286102697970978	3097.08617101761	6.17417399123312	0.931859819332058	6.62564675839191	3.45731045261173e-11	2.76709708301004e-09	8.55797560346262	chrX	70798261	70833433	ACRC	1	0	chrX	70430034	70948962	BCYRN1	0
SOX10	no_MITF	no_AP1	no_TEAD	no_SOX10	no_MITF	no_AP1	chrX	70826350	70827350	chrX-reg29542	P_reg	27.0107087074678	2.58554441621945	0.785997302809988	3.28950800082389	0.00100362703179169	0.0320320277327439	1.49441556819639	FOXO4	chrX	70316046	70323384	1	P_gene	510304	502966	downstream	0.536363636363636	0.0936424967223945	602.063458247098	1.33769026789988	0.456005733461161	2.933494405315	0.00335169694828098	0.0323962621050798	1.48950509599047	chrX	70798261	70833433	ACRC	1	0	chrX	70797873	70833433	ACRC	0
SOX10	no_MITF	no_AP1	no_TEAD	no_SOX10	no_MITF	no_AP1	chrX	70826350	70827350	chrX-reg29542	P_reg	27.0107087074678	2.58554441621945	0.785997302809988	3.28950800082389	0.00100362703179169	0.0320320277327439	1.49441556819639	FOXO4	chrX	70316046	70323384	1	P_gene	510304	502966	downstream	0.536363636363636	0.0936424967223945	602.063458247098	1.33769026789988	0.456005733461161	2.933494405315	0.00335169694828098	0.0323962621050798	1.48950509599047	chrX	70798261	70833433	ACRC	1	0	chrX	70430034	70948962	BCYRN1	0
no_SOX10	no_MITF	no_AP1	no_TEAD	no_SOX10	no_MITF	no_AP1	chrX	70512510	70513510	chrX-reg29330	I_reg	12.597233684621	-2.22724699391892	0.683209952478673	-3.25997445710284	0.00111422247809168	0.0345152393529388	-1.46198911056192	NAP1L2	chrX	72434683	72432134	-1	P_gene	1921173	1918624	downstream	-0.611878525069479	0.0454267667734593	29.3863736102969	1.47186856078551	1.45888790775865	1.00889763562905	0.313023729250179	0.658356168287601	0.181539091077217	chrX	70503042	70521018	NONO	1	0	chrX	70503041	70521018	NONO	0
no_SOX10	no_MITF	no_AP1	no_TEAD	no_SOX10	no_MITF	no_AP1	chrX	70512510	70513510	chrX-reg29330	I_reg	12.597233684621	-2.22724699391892	0.683209952478673	-3.25997445710284	0.00111422247809168	0.0345152393529388	-1.46198911056192	NAP1L2	chrX	72434683	72432134	-1	P_gene	1921173	1918624	downstream	-0.611878525069479	0.0454267667734593	29.3863736102969	1.47186856078551	1.45888790775865	1.00889763562905	0.313023729250179	0.658356168287601	0.181539091077217	chrX	70503042	70521018	NONO	1	0	chrX	70430034	70948962	BCYRN1	0
no_SOX10	no_MITF	no_AP1	no_TEAD	no_SOX10	no_MITF	no_AP1	chrX	70512510	70513510	chrX-reg29330	I_reg	12.597233684621	-2.22724699391892	0.683209952478673	-3.25997445710284	0.00111422247809168	0.0345152393529388	-1.46198911056192	CITED1	chrX	71527036	71521487	-1	P_gene	1013526	1007977	downstream	-0.781818181818182	0.00701211291358369	647.2415204356	4.76907840607063	1.0760705552348	4.43193839183714	9.33897046453001e-06	0.000209938446434971	3.67790802094318	chrX	70503042	70521018	NONO	1	0	chrX	70503041	70521018	NONO	0
no_SOX10	no_MITF	no_AP1	no_TEAD	no_SOX10	no_MITF	no_AP1	chrX	70512510	70513510	chrX-reg29330	I_reg	12.597233684621	-2.22724699391892	0.683209952478673	-3.25997445710284	0.00111422247809168	0.0345152393529388	-1.46198911056192	CITED1	chrX	71527036	71521487	-1	P_gene	1013526	1007977	downstream	-0.781818181818182	0.00701211291358369	647.2415204356	4.76907840607063	1.0760705552348	4.43193839183714	9.33897046453001e-06	0.000209938446434971	3.67790802094318	chrX	70503042	70521018	NONO	1	0	chrX	70430034	70948962	BCYRN1	0
no_SOX10	no_MITF	no_AP1	no_TEAD	no_SOX10	no_MITF	no_AP1	chrX	70512510	70513510	chrX-reg29330	I_reg	12.597233684621	-2.22724699391892	0.683209952478673	-3.25997445710284	0.00111422247809168	0.0345152393529388	-1.46198911056192	GJB1	chrX	70435043	70445365	1	P_gene	77467	67145	downstream	-0.154545454545455	0.653538937959264	3097.08617101761	6.17417399123312	0.931859819332058	6.62564675839191	3.45731045261173e-11	2.76709708301004e-09	8.55797560346262	chrX	70503042	70521018	NONO	1	0	chrX	70503041	70521018	NONO	0
no_SOX10	no_MITF	no_AP1	no_TEAD	no_SOX10	no_MITF	no_AP1	chrX	70512510	70513510	chrX-reg29330	I_reg	12.597233684621	-2.22724699391892	0.683209952478673	-3.25997445710284	0.00111422247809168	0.0345152393529388	-1.46198911056192	GJB1	chrX	70435043	70445365	1	P_gene	77467	67145	downstream	-0.154545454545455	0.653538937959264	3097.08617101761	6.17417399123312	0.931859819332058	6.62564675839191	3.45731045261173e-11	2.76709708301004e-09	8.55797560346262	chrX	70503042	70521018	NONO	1	0	chrX	70430034	70948962	BCYRN1	0
no_SOX10	no_MITF	no_AP1	no_TEAD	no_SOX10	no_MITF	no_AP1	chrX	70512510	70513510	chrX-reg29330	I_reg	12.597233684621	-2.22724699391892	0.683209952478673	-3.25997445710284	0.00111422247809168	0.0345152393529388	-1.46198911056192	FOXO4	chrX	70316046	70323384	1	P_gene	196464	189126	downstream	-0.5	0.12142915576969	602.063458247098	1.33769026789988	0.456005733461161	2.933494405315	0.00335169694828098	0.0323962621050798	1.48950509599047	chrX	70503042	70521018	NONO	1	0	chrX	70503041	70521018	NONO	0
no_SOX10	no_MITF	no_AP1	no_TEAD	no_SOX10	no_MITF	no_AP1	chrX	70512510	70513510	chrX-reg29330	I_reg	12.597233684621	-2.22724699391892	0.683209952478673	-3.25997445710284	0.00111422247809168	0.0345152393529388	-1.46198911056192	FOXO4	chrX	70316046	70323384	1	P_gene	196464	189126	downstream	-0.5	0.12142915576969	602.063458247098	1.33769026789988	0.456005733461161	2.933494405315	0.00335169694828098	0.0323962621050798	1.48950509599047	chrX	70503042	70521018	NONO	1	0	chrX	70430034	70948962	BCYRN1	0
no_SOX10	no_MITF	no_AP1	no_TEAD	no_SOX10	no_MITF	no_AP1	chrX	70512510	70513510	chrX-reg29330	I_reg	12.597233684621	-2.22724699391892	0.683209952478673	-3.25997445710284	0.00111422247809168	0.0345152393529388	-1.46198911056192	FAM155B	chrX	68725083	68752350	1	P_gene	1787427	1760160	downstream	-0.592256661851667	0.0548808352028958	224.134983917436	4.90415745630627	1.32949407615587	3.68873960723936	0.000225367724755953	0.00337102384923766	2.47223817493211	chrX	70503042	70521018	NONO	1	0	chrX	70503041	70521018	NONO	0
no_SOX10	no_MITF	no_AP1	no_TEAD	no_SOX10	no_MITF	no_AP1	chrX	70512510	70513510	chrX-reg29330	I_reg	12.597233684621	-2.22724699391892	0.683209952478673	-3.25997445710284	0.00111422247809168	0.0345152393529388	-1.46198911056192	FAM155B	chrX	68725083	68752350	1	P_gene	1787427	1760160	downstream	-0.592256661851667	0.0548808352028958	224.134983917436	4.90415745630627	1.32949407615587	3.68873960723936	0.000225367724755953	0.00337102384923766	2.47223817493211	chrX	70503042	70521018	NONO	1	0	chrX	70430034	70948962	BCYRN1	0
SOX10	no_MITF	no_AP1	no_TEAD	no_SOX10	no_MITF	no_AP1	chrX	70444409	70445835	chrX-reg29279	P_reg	113.129204388732	2.87228571785198	0.667331337883689	4.30413732248941	1.67637664041424e-05	0.0016617490189383	2.77943456895208	NAP1L2	chrX	72434683	72432134	-1	P_gene	1988848	1986299	downstream	0.0547950917972668	0.872871427020456	29.3863736102969	1.47186856078551	1.45888790775865	1.00889763562905	0.313023729250179	0.658356168287601	0.181539091077217	chrX	70435044	70445366	GJB1	1	0	chrX	70443055	70445065	GJB1	0
SOX10	no_MITF	no_AP1	no_TEAD	no_SOX10	no_MITF	no_AP1	chrX	70444409	70445835	chrX-reg29279	P_reg	113.129204388732	2.87228571785198	0.667331337883689	4.30413732248941	1.67637664041424e-05	0.0016617490189383	2.77943456895208	NAP1L2	chrX	72434683	72432134	-1	P_gene	1988848	1986299	downstream	0.0547950917972668	0.872871427020456	29.3863736102969	1.47186856078551	1.45888790775865	1.00889763562905	0.313023729250179	0.658356168287601	0.181539091077217	chrX	70435044	70445366	GJB1	1	0	chrX	70435061	70445065	GJB1	0
SOX10	no_MITF	no_AP1	no_TEAD	no_SOX10	no_MITF	no_AP1	chrX	70444409	70445835	chrX-reg29279	P_reg	113.129204388732	2.87228571785198	0.667331337883689	4.30413732248941	1.67637664041424e-05	0.0016617490189383	2.77943456895208	NAP1L2	chrX	72434683	72432134	-1	P_gene	1988848	1986299	downstream	0.0547950917972668	0.872871427020456	29.3863736102969	1.47186856078551	1.45888790775865	1.00889763562905	0.313023729250179	0.658356168287601	0.181539091077217	chrX	70435044	70445366	GJB1	1	0	chrX	70430034	70948962	BCYRN1	0
SOX10	no_MITF	no_AP1	no_TEAD	no_SOX10	no_MITF	no_AP1	chrX	70444409	70445835	chrX-reg29279	P_reg	113.129204388732	2.87228571785198	0.667331337883689	4.30413732248941	1.67637664041424e-05	0.0016617490189383	2.77943456895208	CITED1	chrX	71527036	71521487	-1	P_gene	1081201	1075652	downstream	0.0909090909090909	0.796592401118968	647.2415204356	4.76907840607063	1.0760705552348	4.43193839183714	9.33897046453001e-06	0.000209938446434971	3.67790802094318	chrX	70435044	70445366	GJB1	1	0	chrX	70443055	70445065	GJB1	0
SOX10	no_MITF	no_AP1	no_TEAD	no_SOX10	no_MITF	no_AP1	chrX	70444409	70445835	chrX-reg29279	P_reg	113.129204388732	2.87228571785198	0.667331337883689	4.30413732248941	1.67637664041424e-05	0.0016617490189383	2.77943456895208	CITED1	chrX	71527036	71521487	-1	P_gene	1081201	1075652	downstream	0.0909090909090909	0.796592401118968	647.2415204356	4.76907840607063	1.0760705552348	4.43193839183714	9.33897046453001e-06	0.000209938446434971	3.67790802094318	chrX	70435044	70445366	GJB1	1	0	chrX	70435061	70445065	GJB1	0
SOX10	no_MITF	no_AP1	no_TEAD	no_SOX10	no_MITF	no_AP1	chrX	70444409	70445835	chrX-reg29279	P_reg	113.129204388732	2.87228571785198	0.667331337883689	4.30413732248941	1.67637664041424e-05	0.0016617490189383	2.77943456895208	CITED1	chrX	71527036	71521487	-1	P_gene	1081201	1075652	downstream	0.0909090909090909	0.796592401118968	647.2415204356	4.76907840607063	1.0760705552348	4.43193839183714	9.33897046453001e-06	0.000209938446434971	3.67790802094318	chrX	70435044	70445366	GJB1	1	0	chrX	70430034	70948962	BCYRN1	0
SOX10	no_MITF	no_AP1	no_TEAD	no_SOX10	no_MITF	no_AP1	chrX	70444409	70445835	chrX-reg29279	P_reg	113.129204388732	2.87228571785198	0.667331337883689	4.30413732248941	1.67637664041424e-05	0.0016617490189383	2.77943456895208	GJB1	chrX	70435043	70445365	1	P_gene	9366	956	TES_overlap	0.818181818181818	0.00373447055331856	3097.08617101761	6.17417399123312	0.931859819332058	6.62564675839191	3.45731045261173e-11	2.76709708301004e-09	8.55797560346262	chrX	70435044	70445366	GJB1	1	0	chrX	70443055	70445065	GJB1	0
SOX10	no_MITF	no_AP1	no_TEAD	no_SOX10	no_MITF	no_AP1	chrX	70444409	70445835	chrX-reg29279	P_reg	113.129204388732	2.87228571785198	0.667331337883689	4.30413732248941	1.67637664041424e-05	0.0016617490189383	2.77943456895208	GJB1	chrX	70435043	70445365	1	P_gene	9366	956	TES_overlap	0.818181818181818	0.00373447055331856	3097.08617101761	6.17417399123312	0.931859819332058	6.62564675839191	3.45731045261173e-11	2.76709708301004e-09	8.55797560346262	chrX	70435044	70445366	GJB1	1	0	chrX	70435061	70445065	GJB1	0
SOX10	no_MITF	no_AP1	no_TEAD	no_SOX10	no_MITF	no_AP1	chrX	70444409	70445835	chrX-reg29279	P_reg	113.129204388732	2.87228571785198	0.667331337883689	4.30413732248941	1.67637664041424e-05	0.0016617490189383	2.77943456895208	GJB1	chrX	70435043	70445365	1	P_gene	9366	956	TES_overlap	0.818181818181818	0.00373447055331856	3097.08617101761	6.17417399123312	0.931859819332058	6.62564675839191	3.45731045261173e-11	2.76709708301004e-09	8.55797560346262	chrX	70435044	70445366	GJB1	1	0	chrX	70430034	70948962	BCYRN1	0
SOX10	no_MITF	no_AP1	no_TEAD	no_SOX10	no_MITF	no_AP1	chrX	70444409	70445835	chrX-reg29279	P_reg	113.129204388732	2.87228571785198	0.667331337883689	4.30413732248941	1.67637664041424e-05	0.0016617490189383	2.77943456895208	FOXO4	chrX	70316046	70323384	1	P_gene	128363	121025	downstream	0.745454545454545	0.0118658922903862	602.063458247098	1.33769026789988	0.456005733461161	2.933494405315	0.00335169694828098	0.0323962621050798	1.48950509599047	chrX	70435044	70445366	GJB1	1	0	chrX	70443055	70445065	GJB1	0
SOX10	no_MITF	no_AP1	no_TEAD	no_SOX10	no_MITF	no_AP1	chrX	70444409	70445835	chrX-reg29279	P_reg	113.129204388732	2.87228571785198	0.667331337883689	4.30413732248941	1.67637664041424e-05	0.0016617490189383	2.77943456895208	FOXO4	chrX	70316046	70323384	1	P_gene	128363	121025	downstream	0.745454545454545	0.0118658922903862	602.063458247098	1.33769026789988	0.456005733461161	2.933494405315	0.00335169694828098	0.0323962621050798	1.48950509599047	chrX	70435044	70445366	GJB1	1	0	chrX	70435061	70445065	GJB1	0
SOX10	no_MITF	no_AP1	no_TEAD	no_SOX10	no_MITF	no_AP1	chrX	70444409	70445835	chrX-reg29279	P_reg	113.129204388732	2.87228571785198	0.667331337883689	4.30413732248941	1.67637664041424e-05	0.0016617490189383	2.77943456895208	FOXO4	chrX	70316046	70323384	1	P_gene	128363	121025	downstream	0.745454545454545	0.0118658922903862	602.063458247098	1.33769026789988	0.456005733461161	2.933494405315	0.00335169694828098	0.0323962621050798	1.48950509599047	chrX	70435044	70445366	GJB1	1	0	chrX	70430034	70948962	BCYRN1	0
SOX10	no_MITF	no_AP1	no_TEAD	no_SOX10	no_MITF	no_AP1	chrX	70444409	70445835	chrX-reg29279	P_reg	113.129204388732	2.87228571785198	0.667331337883689	4.30413732248941	1.67637664041424e-05	0.0016617490189383	2.77943456895208	FAM155B	chrX	68725083	68752350	1	P_gene	1719326	1692059	downstream	0.651482328036833	0.0298837831600381	224.134983917436	4.90415745630627	1.32949407615587	3.68873960723936	0.000225367724755953	0.00337102384923766	2.47223817493211	chrX	70435044	70445366	GJB1	1	0	chrX	70443055	70445065	GJB1	0
SOX10	no_MITF	no_AP1	no_TEAD	no_SOX10	no_MITF	no_AP1	chrX	70444409	70445835	chrX-reg29279	P_reg	113.129204388732	2.87228571785198	0.667331337883689	4.30413732248941	1.67637664041424e-05	0.0016617490189383	2.77943456895208	FAM155B	chrX	68725083	68752350	1	P_gene	1719326	1692059	downstream	0.651482328036833	0.0298837831600381	224.134983917436	4.90415745630627	1.32949407615587	3.68873960723936	0.000225367724755953	0.00337102384923766	2.47223817493211	chrX	70435044	70445366	GJB1	1	0	chrX	70435061	70445065	GJB1	0
SOX10	no_MITF	no_AP1	no_TEAD	no_SOX10	no_MITF	no_AP1	chrX	70444409	70445835	chrX-reg29279	P_reg	113.129204388732	2.87228571785198	0.667331337883689	4.30413732248941	1.67637664041424e-05	0.0016617490189383	2.77943456895208	FAM155B	chrX	68725083	68752350	1	P_gene	1719326	1692059	downstream	0.651482328036833	0.0298837831600381	224.134983917436	4.90415745630627	1.32949407615587	3.68873960723936	0.000225367724755953	0.00337102384923766	2.47223817493211	chrX	70435044	70445366	GJB1	1	0	chrX	70430034	70948962	BCYRN1	0
SOX10	MITF	no_AP1	no_TEAD	SOX10	MITF	no_AP1	chrX	70442540	70443540	chrX-reg29277	P_reg	215.228087995559	3.51265755011156	0.677855098627192	5.18201833581466	2.19497631074048e-07	6.70444862865128e-05	4.17363693255965	NAP1L2	chrX	72434683	72432134	-1	P_gene	1991143	1988594	downstream	0.00456625764977223	0.989369054382708	29.3863736102969	1.47186856078551	1.45888790775865	1.00889763562905	0.313023729250179	0.658356168287601	0.181539091077217	chrX	70435044	70445366	GJB1	1	0	chrX	70443055	70445065	GJB1	0
SOX10	MITF	no_AP1	no_TEAD	SOX10	MITF	no_AP1	chrX	70442540	70443540	chrX-reg29277	P_reg	215.228087995559	3.51265755011156	0.677855098627192	5.18201833581466	2.19497631074048e-07	6.70444862865128e-05	4.17363693255965	NAP1L2	chrX	72434683	72432134	-1	P_gene	1991143	1988594	downstream	0.00456625764977223	0.989369054382708	29.3863736102969	1.47186856078551	1.45888790775865	1.00889763562905	0.313023729250179	0.658356168287601	0.181539091077217	chrX	70435044	70445366	GJB1	1	0	chrX	70435061	70445065	GJB1	0
SOX10	MITF	no_AP1	no_TEAD	SOX10	MITF	no_AP1	chrX	70442540	70443540	chrX-reg29277	P_reg	215.228087995559	3.51265755011156	0.677855098627192	5.18201833581466	2.19497631074048e-07	6.70444862865128e-05	4.17363693255965	NAP1L2	chrX	72434683	72432134	-1	P_gene	1991143	1988594	downstream	0.00456625764977223	0.989369054382708	29.3863736102969	1.47186856078551	1.45888790775865	1.00889763562905	0.313023729250179	0.658356168287601	0.181539091077217	chrX	70435044	70445366	GJB1	1	0	chrX	70430034	70948962	BCYRN1	0
SOX10	MITF	no_AP1	no_TEAD	SOX10	MITF	no_AP1	chrX	70442540	70443540	chrX-reg29277	P_reg	215.228087995559	3.51265755011156	0.677855098627192	5.18201833581466	2.19497631074048e-07	6.70444862865128e-05	4.17363693255965	CITED1	chrX	71527036	71521487	-1	P_gene	1083496	1077947	downstream	-0.0363636363636364	0.924426257832482	647.2415204356	4.76907840607063	1.0760705552348	4.43193839183714	9.33897046453001e-06	0.000209938446434971	3.67790802094318	chrX	70435044	70445366	GJB1	1	0	chrX	70443055	70445065	GJB1	0
SOX10	MITF	no_AP1	no_TEAD	SOX10	MITF	no_AP1	chrX	70442540	70443540	chrX-reg29277	P_reg	215.228087995559	3.51265755011156	0.677855098627192	5.18201833581466	2.19497631074048e-07	6.70444862865128e-05	4.17363693255965	CITED1	chrX	71527036	71521487	-1	P_gene	1083496	1077947	downstream	-0.0363636363636364	0.924426257832482	647.2415204356	4.76907840607063	1.0760705552348	4.43193839183714	9.33897046453001e-06	0.000209938446434971	3.67790802094318	chrX	70435044	70445366	GJB1	1	0	chrX	70435061	70445065	GJB1	0
SOX10	MITF	no_AP1	no_TEAD	SOX10	MITF	no_AP1	chrX	70442540	70443540	chrX-reg29277	P_reg	215.228087995559	3.51265755011156	0.677855098627192	5.18201833581466	2.19497631074048e-07	6.70444862865128e-05	4.17363693255965	CITED1	chrX	71527036	71521487	-1	P_gene	1083496	1077947	downstream	-0.0363636363636364	0.924426257832482	647.2415204356	4.76907840607063	1.0760705552348	4.43193839183714	9.33897046453001e-06	0.000209938446434971	3.67790802094318	chrX	70435044	70445366	GJB1	1	0	chrX	70430034	70948962	BCYRN1	0
SOX10	MITF	no_AP1	no_TEAD	SOX10	MITF	no_AP1	chrX	70442540	70443540	chrX-reg29277	P_reg	215.228087995559	3.51265755011156	0.677855098627192	5.18201833581466	2.19497631074048e-07	6.70444862865128e-05	4.17363693255965	GJB1	chrX	70435043	70445365	1	P_gene	7497	1825	intronic	0.809090909090909	0.00442801687615523	3097.08617101761	6.17417399123312	0.931859819332058	6.62564675839191	3.45731045261173e-11	2.76709708301004e-09	8.55797560346262	chrX	70435044	70445366	GJB1	1	0	chrX	70443055	70445065	GJB1	0
SOX10	MITF	no_AP1	no_TEAD	SOX10	MITF	no_AP1	chrX	70442540	70443540	chrX-reg29277	P_reg	215.228087995559	3.51265755011156	0.677855098627192	5.18201833581466	2.19497631074048e-07	6.70444862865128e-05	4.17363693255965	GJB1	chrX	70435043	70445365	1	P_gene	7497	1825	intronic	0.809090909090909	0.00442801687615523	3097.08617101761	6.17417399123312	0.931859819332058	6.62564675839191	3.45731045261173e-11	2.76709708301004e-09	8.55797560346262	chrX	70435044	70445366	GJB1	1	0	chrX	70435061	70445065	GJB1	0
SOX10	MITF	no_AP1	no_TEAD	SOX10	MITF	no_AP1	chrX	70442540	70443540	chrX-reg29277	P_reg	215.228087995559	3.51265755011156	0.677855098627192	5.18201833581466	2.19497631074048e-07	6.70444862865128e-05	4.17363693255965	GJB1	chrX	70435043	70445365	1	P_gene	7497	1825	intronic	0.809090909090909	0.00442801687615523	3097.08617101761	6.17417399123312	0.931859819332058	6.62564675839191	3.45731045261173e-11	2.76709708301004e-09	8.55797560346262	chrX	70435044	70445366	GJB1	1	0	chrX	70430034	70948962	BCYRN1	0
SOX10	MITF	no_AP1	no_TEAD	SOX10	MITF	no_AP1	chrX	70442540	70443540	chrX-reg29277	P_reg	215.228087995559	3.51265755011156	0.677855098627192	5.18201833581466	2.19497631074048e-07	6.70444862865128e-05	4.17363693255965	FOXO4	chrX	70316046	70323384	1	P_gene	126494	119156	downstream	0.7	0.0208123843500963	602.063458247098	1.33769026789988	0.456005733461161	2.933494405315	0.00335169694828098	0.0323962621050798	1.48950509599047	chrX	70435044	70445366	GJB1	1	0	chrX	70443055	70445065	GJB1	0
SOX10	MITF	no_AP1	no_TEAD	SOX10	MITF	no_AP1	chrX	70442540	70443540	chrX-reg29277	P_reg	215.228087995559	3.51265755011156	0.677855098627192	5.18201833581466	2.19497631074048e-07	6.70444862865128e-05	4.17363693255965	FOXO4	chrX	70316046	70323384	1	P_gene	126494	119156	downstream	0.7	0.0208123843500963	602.063458247098	1.33769026789988	0.456005733461161	2.933494405315	0.00335169694828098	0.0323962621050798	1.48950509599047	chrX	70435044	70445366	GJB1	1	0	chrX	70435061	70445065	GJB1	0
SOX10	MITF	no_AP1	no_TEAD	SOX10	MITF	no_AP1	chrX	70442540	70443540	chrX-reg29277	P_reg	215.228087995559	3.51265755011156	0.677855098627192	5.18201833581466	2.19497631074048e-07	6.70444862865128e-05	4.17363693255965	FOXO4	chrX	70316046	70323384	1	P_gene	126494	119156	downstream	0.7	0.0208123843500963	602.063458247098	1.33769026789988	0.456005733461161	2.933494405315	0.00335169694828098	0.0323962621050798	1.48950509599047	chrX	70435044	70445366	GJB1	1	0	chrX	70430034	70948962	BCYRN1	0
SOX10	MITF	no_AP1	no_TEAD	SOX10	MITF	no_AP1	chrX	70442540	70443540	chrX-reg29277	P_reg	215.228087995559	3.51265755011156	0.677855098627192	5.18201833581466	2.19497631074048e-07	6.70444862865128e-05	4.17363693255965	FAM155B	chrX	68725083	68752350	1	P_gene	1717457	1690190	downstream	0.341686535683654	0.303741235439923	224.134983917436	4.90415745630627	1.32949407615587	3.68873960723936	0.000225367724755953	0.00337102384923766	2.47223817493211	chrX	70435044	70445366	GJB1	1	0	chrX	70443055	70445065	GJB1	0
SOX10	MITF	no_AP1	no_TEAD	SOX10	MITF	no_AP1	chrX	70442540	70443540	chrX-reg29277	P_reg	215.228087995559	3.51265755011156	0.677855098627192	5.18201833581466	2.19497631074048e-07	6.70444862865128e-05	4.17363693255965	FAM155B	chrX	68725083	68752350	1	P_gene	1717457	1690190	downstream	0.341686535683654	0.303741235439923	224.134983917436	4.90415745630627	1.32949407615587	3.68873960723936	0.000225367724755953	0.00337102384923766	2.47223817493211	chrX	70435044	70445366	GJB1	1	0	chrX	70435061	70445065	GJB1	0
SOX10	MITF	no_AP1	no_TEAD	SOX10	MITF	no_AP1	chrX	70442540	70443540	chrX-reg29277	P_reg	215.228087995559	3.51265755011156	0.677855098627192	5.18201833581466	2.19497631074048e-07	6.70444862865128e-05	4.17363693255965	FAM155B	chrX	68725083	68752350	1	P_gene	1717457	1690190	downstream	0.341686535683654	0.303741235439923	224.134983917436	4.90415745630627	1.32949407615587	3.68873960723936	0.000225367724755953	0.00337102384923766	2.47223817493211	chrX	70435044	70445366	GJB1	1	0	chrX	70430034	70948962	BCYRN1	0
SOX10	no_MITF	no_AP1	no_TEAD	no_SOX10	no_MITF	no_AP1	chrX	70324254	70324618	chrX-reg29135	P_reg	44.2158382141939	2.739380640232	0.707427523669942	3.87231277915346	0.000107807480856673	0.00651053071598532	2.1863836078021	CITED1	chrX	71527036	71521487	-1	P_gene	1202418	1196869	downstream	0	1	647.2415204356	4.76907840607063	1.0760705552348	4.43193839183714	9.33897046453001e-06	0.000209938446434971	3.67790802094318	chrX	70323837	70326561	CXorf65	-1	0	chrX	70323738	70326638	CXorf65	0
SOX10	no_MITF	no_AP1	no_TEAD	no_SOX10	no_MITF	no_AP1	chrX	70324254	70324618	chrX-reg29135	P_reg	44.2158382141939	2.739380640232	0.707427523669942	3.87231277915346	0.000107807480856673	0.00651053071598532	2.1863836078021	GJB1	chrX	70435043	70445365	1	P_gene	110425	120747	upstream	0.718181818181818	0.0167992340927046	3097.08617101761	6.17417399123312	0.931859819332058	6.62564675839191	3.45731045261173e-11	2.76709708301004e-09	8.55797560346262	chrX	70323837	70326561	CXorf65	-1	0	chrX	70323738	70326638	CXorf65	0
SOX10	no_MITF	no_AP1	no_TEAD	no_SOX10	no_MITF	no_AP1	chrX	70324254	70324618	chrX-reg29135	P_reg	44.2158382141939	2.739380640232	0.707427523669942	3.87231277915346	0.000107807480856673	0.00651053071598532	2.1863836078021	FOXO4	chrX	70316046	70323384	1	P_gene	8208	870	downstream	0.845454545454546	0.00207768789039524	602.063458247098	1.33769026789988	0.456005733461161	2.933494405315	0.00335169694828098	0.0323962621050798	1.48950509599047	chrX	70323837	70326561	CXorf65	-1	0	chrX	70323738	70326638	CXorf65	0
SOX10	no_MITF	no_AP1	no_TEAD	no_SOX10	no_MITF	no_AP1	chrX	70324254	70324618	chrX-reg29135	P_reg	44.2158382141939	2.739380640232	0.707427523669942	3.87231277915346	0.000107807480856673	0.00651053071598532	2.1863836078021	FAM155B	chrX	68725083	68752350	1	P_gene	1599171	1571904	downstream	0.482916970432897	0.132421426617676	224.134983917436	4.90415745630627	1.32949407615587	3.68873960723936	0.000225367724755953	0.00337102384923766	2.47223817493211	chrX	70323837	70326561	CXorf65	-1	0	chrX	70323738	70326638	CXorf65	0
no_SOX10	no_MITF	no_AP1	no_TEAD	no_SOX10	no_MITF	no_AP1	chrX	70323962	70324147	chrX-reg29134	P_reg	47.7586895000575	2.80400592974669	0.719178797067681	3.89889960769076	9.66308253199114e-05	0.00602727024451737	2.21987933564816	CITED1	chrX	71527036	71521487	-1	P_gene	1202889	1197340	downstream	0.0272727272727273	0.945983670156841	647.2415204356	4.76907840607063	1.0760705552348	4.43193839183714	9.33897046453001e-06	0.000209938446434971	3.67790802094318	chrX	70323837	70326561	CXorf65	-1	0	chrX	70323738	70326638	CXorf65	0
no_SOX10	no_MITF	no_AP1	no_TEAD	no_SOX10	no_MITF	no_AP1	chrX	70323962	70324147	chrX-reg29134	P_reg	47.7586895000575	2.80400592974669	0.719178797067681	3.89889960769076	9.66308253199114e-05	0.00602727024451737	2.21987933564816	GJB1	chrX	70435043	70445365	1	P_gene	110896	121218	upstream	0.809090909090909	0.00442801687615523	3097.08617101761	6.17417399123312	0.931859819332058	6.62564675839191	3.45731045261173e-11	2.76709708301004e-09	8.55797560346262	chrX	70323837	70326561	CXorf65	-1	0	chrX	70323738	70326638	CXorf65	0
no_SOX10	no_MITF	no_AP1	no_TEAD	no_SOX10	no_MITF	no_AP1	chrX	70323962	70324147	chrX-reg29134	P_reg	47.7586895000575	2.80400592974669	0.719178797067681	3.89889960769076	9.66308253199114e-05	0.00602727024451737	2.21987933564816	FOXO4	chrX	70316046	70323384	1	P_gene	7916	578	downstream	0.554545454545455	0.0815541216928155	602.063458247098	1.33769026789988	0.456005733461161	2.933494405315	0.00335169694828098	0.0323962621050798	1.48950509599047	chrX	70323837	70326561	CXorf65	-1	0	chrX	70323738	70326638	CXorf65	0
no_SOX10	no_MITF	no_AP1	no_TEAD	no_SOX10	no_MITF	no_AP1	chrX	70323962	70324147	chrX-reg29134	P_reg	47.7586895000575	2.80400592974669	0.719178797067681	3.89889960769076	9.66308253199114e-05	0.00602727024451737	2.21987933564816	FAM155B	chrX	68725083	68752350	1	P_gene	1598879	1571612	downstream	0.359909817586782	0.276947700273761	224.134983917436	4.90415745630627	1.32949407615587	3.68873960723936	0.000225367724755953	0.00337102384923766	2.47223817493211	chrX	70323837	70326561	CXorf65	-1	0	chrX	70323738	70326638	CXorf65	0
SOX10	MITF	no_AP1	no_TEAD	no_SOX10	no_MITF	no_AP1	chrX	70322476	70323836	chrX-reg29133	P_reg	154.175979920111	2.01286633415125	0.632992108518251	3.17992326770565	0.00147314054723417	0.0420020257131832	1.37672976353443	CITED1	chrX	71527036	71521487	-1	P_gene	1203200	1197651	downstream	0.0727272727272727	0.83882493483871	647.2415204356	4.76907840607063	1.0760705552348	4.43193839183714	9.33897046453001e-06	0.000209938446434971	3.67790802094318	chrX	70316047	70323385	FOXO4	1	0	chrX	70323738	70326638	CXorf65	0
SOX10	MITF	no_AP1	no_TEAD	no_SOX10	no_MITF	no_AP1	chrX	70322476	70323836	chrX-reg29133	P_reg	154.175979920111	2.01286633415125	0.632992108518251	3.17992326770565	0.00147314054723417	0.0420020257131832	1.37672976353443	CITED1	chrX	71527036	71521487	-1	P_gene	1203200	1197651	downstream	0.0727272727272727	0.83882493483871	647.2415204356	4.76907840607063	1.0760705552348	4.43193839183714	9.33897046453001e-06	0.000209938446434971	3.67790802094318	chrX	70316047	70323385	FOXO4	1	0	chrX	70315998	70323384	FOXO4	0
SOX10	MITF	no_AP1	no_TEAD	no_SOX10	no_MITF	no_AP1	chrX	70322476	70323836	chrX-reg29133	P_reg	154.175979920111	2.01286633415125	0.632992108518251	3.17992326770565	0.00147314054723417	0.0420020257131832	1.37672976353443	GJB1	chrX	70435043	70445365	1	P_gene	111207	121529	upstream	0.745454545454545	0.0118658922903862	3097.08617101761	6.17417399123312	0.931859819332058	6.62564675839191	3.45731045261173e-11	2.76709708301004e-09	8.55797560346262	chrX	70316047	70323385	FOXO4	1	0	chrX	70323738	70326638	CXorf65	0
SOX10	MITF	no_AP1	no_TEAD	no_SOX10	no_MITF	no_AP1	chrX	70322476	70323836	chrX-reg29133	P_reg	154.175979920111	2.01286633415125	0.632992108518251	3.17992326770565	0.00147314054723417	0.0420020257131832	1.37672976353443	GJB1	chrX	70435043	70445365	1	P_gene	111207	121529	upstream	0.745454545454545	0.0118658922903862	3097.08617101761	6.17417399123312	0.931859819332058	6.62564675839191	3.45731045261173e-11	2.76709708301004e-09	8.55797560346262	chrX	70316047	70323385	FOXO4	1	0	chrX	70315998	70323384	FOXO4	0
SOX10	MITF	no_AP1	no_TEAD	no_SOX10	no_MITF	no_AP1	chrX	70322476	70323836	chrX-reg29133	P_reg	154.175979920111	2.01286633415125	0.632992108518251	3.17992326770565	0.00147314054723417	0.0420020257131832	1.37672976353443	FOXO4	chrX	70316046	70323384	1	P_gene	6430	908	TES_overlap	0.836363636363636	0.00256466229904208	602.063458247098	1.33769026789988	0.456005733461161	2.933494405315	0.00335169694828098	0.0323962621050798	1.48950509599047	chrX	70316047	70323385	FOXO4	1	0	chrX	70323738	70326638	CXorf65	0
SOX10	MITF	no_AP1	no_TEAD	no_SOX10	no_MITF	no_AP1	chrX	70322476	70323836	chrX-reg29133	P_reg	154.175979920111	2.01286633415125	0.632992108518251	3.17992326770565	0.00147314054723417	0.0420020257131832	1.37672976353443	FOXO4	chrX	70316046	70323384	1	P_gene	6430	908	TES_overlap	0.836363636363636	0.00256466229904208	602.063458247098	1.33769026789988	0.456005733461161	2.933494405315	0.00335169694828098	0.0323962621050798	1.48950509599047	chrX	70316047	70323385	FOXO4	1	0	chrX	70315998	70323384	FOXO4	0
SOX10	MITF	no_AP1	no_TEAD	no_SOX10	no_MITF	no_AP1	chrX	70322476	70323836	chrX-reg29133	P_reg	154.175979920111	2.01286633415125	0.632992108518251	3.17992326770565	0.00147314054723417	0.0420020257131832	1.37672976353443	FAM155B	chrX	68725083	68752350	1	P_gene	1597393	1570126	downstream	0.501140252336026	0.116339458861796	224.134983917436	4.90415745630627	1.32949407615587	3.68873960723936	0.000225367724755953	0.00337102384923766	2.47223817493211	chrX	70316047	70323385	FOXO4	1	0	chrX	70323738	70326638	CXorf65	0
SOX10	MITF	no_AP1	no_TEAD	no_SOX10	no_MITF	no_AP1	chrX	70322476	70323836	chrX-reg29133	P_reg	154.175979920111	2.01286633415125	0.632992108518251	3.17992326770565	0.00147314054723417	0.0420020257131832	1.37672976353443	FAM155B	chrX	68725083	68752350	1	P_gene	1597393	1570126	downstream	0.501140252336026	0.116339458861796	224.134983917436	4.90415745630627	1.32949407615587	3.68873960723936	0.000225367724755953	0.00337102384923766	2.47223817493211	chrX	70316047	70323385	FOXO4	1	0	chrX	70315998	70323384	FOXO4	0
no_SOX10	no_MITF	no_AP1	no_TEAD	no_SOX10	no_MITF	no_AP1	chrX	69394520	69395258	chrX-reg28683	I_reg	27.8338115281701	-1.87440498433088	0.598296276809274	-3.1329043100972	0.00173085860665073	0.0469945067542176	-1.32795290431446	GJB1	chrX	70435043	70445365	1	P_gene	1039785	1050107	upstream	-0.281818181818182	0.402135894917861	3097.08617101761	6.17417399123312	0.931859819332058	6.62564675839191	3.45731045261173e-11	2.76709708301004e-09	8.55797560346262	chrX	69397333	69425395	DGAT2L6	1	2076	chrX	69397335	69425553	DGAT2L6	2078
no_SOX10	no_MITF	no_AP1	no_TEAD	no_SOX10	no_MITF	no_AP1	chrX	69394520	69395258	chrX-reg28683	I_reg	27.8338115281701	-1.87440498433088	0.598296276809274	-3.1329043100972	0.00173085860665073	0.0469945067542176	-1.32795290431446	FOXO4	chrX	70316046	70323384	1	P_gene	920788	928126	upstream	-0.409090909090909	0.213864224336727	602.063458247098	1.33769026789988	0.456005733461161	2.933494405315	0.00335169694828098	0.0323962621050798	1.48950509599047	chrX	69397333	69425395	DGAT2L6	1	2076	chrX	69397335	69425553	DGAT2L6	2078
no_SOX10	no_MITF	no_AP1	no_TEAD	no_SOX10	no_MITF	no_AP1	chrX	69394520	69395258	chrX-reg28683	I_reg	27.8338115281701	-1.87440498433088	0.598296276809274	-3.1329043100972	0.00173085860665073	0.0469945067542176	-1.32795290431446	FAM155B	chrX	68725083	68752350	1	P_gene	669437	642170	downstream	-0.382688919965692	0.245393296645519	224.134983917436	4.90415745630627	1.32949407615587	3.68873960723936	0.000225367724755953	0.00337102384923766	2.47223817493211	chrX	69397333	69425395	DGAT2L6	1	2076	chrX	69397335	69425553	DGAT2L6	2078
no_SOX10	no_MITF	no_AP1	no_TEAD	no_SOX10	no_MITF	no_AP1	chrX	69394520	69395258	chrX-reg28683	I_reg	27.8338115281701	-1.87440498433088	0.598296276809274	-3.1329043100972	0.00173085860665073	0.0469945067542176	-1.32795290431446	STARD8	chrX	67867507	67945683	1	I_gene	1527013	1448837	downstream	0.427272727272727	0.19262499772471	208.753207910086	-1.58252095749311	1.28171798683461	-1.23468732884164	0.216946893513052	0.556010285848914	-0.254917174162357	chrX	69397333	69425395	DGAT2L6	1	2076	chrX	69397335	69425553	DGAT2L6	2078
no_SOX10	no_MITF	AP1	no_TEAD	no_SOX10	no_MITF	no_AP1	chrX	69393790	69394520	chrX-reg28682	I_reg	22.1993576531657	-2.0757120367405	0.64399174255949	-3.22319666474412	0.00126768484977716	0.0377611385002347	-1.42295492017599	GJB1	chrX	70435043	70445365	1	P_gene	1040523	1050845	upstream	-0.581818181818182	0.0655332271928347	3097.08617101761	6.17417399123312	0.931859819332058	6.62564675839191	3.45731045261173e-11	2.76709708301004e-09	8.55797560346262	chrX	69397333	69425395	DGAT2L6	1	2814	chrX	69397335	69425553	DGAT2L6	2816
no_SOX10	no_MITF	AP1	no_TEAD	no_SOX10	no_MITF	no_AP1	chrX	69393790	69394520	chrX-reg28682	I_reg	22.1993576531657	-2.0757120367405	0.64399174255949	-3.22319666474412	0.00126768484977716	0.0377611385002347	-1.42295492017599	FOXO4	chrX	70316046	70323384	1	P_gene	921526	928864	upstream	-0.272727272727273	0.418166994020656	602.063458247098	1.33769026789988	0.456005733461161	2.933494405315	0.00335169694828098	0.0323962621050798	1.48950509599047	chrX	69397333	69425395	DGAT2L6	1	2814	chrX	69397335	69425553	DGAT2L6	2816
no_SOX10	no_MITF	AP1	no_TEAD	no_SOX10	no_MITF	no_AP1	chrX	69393790	69394520	chrX-reg28682	I_reg	22.1993576531657	-2.0757120367405	0.64399174255949	-3.22319666474412	0.00126768484977716	0.0377611385002347	-1.42295492017599	FAM155B	chrX	68725083	68752350	1	P_gene	668707	641440	downstream	-0.291572510450051	0.384324357850578	224.134983917436	4.90415745630627	1.32949407615587	3.68873960723936	0.000225367724755953	0.00337102384923766	2.47223817493211	chrX	69397333	69425395	DGAT2L6	1	2814	chrX	69397335	69425553	DGAT2L6	2816
no_SOX10	no_MITF	AP1	no_TEAD	no_SOX10	no_MITF	no_AP1	chrX	69393790	69394520	chrX-reg28682	I_reg	22.1993576531657	-2.0757120367405	0.64399174255949	-3.22319666474412	0.00126768484977716	0.0377611385002347	-1.42295492017599	STARD8	chrX	67867507	67945683	1	I_gene	1526283	1448107	downstream	0.327272727272727	0.327015951002671	208.753207910086	-1.58252095749311	1.28171798683461	-1.23468732884164	0.216946893513052	0.556010285848914	-0.254917174162357	chrX	69397333	69425395	DGAT2L6	1	2814	chrX	69397335	69425553	DGAT2L6	2816
no_SOX10	no_MITF	AP1	no_TEAD	no_SOX10	no_MITF	no_AP1	chrX	67919880	67920982	chrX-reg27626	I_reg	52.3694789512745	-3.4416457590623	0.623407596773189	-5.52069910099997	3.37653557695354e-08	1.62647276400947e-05	-4.78875320477034	FAM155B	chrX	68725083	68752350	1	P_gene	804101	831368	upstream	-0.382688919965692	0.245393296645519	224.134983917436	4.90415745630627	1.32949407615587	3.68873960723936	0.000225367724755953	0.00337102384923766	2.47223817493211	chrX	67867508	67945684	STARD8	1	0	chrX	67913481	67945684	STARD8	0
no_SOX10	no_MITF	AP1	no_TEAD	no_SOX10	no_MITF	no_AP1	chrX	67919880	67920982	chrX-reg27626	I_reg	52.3694789512745	-3.4416457590623	0.623407596773189	-5.52069910099997	3.37653557695354e-08	1.62647276400947e-05	-4.78875320477034	FAM155B	chrX	68725083	68752350	1	P_gene	804101	831368	upstream	-0.382688919965692	0.245393296645519	224.134983917436	4.90415745630627	1.32949407615587	3.68873960723936	0.000225367724755953	0.00337102384923766	2.47223817493211	chrX	67867508	67945684	STARD8	1	0	chrX	67867510	67945684	STARD8	0
no_SOX10	no_MITF	AP1	no_TEAD	no_SOX10	no_MITF	no_AP1	chrX	67919880	67920982	chrX-reg27626	I_reg	52.3694789512745	-3.4416457590623	0.623407596773189	-5.52069910099997	3.37653557695354e-08	1.62647276400947e-05	-4.78875320477034	STARD8	chrX	67867507	67945683	1	I_gene	52373	24701	intronic	0.181818181818182	0.59521871798588	208.753207910086	-1.58252095749311	1.28171798683461	-1.23468732884164	0.216946893513052	0.556010285848914	-0.254917174162357	chrX	67867508	67945684	STARD8	1	0	chrX	67913481	67945684	STARD8	0
no_SOX10	no_MITF	AP1	no_TEAD	no_SOX10	no_MITF	no_AP1	chrX	67919880	67920982	chrX-reg27626	I_reg	52.3694789512745	-3.4416457590623	0.623407596773189	-5.52069910099997	3.37653557695354e-08	1.62647276400947e-05	-4.78875320477034	STARD8	chrX	67867507	67945683	1	I_gene	52373	24701	intronic	0.181818181818182	0.59521871798588	208.753207910086	-1.58252095749311	1.28171798683461	-1.23468732884164	0.216946893513052	0.556010285848914	-0.254917174162357	chrX	67867508	67945684	STARD8	1	0	chrX	67867510	67945684	STARD8	0
no_SOX10	no_MITF	AP1	no_TEAD	no_SOX10	no_MITF	no_AP1	chrX	67919880	67920982	chrX-reg27626	I_reg	52.3694789512745	-3.4416457590623	0.623407596773189	-5.52069910099997	3.37653557695354e-08	1.62647276400947e-05	-4.78875320477034	AR	chrX	66764464	66950460	1	I_gene	1155416	969420	downstream	0.441914586150859	0.173559069899397	149.239882247084	-4.49780038604337	1.15608654225585	-3.89053952420112	0.000100021582835802	0.00165990423851671	-2.77991696610657	chrX	67867508	67945684	STARD8	1	0	chrX	67913481	67945684	STARD8	0
no_SOX10	no_MITF	AP1	no_TEAD	no_SOX10	no_MITF	no_AP1	chrX	67919880	67920982	chrX-reg27626	I_reg	52.3694789512745	-3.4416457590623	0.623407596773189	-5.52069910099997	3.37653557695354e-08	1.62647276400947e-05	-4.78875320477034	AR	chrX	66764464	66950460	1	I_gene	1155416	969420	downstream	0.441914586150859	0.173559069899397	149.239882247084	-4.49780038604337	1.15608654225585	-3.89053952420112	0.000100021582835802	0.00165990423851671	-2.77991696610657	chrX	67867508	67945684	STARD8	1	0	chrX	67867510	67945684	STARD8	0
no_SOX10	no_MITF	no_AP1	no_TEAD	no_SOX10	no_MITF	no_AP1	chrX	67919150	67919790	chrX-reg27624	I_reg	12.8581750203735	-2.84242194282063	0.766686892877625	-3.70740907302079	0.000209390561032705	0.0105468782634505	-1.97687606677198	FAM155B	chrX	68725083	68752350	1	P_gene	805293	832560	upstream	-0.473805329481333	0.140965242606661	224.134983917436	4.90415745630627	1.32949407615587	3.68873960723936	0.000225367724755953	0.00337102384923766	2.47223817493211	chrX	67867508	67945684	STARD8	1	0	chrX	67913481	67945684	STARD8	0
no_SOX10	no_MITF	no_AP1	no_TEAD	no_SOX10	no_MITF	no_AP1	chrX	67919150	67919790	chrX-reg27624	I_reg	12.8581750203735	-2.84242194282063	0.766686892877625	-3.70740907302079	0.000209390561032705	0.0105468782634505	-1.97687606677198	FAM155B	chrX	68725083	68752350	1	P_gene	805293	832560	upstream	-0.473805329481333	0.140965242606661	224.134983917436	4.90415745630627	1.32949407615587	3.68873960723936	0.000225367724755953	0.00337102384923766	2.47223817493211	chrX	67867508	67945684	STARD8	1	0	chrX	67867510	67945684	STARD8	0
no_SOX10	no_MITF	no_AP1	no_TEAD	no_SOX10	no_MITF	no_AP1	chrX	67919150	67919790	chrX-reg27624	I_reg	12.8581750203735	-2.84242194282063	0.766686892877625	-3.70740907302079	0.000209390561032705	0.0105468782634505	-1.97687606677198	STARD8	chrX	67867507	67945683	1	I_gene	51643	25893	intronic	0.363636363636364	0.273172593057827	208.753207910086	-1.58252095749311	1.28171798683461	-1.23468732884164	0.216946893513052	0.556010285848914	-0.254917174162357	chrX	67867508	67945684	STARD8	1	0	chrX	67913481	67945684	STARD8	0
no_SOX10	no_MITF	no_AP1	no_TEAD	no_SOX10	no_MITF	no_AP1	chrX	67919150	67919790	chrX-reg27624	I_reg	12.8581750203735	-2.84242194282063	0.766686892877625	-3.70740907302079	0.000209390561032705	0.0105468782634505	-1.97687606677198	STARD8	chrX	67867507	67945683	1	I_gene	51643	25893	intronic	0.363636363636364	0.273172593057827	208.753207910086	-1.58252095749311	1.28171798683461	-1.23468732884164	0.216946893513052	0.556010285848914	-0.254917174162357	chrX	67867508	67945684	STARD8	1	0	chrX	67867510	67945684	STARD8	0
no_SOX10	no_MITF	no_AP1	no_TEAD	no_SOX10	no_MITF	no_AP1	chrX	67919150	67919790	chrX-reg27624	I_reg	12.8581750203735	-2.84242194282063	0.766686892877625	-3.70740907302079	0.000209390561032705	0.0105468782634505	-1.97687606677198	AR	chrX	66764464	66950460	1	I_gene	1154686	968690	downstream	0.250570126168013	0.457385226153353	149.239882247084	-4.49780038604337	1.15608654225585	-3.89053952420112	0.000100021582835802	0.00165990423851671	-2.77991696610657	chrX	67867508	67945684	STARD8	1	0	chrX	67913481	67945684	STARD8	0
no_SOX10	no_MITF	no_AP1	no_TEAD	no_SOX10	no_MITF	no_AP1	chrX	67919150	67919790	chrX-reg27624	I_reg	12.8581750203735	-2.84242194282063	0.766686892877625	-3.70740907302079	0.000209390561032705	0.0105468782634505	-1.97687606677198	AR	chrX	66764464	66950460	1	I_gene	1154686	968690	downstream	0.250570126168013	0.457385226153353	149.239882247084	-4.49780038604337	1.15608654225585	-3.89053952420112	0.000100021582835802	0.00165990423851671	-2.77991696610657	chrX	67867508	67945684	STARD8	1	0	chrX	67867510	67945684	STARD8	0
no_SOX10	no_MITF	no_AP1	no_TEAD	no_SOX10	no_MITF	no_AP1	chrX	67648880	67649778	chrX-reg27475	I_reg	13.0529556104343	-2.27205350090608	0.696926779611109	-3.26010359678517	0.0011137152649405	0.0345053412988207	-1.46211367254833	FAM155B	chrX	68725083	68752350	1	P_gene	1075305	1102572	upstream	-0.241458485216449	0.474434760752164	224.134983917436	4.90415745630627	1.32949407615587	3.68873960723936	0.000225367724755953	0.00337102384923766	2.47223817493211	chrX	67262186	67653755	OPHN1	-1	0	chrX	67262185	67653299	OPHN1	0
no_SOX10	no_MITF	no_AP1	no_TEAD	no_SOX10	no_MITF	no_AP1	chrX	67648880	67649778	chrX-reg27475	I_reg	13.0529556104343	-2.27205350090608	0.696926779611109	-3.26010359678517	0.0011137152649405	0.0345053412988207	-1.46211367254833	STARD8	chrX	67867507	67945683	1	I_gene	217729	295905	upstream	0.890909090909091	0.000428361205563253	208.753207910086	-1.58252095749311	1.28171798683461	-1.23468732884164	0.216946893513052	0.556010285848914	-0.254917174162357	chrX	67262186	67653755	OPHN1	-1	0	chrX	67262185	67653299	OPHN1	0
no_SOX10	no_MITF	no_AP1	no_TEAD	no_SOX10	no_MITF	no_AP1	chrX	67648880	67649778	chrX-reg27475	I_reg	13.0529556104343	-2.27205350090608	0.696926779611109	-3.26010359678517	0.0011137152649405	0.0345053412988207	-1.46211367254833	AR	chrX	66764464	66950460	1	I_gene	884416	698420	downstream	0.68792889184309	0.0192910855509082	149.239882247084	-4.49780038604337	1.15608654225585	-3.89053952420112	0.000100021582835802	0.00165990423851671	-2.77991696610657	chrX	67262186	67653755	OPHN1	-1	0	chrX	67262185	67653299	OPHN1	0
SOX10	no_MITF	no_AP1	no_TEAD	no_SOX10	no_MITF	no_AP1	chrX	6696308	6697068	chrX-reg1331	P_reg	43.3698080125834	3.1554198728472	0.775873487722107	4.06692575887756	4.76374110728351e-05	0.00357520423053026	2.44669914444782	NLGN4X	chrX	6146903	5758677	-1	P_gene	549405	937631	upstream	0.625328666225516	0.0396373256506229	6.22687546042804	2.1414230026555	1.53156196651672	1.39819546937811	0.162054376929262	0.479107075291613	0.319567415580142	chrX	6585906	6639585	RP11-1M18.1	-1	56724	chrX	6451658	6453159	VCX3A	243150
no_SOX10	no_MITF	no_AP1	no_TEAD	no_SOX10	no_MITF	no_AP1	chrX	66832925	66833705	chrX-reg27209	I_reg	11.1468697214634	-2.42449413914567	0.719892996600966	-3.3678534873837	0.000757558427009664	0.0262454499136335	-1.58094597792219	FAM155B	chrX	68725083	68752350	1	P_gene	1891378	1918645	upstream	-0.514807713763372	0.105143271073346	224.134983917436	4.90415745630627	1.32949407615587	3.68873960723936	0.000225367724755953	0.00337102384923766	2.47223817493211	chrX	66764465	66950461	AR	1	0	chrX	66788682	66950461	AR	0
no_SOX10	no_MITF	no_AP1	no_TEAD	no_SOX10	no_MITF	no_AP1	chrX	66832925	66833705	chrX-reg27209	I_reg	11.1468697214634	-2.42449413914567	0.719892996600966	-3.3678534873837	0.000757558427009664	0.0262454499136335	-1.58094597792219	FAM155B	chrX	68725083	68752350	1	P_gene	1891378	1918645	upstream	-0.514807713763372	0.105143271073346	224.134983917436	4.90415745630627	1.32949407615587	3.68873960723936	0.000225367724755953	0.00337102384923766	2.47223817493211	chrX	66764465	66950461	AR	1	0	chrX	66763873	66950461	AR	0
no_SOX10	no_MITF	no_AP1	no_TEAD	no_SOX10	no_MITF	no_AP1	chrX	66832925	66833705	chrX-reg27209	I_reg	11.1468697214634	-2.42449413914567	0.719892996600966	-3.3678534873837	0.000757558427009664	0.0262454499136335	-1.58094597792219	STARD8	chrX	67867507	67945683	1	I_gene	1033802	1111978	upstream	0.636363636363636	0.0403864039827663	208.753207910086	-1.58252095749311	1.28171798683461	-1.23468732884164	0.216946893513052	0.556010285848914	-0.254917174162357	chrX	66764465	66950461	AR	1	0	chrX	66788682	66950461	AR	0
no_SOX10	no_MITF	no_AP1	no_TEAD	no_SOX10	no_MITF	no_AP1	chrX	66832925	66833705	chrX-reg27209	I_reg	11.1468697214634	-2.42449413914567	0.719892996600966	-3.3678534873837	0.000757558427009664	0.0262454499136335	-1.58094597792219	STARD8	chrX	67867507	67945683	1	I_gene	1033802	1111978	upstream	0.636363636363636	0.0403864039827663	208.753207910086	-1.58252095749311	1.28171798683461	-1.23468732884164	0.216946893513052	0.556010285848914	-0.254917174162357	chrX	66764465	66950461	AR	1	0	chrX	66763873	66950461	AR	0
no_SOX10	no_MITF	no_AP1	no_TEAD	no_SOX10	no_MITF	no_AP1	chrX	66832925	66833705	chrX-reg27209	I_reg	11.1468697214634	-2.42449413914567	0.719892996600966	-3.3678534873837	0.000757558427009664	0.0262454499136335	-1.58094597792219	AR	chrX	66764464	66950460	1	I_gene	68461	116755	intronic	0.651482328036833	0.0298837831600381	149.239882247084	-4.49780038604337	1.15608654225585	-3.89053952420112	0.000100021582835802	0.00165990423851671	-2.77991696610657	chrX	66764465	66950461	AR	1	0	chrX	66788682	66950461	AR	0
no_SOX10	no_MITF	no_AP1	no_TEAD	no_SOX10	no_MITF	no_AP1	chrX	66832925	66833705	chrX-reg27209	I_reg	11.1468697214634	-2.42449413914567	0.719892996600966	-3.3678534873837	0.000757558427009664	0.0262454499136335	-1.58094597792219	AR	chrX	66764464	66950460	1	I_gene	68461	116755	intronic	0.651482328036833	0.0298837831600381	149.239882247084	-4.49780038604337	1.15608654225585	-3.89053952420112	0.000100021582835802	0.00165990423851671	-2.77991696610657	chrX	66764465	66950461	AR	1	0	chrX	66763873	66950461	AR	0
no_SOX10	no_MITF	AP1	no_TEAD	no_SOX10	no_MITF	no_AP1	chrX	66824763	66825763	chrX-reg27202	I_reg	13.0084951357433	-2.45759911029084	0.770094334801581	-3.19129618181655	0.00141636003676399	0.0408719874680582	-1.38857424348673	FAM155B	chrX	68725083	68752350	1	P_gene	1899320	1926587	upstream	-0.446470406626641	0.168644193337254	224.134983917436	4.90415745630627	1.32949407615587	3.68873960723936	0.000225367724755953	0.00337102384923766	2.47223817493211	chrX	66764465	66950461	AR	1	0	chrX	66788682	66950461	AR	0
no_SOX10	no_MITF	AP1	no_TEAD	no_SOX10	no_MITF	no_AP1	chrX	66824763	66825763	chrX-reg27202	I_reg	13.0084951357433	-2.45759911029084	0.770094334801581	-3.19129618181655	0.00141636003676399	0.0408719874680582	-1.38857424348673	FAM155B	chrX	68725083	68752350	1	P_gene	1899320	1926587	upstream	-0.446470406626641	0.168644193337254	224.134983917436	4.90415745630627	1.32949407615587	3.68873960723936	0.000225367724755953	0.00337102384923766	2.47223817493211	chrX	66764465	66950461	AR	1	0	chrX	66763873	66950461	AR	0
no_SOX10	no_MITF	AP1	no_TEAD	no_SOX10	no_MITF	no_AP1	chrX	66824763	66825763	chrX-reg27202	I_reg	13.0084951357433	-2.45759911029084	0.770094334801581	-3.19129618181655	0.00141636003676399	0.0408719874680582	-1.38857424348673	STARD8	chrX	67867507	67945683	1	I_gene	1041744	1119920	upstream	-0.0454545454545455	0.902917866811604	208.753207910086	-1.58252095749311	1.28171798683461	-1.23468732884164	0.216946893513052	0.556010285848914	-0.254917174162357	chrX	66764465	66950461	AR	1	0	chrX	66788682	66950461	AR	0
no_SOX10	no_MITF	AP1	no_TEAD	no_SOX10	no_MITF	no_AP1	chrX	66824763	66825763	chrX-reg27202	I_reg	13.0084951357433	-2.45759911029084	0.770094334801581	-3.19129618181655	0.00141636003676399	0.0408719874680582	-1.38857424348673	STARD8	chrX	67867507	67945683	1	I_gene	1041744	1119920	upstream	-0.0454545454545455	0.902917866811604	208.753207910086	-1.58252095749311	1.28171798683461	-1.23468732884164	0.216946893513052	0.556010285848914	-0.254917174162357	chrX	66764465	66950461	AR	1	0	chrX	66763873	66950461	AR	0
no_SOX10	no_MITF	AP1	no_TEAD	no_SOX10	no_MITF	no_AP1	chrX	66824763	66825763	chrX-reg27202	I_reg	13.0084951357433	-2.45759911029084	0.770094334801581	-3.19129618181655	0.00141636003676399	0.0408719874680582	-1.38857424348673	AR	chrX	66764464	66950460	1	I_gene	60299	124697	intronic	0.537586816142282	0.0880875306786813	149.239882247084	-4.49780038604337	1.15608654225585	-3.89053952420112	0.000100021582835802	0.00165990423851671	-2.77991696610657	chrX	66764465	66950461	AR	1	0	chrX	66788682	66950461	AR	0
no_SOX10	no_MITF	AP1	no_TEAD	no_SOX10	no_MITF	no_AP1	chrX	66824763	66825763	chrX-reg27202	I_reg	13.0084951357433	-2.45759911029084	0.770094334801581	-3.19129618181655	0.00141636003676399	0.0408719874680582	-1.38857424348673	AR	chrX	66764464	66950460	1	I_gene	60299	124697	intronic	0.537586816142282	0.0880875306786813	149.239882247084	-4.49780038604337	1.15608654225585	-3.89053952420112	0.000100021582835802	0.00165990423851671	-2.77991696610657	chrX	66764465	66950461	AR	1	0	chrX	66763873	66950461	AR	0
no_SOX10	no_MITF	no_AP1	no_TEAD	no_SOX10	no_MITF	no_AP1	chrX	65897301	65897995	chrX-reg27072	I_reg	7.59420083748611	-2.9158110776978	0.721766697145766	-4.03982490357121	5.34911205220027e-05	0.00390299776006191	-2.40860169796114	STARD8	chrX	67867507	67945683	1	I_gene	1969512	2047688	upstream	0.2	0.557553078061045	208.753207910086	-1.58252095749311	1.28171798683461	-1.23468732884164	0.216946893513052	0.556010285848914	-0.254917174162357	chrX	65896100	65896206	RNU6-394P	-1	1096	chrX	65815481	65859140	EDA2R	38162
no_SOX10	no_MITF	no_AP1	no_TEAD	no_SOX10	no_MITF	no_AP1	chrX	65897301	65897995	chrX-reg27072	I_reg	7.59420083748611	-2.9158110776978	0.721766697145766	-4.03982490357121	5.34911205220027e-05	0.00390299776006191	-2.40860169796114	AR	chrX	66764464	66950460	1	I_gene	866469	1052465	upstream	0.55581009804541	0.0758416087639215	149.239882247084	-4.49780038604337	1.15608654225585	-3.89053952420112	0.000100021582835802	0.00165990423851671	-2.77991696610657	chrX	65896100	65896206	RNU6-394P	-1	1096	chrX	65815481	65859140	EDA2R	38162
no_SOX10	no_MITF	no_AP1	no_TEAD	no_SOX10	no_MITF	no_AP1	chrX	65896745	65897301	chrX-reg27071	I_reg	7.87783785483419	-2.67539112173454	0.722388134866271	-3.70353691126144	0.000212614228824267	0.0106576674395056	-1.97233783555326	STARD8	chrX	67867507	67945683	1	I_gene	1970206	2048382	upstream	0.2	0.557553078061045	208.753207910086	-1.58252095749311	1.28171798683461	-1.23468732884164	0.216946893513052	0.556010285848914	-0.254917174162357	chrX	65896100	65896206	RNU6-394P	-1	540	chrX	65815481	65859140	EDA2R	37606
no_SOX10	no_MITF	no_AP1	no_TEAD	no_SOX10	no_MITF	no_AP1	chrX	65896745	65897301	chrX-reg27071	I_reg	7.87783785483419	-2.67539112173454	0.722388134866271	-3.70353691126144	0.000212614228824267	0.0106576674395056	-1.97233783555326	AR	chrX	66764464	66950460	1	I_gene	867163	1053159	upstream	0.410023842820385	0.210402699089904	149.239882247084	-4.49780038604337	1.15608654225585	-3.89053952420112	0.000100021582835802	0.00165990423851671	-2.77991696610657	chrX	65896100	65896206	RNU6-394P	-1	540	chrX	65815481	65859140	EDA2R	37606
no_SOX10	no_MITF	no_AP1	no_TEAD	no_SOX10	no_MITF	no_AP1	chrX	65896015	65896745	chrX-reg27070	I_reg	6.72283924223894	-2.66683688121811	0.736521379438628	-3.620854676684	0.000293631419417959	0.0134633752783173	-1.87084604850833	STARD8	chrX	67867507	67945683	1	I_gene	1970762	2048938	upstream	0.654545454545455	0.0338251607875947	208.753207910086	-1.58252095749311	1.28171798683461	-1.23468732884164	0.216946893513052	0.556010285848914	-0.254917174162357	chrX	65896100	65896206	RNU6-394P	-1	0	chrX	65815481	65859140	EDA2R	36876
no_SOX10	no_MITF	no_AP1	no_TEAD	no_SOX10	no_MITF	no_AP1	chrX	65896015	65896745	chrX-reg27070	I_reg	6.72283924223894	-2.66683688121811	0.736521379438628	-3.620854676684	0.000293631419417959	0.0134633752783173	-1.87084604850833	AR	chrX	66764464	66950460	1	I_gene	867719	1053715	upstream	0.250570126168013	0.457385226153353	149.239882247084	-4.49780038604337	1.15608654225585	-3.89053952420112	0.000100021582835802	0.00165990423851671	-2.77991696610657	chrX	65896100	65896206	RNU6-394P	-1	0	chrX	65815481	65859140	EDA2R	36876
no_SOX10	no_MITF	no_AP1	no_TEAD	no_SOX10	no_MITF	no_AP1	chrX	54510721	54511721	chrX-reg25308	P_reg	149.423832381102	2.88644976400395	0.640119202790074	4.50923789104099	6.50609216241454e-06	0.000827041672617989	3.08247260685366	FOXR2	chrX	55649832	55652620	1	I_gene	1138111	1140899	upstream	0.0982806741383621	0.773741926157038	57.5212747775947	-6.65340925899637	1.29612953576174	-5.13329036598655	2.84720128227222e-07	9.10294797584537e-06	-5.04081793929318	chrX	54471887	54522599	FGD1	-1	0	chrX	54471886	54522599	FGD1	0
no_SOX10	no_MITF	no_AP1	no_TEAD	no_SOX10	no_MITF	no_AP1	chrX	54510721	54511721	chrX-reg25308	P_reg	149.423832381102	2.88644976400395	0.640119202790074	4.50923789104099	6.50609216241454e-06	0.000827041672617989	3.08247260685366	USP51	chrX	55515634	55511048	-1	P_gene	1003913	999327	downstream	0.554545454545455	0.0815541216928155	178.867199265066	1.5052677502384	1.34859385469232	1.116175744833	0.264346914714891	0.609842641036766	0.214782212441077	chrX	54471887	54522599	FGD1	-1	0	chrX	54471886	54522599	FGD1	0
no_SOX10	no_MITF	no_AP1	no_TEAD	no_SOX10	no_MITF	no_AP1	chrX	54510721	54511721	chrX-reg25308	P_reg	149.423832381102	2.88644976400395	0.640119202790074	4.50923789104099	6.50609216241454e-06	0.000827041672617989	3.08247260685366	PAGE5	chrX	55246787	55250540	1	P_gene	735066	738819	upstream	0.778810839991912	0.00473514221466954	19.8816493359524	3.4576828988382	1.46151932482523	2.36581401292909	0.01799047961222	0.119201312142801	0.923718963947783	chrX	54471887	54522599	FGD1	-1	0	chrX	54471886	54522599	FGD1	0
no_SOX10	no_MITF	no_AP1	no_TEAD	no_SOX10	no_MITF	no_AP1	chrX	54510721	54511721	chrX-reg25308	P_reg	149.423832381102	2.88644976400395	0.640119202790074	4.50923789104099	6.50609216241454e-06	0.000827041672617989	3.08247260685366	ITIH6	chrX	54824672	54775331	-1	P_gene	312951	263610	downstream	0.144225052611763	0.672236435112877	28.4215289000841	3.57536587345271	1.53786043327781	2.3248961973956	0.0200775113659028	0.128773718409789	0.890172763639782	chrX	54471887	54522599	FGD1	-1	0	chrX	54471886	54522599	FGD1	0
no_SOX10	no_MITF	no_AP1	no_TEAD	no_SOX10	no_MITF	no_AP1	chrX	54510721	54511721	chrX-reg25308	P_reg	149.423832381102	2.88644976400395	0.640119202790074	4.50923789104099	6.50609216241454e-06	0.000827041672617989	3.08247260685366	FGD1	chrX	54522598	54471886	-1	P_gene	10877	38835	intronic	0.754545454545455	0.0104817749990729	2158.119543023	1.07139682027337	0.597859511040823	1.79205448853386	0.073124238168655	0.306761485128715	0.513199168341301	chrX	54471887	54522599	FGD1	-1	0	chrX	54471886	54522599	FGD1	0
no_SOX10	no_MITF	no_AP1	no_TEAD	no_SOX10	no_MITF	no_AP1	chrX	54510721	54511721	chrX-reg25308	P_reg	149.423832381102	2.88644976400395	0.640119202790074	4.50923789104099	6.50609216241454e-06	0.000827041672617989	3.08247260685366	WNK3	chrX	54385074	54219255	-1	P_gene	125647	291466	upstream	0.418181818181818	0.203068420186092	237.519021413529	1.19868546781822	1.05225260540813	1.13916132082495	0.2546358749818	0.597305892814451	0.223803200631842	chrX	54471887	54522599	FGD1	-1	0	chrX	54471886	54522599	FGD1	0
SOX10	MITF	no_AP1	no_TEAD	SOX10	MITF	no_AP1	chrX	54509660	54510674	chrX-reg25306	P_reg	292.003031400846	3.40127643314222	0.643412030542881	5.28631152618079	1.24807278590797e-07	4.35400572235048e-05	4.36111100451321	FOXR2	chrX	55649832	55652620	1	I_gene	1139158	1141946	upstream	0.046249729006288	0.892589230736957	57.5212747775947	-6.65340925899637	1.29612953576174	-5.13329036598655	2.84720128227222e-07	9.10294797584537e-06	-5.04081793929318	chrX	54471887	54522599	FGD1	-1	0	chrX	54471886	54522599	FGD1	0
SOX10	MITF	no_AP1	no_TEAD	SOX10	MITF	no_AP1	chrX	54509660	54510674	chrX-reg25306	P_reg	292.003031400846	3.40127643314222	0.643412030542881	5.28631152618079	1.24807278590797e-07	4.35400572235048e-05	4.36111100451321	USP51	chrX	55515634	55511048	-1	P_gene	1004960	1000374	downstream	0.5	0.12142915576969	178.867199265066	1.5052677502384	1.34859385469232	1.116175744833	0.264346914714891	0.609842641036766	0.214782212441077	chrX	54471887	54522599	FGD1	-1	0	chrX	54471886	54522599	FGD1	0
SOX10	MITF	no_AP1	no_TEAD	SOX10	MITF	no_AP1	chrX	54509660	54510674	chrX-reg25306	P_reg	292.003031400846	3.40127643314222	0.643412030542881	5.28631152618079	1.24807278590797e-07	4.35400572235048e-05	4.36111100451321	PAGE5	chrX	55246787	55250540	1	P_gene	736113	739866	upstream	0.783474377955936	0.00433354055988968	19.8816493359524	3.4576828988382	1.46151932482523	2.36581401292909	0.01799047961222	0.119201312142801	0.923718963947783	chrX	54471887	54522599	FGD1	-1	0	chrX	54471886	54522599	FGD1	0
SOX10	MITF	no_AP1	no_TEAD	SOX10	MITF	no_AP1	chrX	54509660	54510674	chrX-reg25306	P_reg	292.003031400846	3.40127643314222	0.643412030542881	5.28631152618079	1.24807278590797e-07	4.35400572235048e-05	4.36111100451321	ITIH6	chrX	54824672	54775331	-1	P_gene	313998	264657	downstream	0.0930484210398471	0.785537865627512	28.4215289000841	3.57536587345271	1.53786043327781	2.3248961973956	0.0200775113659028	0.128773718409789	0.890172763639782	chrX	54471887	54522599	FGD1	-1	0	chrX	54471886	54522599	FGD1	0
SOX10	MITF	no_AP1	no_TEAD	SOX10	MITF	no_AP1	chrX	54509660	54510674	chrX-reg25306	P_reg	292.003031400846	3.40127643314222	0.643412030542881	5.28631152618079	1.24807278590797e-07	4.35400572235048e-05	4.36111100451321	FGD1	chrX	54522598	54471886	-1	P_gene	11924	37774	intronic	0.781818181818182	0.00701211291358369	2158.119543023	1.07139682027337	0.597859511040823	1.79205448853386	0.073124238168655	0.306761485128715	0.513199168341301	chrX	54471887	54522599	FGD1	-1	0	chrX	54471886	54522599	FGD1	0
SOX10	MITF	no_AP1	no_TEAD	SOX10	MITF	no_AP1	chrX	54509660	54510674	chrX-reg25306	P_reg	292.003031400846	3.40127643314222	0.643412030542881	5.28631152618079	1.24807278590797e-07	4.35400572235048e-05	4.36111100451321	WNK3	chrX	54385074	54219255	-1	P_gene	124586	290405	upstream	0.390909090909091	0.236519264676913	237.519021413529	1.19868546781822	1.05225260540813	1.13916132082495	0.2546358749818	0.597305892814451	0.223803200631842	chrX	54471887	54522599	FGD1	-1	0	chrX	54471886	54522599	FGD1	0
no_SOX10	no_MITF	no_AP1	no_TEAD	no_SOX10	no_MITF	no_AP1	chrX	50745110	50745838	chrX-reg23953	P_reg	26.6331249078467	2.63085162863996	0.765419517511846	3.43713684907341	0.000587898487427727	0.0220115722794329	1.65734893482539	SHROOM4	chrX	50557301	50334646	-1	P_gene	187809	410464	upstream	0.518181818181818	0.106918151178142	339.482901653661	1.63720198729315	1.28496529787611	1.27412155799012	0.202620339368273	0.539886563418572	0.267697481022524	chrX	50773422	50774357	RP11-104D21.1	-1	27585	chrX	50653734	50659641	BMP15	85470
no_SOX10	no_MITF	no_AP1	no_TEAD	no_SOX10	no_MITF	no_AP1	chrX	50745110	50745838	chrX-reg23953	P_reg	26.6331249078467	2.63085162863996	0.765419517511846	3.43713684907341	0.000587898487427727	0.0220115722794329	1.65734893482539	CLCN5	chrX	49687224	49863891	1	P_gene	1057886	881219	downstream	0.745454545454545	0.0118658922903862	1490.8195384174	2.67940507179482	0.528580231238307	5.06906031184286	3.99784542935667e-07	1.22636935705438e-05	4.91137870961198	chrX	50773422	50774357	RP11-104D21.1	-1	27585	chrX	50653734	50659641	BMP15	85470
no_SOX10	no_MITF	no_AP1	no_TEAD	no_SOX10	no_MITF	no_AP1	chrX	50745110	50745838	chrX-reg23953	P_reg	26.6331249078467	2.63085162863996	0.765419517511846	3.43713684907341	0.000587898487427727	0.0220115722794329	1.65734893482539	USP27X	chrX	49644469	49647165	1	P_gene	1100641	1097945	downstream	0.336363636363636	0.313026082995925	312.220875680229	1.24604891778948	0.558917062703173	2.22939860122185	0.0257873952258656	0.15322051752271	0.814683075106397	chrX	50773422	50774357	RP11-104D21.1	-1	27585	chrX	50653734	50659641	BMP15	85470
no_SOX10	no_MITF	no_AP1	no_TEAD	no_SOX10	no_MITF	no_AP1	chrX	50745110	50745838	chrX-reg23953	P_reg	26.6331249078467	2.63085162863996	0.765419517511846	3.43713684907341	0.000587898487427727	0.0220115722794329	1.65734893482539	GAGE1	chrX	49363627	49373138	1	I_gene	1381483	1371972	downstream	-0.148877473663755	0.662197288983884	100.967822300915	-1.84939943847126	1.54518180125944	-1.1968814523727	0.231352764456709	0.573920765841608	-0.24114806114385	chrX	50773422	50774357	RP11-104D21.1	-1	27585	chrX	50653734	50659641	BMP15	85470
no_SOX10	no_MITF	no_AP1	no_TEAD	no_SOX10	no_MITF	no_AP1	chrX	50745110	50745838	chrX-reg23953	P_reg	26.6331249078467	2.63085162863996	0.765419517511846	3.43713684907341	0.000587898487427727	0.0220115722794329	1.65734893482539	PPP1R3F	chrX	49126305	49157928	1	P_gene	1618805	1587182	downstream	0.127272727272727	0.713791318994479	502.521457232063	1.09476210403071	0.76984957608229	1.42204677126911	0.155012673598693	0.468656819661098	0.329145058954297	chrX	50773422	50774357	RP11-104D21.1	-1	27585	chrX	50653734	50659641	BMP15	85470
no_SOX10	no_MITF	no_AP1	no_TEAD	no_SOX10	no_MITF	no_AP1	chrX	50745110	50745838	chrX-reg23953	P_reg	26.6331249078467	2.63085162863996	0.765419517511846	3.43713684907341	0.000587898487427727	0.0220115722794329	1.65734893482539	SYP	chrX	49056717	49044268	-1	P_gene	1688393	1700842	upstream	0.390909090909091	0.236519264676913	200.304853486912	1.20770910153082	0.9006886230994	1.3408730504166	0.179961673411824	0.507814665268778	0.294294761214682	chrX	50773422	50774357	RP11-104D21.1	-1	27585	chrX	50653734	50659641	BMP15	85470
no_SOX10	no_MITF	no_AP1	no_TEAD	no_SOX10	no_MITF	no_AP1	chrX	50745110	50745838	chrX-reg23953	P_reg	26.6331249078467	2.63085162863996	0.765419517511846	3.43713684907341	0.000587898487427727	0.0220115722794329	1.65734893482539	CCDC120	chrX	48911100	48927508	1	P_gene	1834010	1817602	downstream	0.227272727272727	0.503066960517545	242.623976277636	1.77682704526152	1.00934019415881	1.76038471027336	0.0783425999801686	0.319109093513199	0.496060819728982	chrX	50773422	50774357	RP11-104D21.1	-1	27585	chrX	50653734	50659641	BMP15	85470
no_SOX10	no_MITF	no_AP1	no_TEAD	no_SOX10	no_MITF	no_AP1	chrX	50745110	50745838	chrX-reg23953	P_reg	26.6331249078467	2.63085162863996	0.765419517511846	3.43713684907341	0.000587898487427727	0.0220115722794329	1.65734893482539	TFE3	chrX	48901011	48886241	-1	I_gene	1844099	1858869	upstream	-0.381818181818182	0.248380568071136	2712.05266387649	-1.55498466818314	0.460335119392295	-3.37794055390761	0.000730308664055865	0.00916017829890454	-2.03809607289582	chrX	50773422	50774357	RP11-104D21.1	-1	27585	chrX	50653734	50659641	BMP15	85470
SOX10	MITF	no_AP1	no_TEAD	no_SOX10	no_MITF	no_AP1	chrX	49690765	49691765	chrX-reg23491	P_reg	29.3491084477777	2.53894108968002	0.692153894181086	3.66817424712165	0.000244288682198441	0.0118272648545592	1.9271156776808	SHROOM4	chrX	50557301	50334646	-1	P_gene	865536	642881	downstream	0.390909090909091	0.236519264676913	339.482901653661	1.63720198729315	1.28496529787611	1.27412155799012	0.202620339368273	0.539886563418572	0.267697481022524	chrX	49687225	49863892	CLCN5	1	0	chrX	49687224	49863892	CLCN5	0
SOX10	MITF	no_AP1	no_TEAD	no_SOX10	no_MITF	no_AP1	chrX	49690765	49691765	chrX-reg23491	P_reg	29.3491084477777	2.53894108968002	0.692153894181086	3.66817424712165	0.000244288682198441	0.0118272648545592	1.9271156776808	SHROOM4	chrX	50557301	50334646	-1	P_gene	865536	642881	downstream	0.390909090909091	0.236519264676913	339.482901653661	1.63720198729315	1.28496529787611	1.27412155799012	0.202620339368273	0.539886563418572	0.267697481022524	chrX	49687225	49863892	CLCN5	1	0	chrX	49687224	49807150	CLCN5	0
SOX10	MITF	no_AP1	no_TEAD	no_SOX10	no_MITF	no_AP1	chrX	49690765	49691765	chrX-reg23491	P_reg	29.3491084477777	2.53894108968002	0.692153894181086	3.66817424712165	0.000244288682198441	0.0118272648545592	1.9271156776808	CLCN5	chrX	49687224	49863891	1	P_gene	3541	172126	intronic	0.563636363636364	0.0759390758518602	1490.8195384174	2.67940507179482	0.528580231238307	5.06906031184286	3.99784542935667e-07	1.22636935705438e-05	4.91137870961198	chrX	49687225	49863892	CLCN5	1	0	chrX	49687224	49863892	CLCN5	0
SOX10	MITF	no_AP1	no_TEAD	no_SOX10	no_MITF	no_AP1	chrX	49690765	49691765	chrX-reg23491	P_reg	29.3491084477777	2.53894108968002	0.692153894181086	3.66817424712165	0.000244288682198441	0.0118272648545592	1.9271156776808	CLCN5	chrX	49687224	49863891	1	P_gene	3541	172126	intronic	0.563636363636364	0.0759390758518602	1490.8195384174	2.67940507179482	0.528580231238307	5.06906031184286	3.99784542935667e-07	1.22636935705438e-05	4.91137870961198	chrX	49687225	49863892	CLCN5	1	0	chrX	49687224	49807150	CLCN5	0
SOX10	MITF	no_AP1	no_TEAD	no_SOX10	no_MITF	no_AP1	chrX	49690765	49691765	chrX-reg23491	P_reg	29.3491084477777	2.53894108968002	0.692153894181086	3.66817424712165	0.000244288682198441	0.0118272648545592	1.9271156776808	USP27X	chrX	49644469	49647165	1	P_gene	46296	43600	downstream	0.409090909090909	0.213864224336727	312.220875680229	1.24604891778948	0.558917062703173	2.22939860122185	0.0257873952258656	0.15322051752271	0.814683075106397	chrX	49687225	49863892	CLCN5	1	0	chrX	49687224	49863892	CLCN5	0
SOX10	MITF	no_AP1	no_TEAD	no_SOX10	no_MITF	no_AP1	chrX	49690765	49691765	chrX-reg23491	P_reg	29.3491084477777	2.53894108968002	0.692153894181086	3.66817424712165	0.000244288682198441	0.0118272648545592	1.9271156776808	USP27X	chrX	49644469	49647165	1	P_gene	46296	43600	downstream	0.409090909090909	0.213864224336727	312.220875680229	1.24604891778948	0.558917062703173	2.22939860122185	0.0257873952258656	0.15322051752271	0.814683075106397	chrX	49687225	49863892	CLCN5	1	0	chrX	49687224	49807150	CLCN5	0
SOX10	MITF	no_AP1	no_TEAD	no_SOX10	no_MITF	no_AP1	chrX	49690765	49691765	chrX-reg23491	P_reg	29.3491084477777	2.53894108968002	0.692153894181086	3.66817424712165	0.000244288682198441	0.0118272648545592	1.9271156776808	GAGE1	chrX	49363627	49373138	1	I_gene	327138	317627	downstream	-0.102353263143832	0.764589919901501	100.967822300915	-1.84939943847126	1.54518180125944	-1.1968814523727	0.231352764456709	0.573920765841608	-0.24114806114385	chrX	49687225	49863892	CLCN5	1	0	chrX	49687224	49863892	CLCN5	0
SOX10	MITF	no_AP1	no_TEAD	no_SOX10	no_MITF	no_AP1	chrX	49690765	49691765	chrX-reg23491	P_reg	29.3491084477777	2.53894108968002	0.692153894181086	3.66817424712165	0.000244288682198441	0.0118272648545592	1.9271156776808	GAGE1	chrX	49363627	49373138	1	I_gene	327138	317627	downstream	-0.102353263143832	0.764589919901501	100.967822300915	-1.84939943847126	1.54518180125944	-1.1968814523727	0.231352764456709	0.573920765841608	-0.24114806114385	chrX	49687225	49863892	CLCN5	1	0	chrX	49687224	49807150	CLCN5	0
SOX10	MITF	no_AP1	no_TEAD	no_SOX10	no_MITF	no_AP1	chrX	49690765	49691765	chrX-reg23491	P_reg	29.3491084477777	2.53894108968002	0.692153894181086	3.66817424712165	0.000244288682198441	0.0118272648545592	1.9271156776808	PPP1R3F	chrX	49126305	49157928	1	P_gene	564460	532837	downstream	-0.272727272727273	0.418166994020656	502.521457232063	1.09476210403071	0.76984957608229	1.42204677126911	0.155012673598693	0.468656819661098	0.329145058954297	chrX	49687225	49863892	CLCN5	1	0	chrX	49687224	49863892	CLCN5	0
SOX10	MITF	no_AP1	no_TEAD	no_SOX10	no_MITF	no_AP1	chrX	49690765	49691765	chrX-reg23491	P_reg	29.3491084477777	2.53894108968002	0.692153894181086	3.66817424712165	0.000244288682198441	0.0118272648545592	1.9271156776808	PPP1R3F	chrX	49126305	49157928	1	P_gene	564460	532837	downstream	-0.272727272727273	0.418166994020656	502.521457232063	1.09476210403071	0.76984957608229	1.42204677126911	0.155012673598693	0.468656819661098	0.329145058954297	chrX	49687225	49863892	CLCN5	1	0	chrX	49687224	49807150	CLCN5	0
SOX10	MITF	no_AP1	no_TEAD	no_SOX10	no_MITF	no_AP1	chrX	49690765	49691765	chrX-reg23491	P_reg	29.3491084477777	2.53894108968002	0.692153894181086	3.66817424712165	0.000244288682198441	0.0118272648545592	1.9271156776808	SYP	chrX	49056717	49044268	-1	P_gene	634048	646497	upstream	0.263636363636364	0.434522554208937	200.304853486912	1.20770910153082	0.9006886230994	1.3408730504166	0.179961673411824	0.507814665268778	0.294294761214682	chrX	49687225	49863892	CLCN5	1	0	chrX	49687224	49863892	CLCN5	0
SOX10	MITF	no_AP1	no_TEAD	no_SOX10	no_MITF	no_AP1	chrX	49690765	49691765	chrX-reg23491	P_reg	29.3491084477777	2.53894108968002	0.692153894181086	3.66817424712165	0.000244288682198441	0.0118272648545592	1.9271156776808	SYP	chrX	49056717	49044268	-1	P_gene	634048	646497	upstream	0.263636363636364	0.434522554208937	200.304853486912	1.20770910153082	0.9006886230994	1.3408730504166	0.179961673411824	0.507814665268778	0.294294761214682	chrX	49687225	49863892	CLCN5	1	0	chrX	49687224	49807150	CLCN5	0
SOX10	MITF	no_AP1	no_TEAD	no_SOX10	no_MITF	no_AP1	chrX	49690765	49691765	chrX-reg23491	P_reg	29.3491084477777	2.53894108968002	0.692153894181086	3.66817424712165	0.000244288682198441	0.0118272648545592	1.9271156776808	CCDC120	chrX	48911100	48927508	1	P_gene	779665	763257	downstream	-0.390909090909091	0.236519264676913	242.623976277636	1.77682704526152	1.00934019415881	1.76038471027336	0.0783425999801686	0.319109093513199	0.496060819728982	chrX	49687225	49863892	CLCN5	1	0	chrX	49687224	49863892	CLCN5	0
SOX10	MITF	no_AP1	no_TEAD	no_SOX10	no_MITF	no_AP1	chrX	49690765	49691765	chrX-reg23491	P_reg	29.3491084477777	2.53894108968002	0.692153894181086	3.66817424712165	0.000244288682198441	0.0118272648545592	1.9271156776808	CCDC120	chrX	48911100	48927508	1	P_gene	779665	763257	downstream	-0.390909090909091	0.236519264676913	242.623976277636	1.77682704526152	1.00934019415881	1.76038471027336	0.0783425999801686	0.319109093513199	0.496060819728982	chrX	49687225	49863892	CLCN5	1	0	chrX	49687224	49807150	CLCN5	0
SOX10	MITF	no_AP1	no_TEAD	no_SOX10	no_MITF	no_AP1	chrX	49690765	49691765	chrX-reg23491	P_reg	29.3491084477777	2.53894108968002	0.692153894181086	3.66817424712165	0.000244288682198441	0.0118272648545592	1.9271156776808	TFE3	chrX	48901011	48886241	-1	I_gene	789754	804524	upstream	-0.381818181818182	0.248380568071136	2712.05266387649	-1.55498466818314	0.460335119392295	-3.37794055390761	0.000730308664055865	0.00916017829890454	-2.03809607289582	chrX	49687225	49863892	CLCN5	1	0	chrX	49687224	49863892	CLCN5	0
SOX10	MITF	no_AP1	no_TEAD	no_SOX10	no_MITF	no_AP1	chrX	49690765	49691765	chrX-reg23491	P_reg	29.3491084477777	2.53894108968002	0.692153894181086	3.66817424712165	0.000244288682198441	0.0118272648545592	1.9271156776808	TFE3	chrX	48901011	48886241	-1	I_gene	789754	804524	upstream	-0.381818181818182	0.248380568071136	2712.05266387649	-1.55498466818314	0.460335119392295	-3.37794055390761	0.000730308664055865	0.00916017829890454	-2.03809607289582	chrX	49687225	49863892	CLCN5	1	0	chrX	49687224	49807150	CLCN5	0
SOX10	MITF	no_AP1	no_TEAD	no_SOX10	no_MITF	no_AP1	chrX	49690765	49691765	chrX-reg23491	P_reg	29.3491084477777	2.53894108968002	0.692153894181086	3.66817424712165	0.000244288682198441	0.0118272648545592	1.9271156776808	PCSK1N	chrX	48694034	48689503	-1	P_gene	996731	1001262	upstream	-0.136363636363636	0.693511174791049	153.644289786767	3.17891021317329	1.33220874798289	2.38619527006297	0.0170237092345257	0.114072617673938	0.942818592394149	chrX	49687225	49863892	CLCN5	1	0	chrX	49687224	49863892	CLCN5	0
SOX10	MITF	no_AP1	no_TEAD	no_SOX10	no_MITF	no_AP1	chrX	49690765	49691765	chrX-reg23491	P_reg	29.3491084477777	2.53894108968002	0.692153894181086	3.66817424712165	0.000244288682198441	0.0118272648545592	1.9271156776808	PCSK1N	chrX	48694034	48689503	-1	P_gene	996731	1001262	upstream	-0.136363636363636	0.693511174791049	153.644289786767	3.17891021317329	1.33220874798289	2.38619527006297	0.0170237092345257	0.114072617673938	0.942818592394149	chrX	49687225	49863892	CLCN5	1	0	chrX	49687224	49807150	CLCN5	0
SOX10	MITF	no_AP1	no_TEAD	no_SOX10	no_MITF	no_AP1	chrX	49686723	49688657	chrX-reg23486	P_reg	242.871830547642	2.20938149028152	0.632348156908126	3.49393204699816	0.000475962150376447	0.0188981746619666	1.72358014146266	SHROOM4	chrX	50557301	50334646	-1	P_gene	868644	645989	downstream	0.236363636363636	0.485475943733222	339.482901653661	1.63720198729315	1.28496529787611	1.27412155799012	0.202620339368273	0.539886563418572	0.267697481022524	chrX	49687225	49863892	CLCN5	1	0	chrX	49687224	49863892	CLCN5	0
SOX10	MITF	no_AP1	no_TEAD	no_SOX10	no_MITF	no_AP1	chrX	49686723	49688657	chrX-reg23486	P_reg	242.871830547642	2.20938149028152	0.632348156908126	3.49393204699816	0.000475962150376447	0.0188981746619666	1.72358014146266	SHROOM4	chrX	50557301	50334646	-1	P_gene	868644	645989	downstream	0.236363636363636	0.485475943733222	339.482901653661	1.63720198729315	1.28496529787611	1.27412155799012	0.202620339368273	0.539886563418572	0.267697481022524	chrX	49687225	49863892	CLCN5	1	0	chrX	49687224	49807150	CLCN5	0
SOX10	MITF	no_AP1	no_TEAD	no_SOX10	no_MITF	no_AP1	chrX	49686723	49688657	chrX-reg23486	P_reg	242.871830547642	2.20938149028152	0.632348156908126	3.49393204699816	0.000475962150376447	0.0188981746619666	1.72358014146266	CLCN5	chrX	49687224	49863891	1	P_gene	501	175234	TSS_overlap	0.509090909090909	0.114016394963896	1490.8195384174	2.67940507179482	0.528580231238307	5.06906031184286	3.99784542935667e-07	1.22636935705438e-05	4.91137870961198	chrX	49687225	49863892	CLCN5	1	0	chrX	49687224	49863892	CLCN5	0
SOX10	MITF	no_AP1	no_TEAD	no_SOX10	no_MITF	no_AP1	chrX	49686723	49688657	chrX-reg23486	P_reg	242.871830547642	2.20938149028152	0.632348156908126	3.49393204699816	0.000475962150376447	0.0188981746619666	1.72358014146266	CLCN5	chrX	49687224	49863891	1	P_gene	501	175234	TSS_overlap	0.509090909090909	0.114016394963896	1490.8195384174	2.67940507179482	0.528580231238307	5.06906031184286	3.99784542935667e-07	1.22636935705438e-05	4.91137870961198	chrX	49687225	49863892	CLCN5	1	0	chrX	49687224	49807150	CLCN5	0
SOX10	MITF	no_AP1	no_TEAD	no_SOX10	no_MITF	no_AP1	chrX	49686723	49688657	chrX-reg23486	P_reg	242.871830547642	2.20938149028152	0.632348156908126	3.49393204699816	0.000475962150376447	0.0188981746619666	1.72358014146266	USP27X	chrX	49644469	49647165	1	P_gene	42254	39558	downstream	0.427272727272727	0.19262499772471	312.220875680229	1.24604891778948	0.558917062703173	2.22939860122185	0.0257873952258656	0.15322051752271	0.814683075106397	chrX	49687225	49863892	CLCN5	1	0	chrX	49687224	49863892	CLCN5	0
SOX10	MITF	no_AP1	no_TEAD	no_SOX10	no_MITF	no_AP1	chrX	49686723	49688657	chrX-reg23486	P_reg	242.871830547642	2.20938149028152	0.632348156908126	3.49393204699816	0.000475962150376447	0.0188981746619666	1.72358014146266	USP27X	chrX	49644469	49647165	1	P_gene	42254	39558	downstream	0.427272727272727	0.19262499772471	312.220875680229	1.24604891778948	0.558917062703173	2.22939860122185	0.0257873952258656	0.15322051752271	0.814683075106397	chrX	49687225	49863892	CLCN5	1	0	chrX	49687224	49807150	CLCN5	0
SOX10	MITF	no_AP1	no_TEAD	no_SOX10	no_MITF	no_AP1	chrX	49686723	49688657	chrX-reg23486	P_reg	242.871830547642	2.20938149028152	0.632348156908126	3.49393204699816	0.000475962150376447	0.0188981746619666	1.72358014146266	GAGE1	chrX	49363627	49373138	1	I_gene	323096	313585	downstream	-0.321017052587472	0.335770366218522	100.967822300915	-1.84939943847126	1.54518180125944	-1.1968814523727	0.231352764456709	0.573920765841608	-0.24114806114385	chrX	49687225	49863892	CLCN5	1	0	chrX	49687224	49863892	CLCN5	0
SOX10	MITF	no_AP1	no_TEAD	no_SOX10	no_MITF	no_AP1	chrX	49686723	49688657	chrX-reg23486	P_reg	242.871830547642	2.20938149028152	0.632348156908126	3.49393204699816	0.000475962150376447	0.0188981746619666	1.72358014146266	GAGE1	chrX	49363627	49373138	1	I_gene	323096	313585	downstream	-0.321017052587472	0.335770366218522	100.967822300915	-1.84939943847126	1.54518180125944	-1.1968814523727	0.231352764456709	0.573920765841608	-0.24114806114385	chrX	49687225	49863892	CLCN5	1	0	chrX	49687224	49807150	CLCN5	0
SOX10	MITF	no_AP1	no_TEAD	no_SOX10	no_MITF	no_AP1	chrX	49686723	49688657	chrX-reg23486	P_reg	242.871830547642	2.20938149028152	0.632348156908126	3.49393204699816	0.000475962150376447	0.0188981746619666	1.72358014146266	PPP1R3F	chrX	49126305	49157928	1	P_gene	560418	528795	downstream	-0.0272727272727273	0.945983670156841	502.521457232063	1.09476210403071	0.76984957608229	1.42204677126911	0.155012673598693	0.468656819661098	0.329145058954297	chrX	49687225	49863892	CLCN5	1	0	chrX	49687224	49863892	CLCN5	0
SOX10	MITF	no_AP1	no_TEAD	no_SOX10	no_MITF	no_AP1	chrX	49686723	49688657	chrX-reg23486	P_reg	242.871830547642	2.20938149028152	0.632348156908126	3.49393204699816	0.000475962150376447	0.0188981746619666	1.72358014146266	PPP1R3F	chrX	49126305	49157928	1	P_gene	560418	528795	downstream	-0.0272727272727273	0.945983670156841	502.521457232063	1.09476210403071	0.76984957608229	1.42204677126911	0.155012673598693	0.468656819661098	0.329145058954297	chrX	49687225	49863892	CLCN5	1	0	chrX	49687224	49807150	CLCN5	0
SOX10	MITF	no_AP1	no_TEAD	no_SOX10	no_MITF	no_AP1	chrX	49686723	49688657	chrX-reg23486	P_reg	242.871830547642	2.20938149028152	0.632348156908126	3.49393204699816	0.000475962150376447	0.0188981746619666	1.72358014146266	SYP	chrX	49056717	49044268	-1	P_gene	630006	642455	upstream	0.209090909090909	0.539113807034715	200.304853486912	1.20770910153082	0.9006886230994	1.3408730504166	0.179961673411824	0.507814665268778	0.294294761214682	chrX	49687225	49863892	CLCN5	1	0	chrX	49687224	49863892	CLCN5	0
SOX10	MITF	no_AP1	no_TEAD	no_SOX10	no_MITF	no_AP1	chrX	49686723	49688657	chrX-reg23486	P_reg	242.871830547642	2.20938149028152	0.632348156908126	3.49393204699816	0.000475962150376447	0.0188981746619666	1.72358014146266	SYP	chrX	49056717	49044268	-1	P_gene	630006	642455	upstream	0.209090909090909	0.539113807034715	200.304853486912	1.20770910153082	0.9006886230994	1.3408730504166	0.179961673411824	0.507814665268778	0.294294761214682	chrX	49687225	49863892	CLCN5	1	0	chrX	49687224	49807150	CLCN5	0
SOX10	MITF	no_AP1	no_TEAD	no_SOX10	no_MITF	no_AP1	chrX	49686723	49688657	chrX-reg23486	P_reg	242.871830547642	2.20938149028152	0.632348156908126	3.49393204699816	0.000475962150376447	0.0188981746619666	1.72358014146266	CCDC120	chrX	48911100	48927508	1	P_gene	775623	759215	downstream	-0.418181818181818	0.203068420186092	242.623976277636	1.77682704526152	1.00934019415881	1.76038471027336	0.0783425999801686	0.319109093513199	0.496060819728982	chrX	49687225	49863892	CLCN5	1	0	chrX	49687224	49863892	CLCN5	0
SOX10	MITF	no_AP1	no_TEAD	no_SOX10	no_MITF	no_AP1	chrX	49686723	49688657	chrX-reg23486	P_reg	242.871830547642	2.20938149028152	0.632348156908126	3.49393204699816	0.000475962150376447	0.0188981746619666	1.72358014146266	CCDC120	chrX	48911100	48927508	1	P_gene	775623	759215	downstream	-0.418181818181818	0.203068420186092	242.623976277636	1.77682704526152	1.00934019415881	1.76038471027336	0.0783425999801686	0.319109093513199	0.496060819728982	chrX	49687225	49863892	CLCN5	1	0	chrX	49687224	49807150	CLCN5	0
SOX10	MITF	no_AP1	no_TEAD	no_SOX10	no_MITF	no_AP1	chrX	49686723	49688657	chrX-reg23486	P_reg	242.871830547642	2.20938149028152	0.632348156908126	3.49393204699816	0.000475962150376447	0.0188981746619666	1.72358014146266	TFE3	chrX	48901011	48886241	-1	I_gene	785712	800482	upstream	-0.363636363636364	0.273172593057827	2712.05266387649	-1.55498466818314	0.460335119392295	-3.37794055390761	0.000730308664055865	0.00916017829890454	-2.03809607289582	chrX	49687225	49863892	CLCN5	1	0	chrX	49687224	49863892	CLCN5	0
SOX10	MITF	no_AP1	no_TEAD	no_SOX10	no_MITF	no_AP1	chrX	49686723	49688657	chrX-reg23486	P_reg	242.871830547642	2.20938149028152	0.632348156908126	3.49393204699816	0.000475962150376447	0.0188981746619666	1.72358014146266	TFE3	chrX	48901011	48886241	-1	I_gene	785712	800482	upstream	-0.363636363636364	0.273172593057827	2712.05266387649	-1.55498466818314	0.460335119392295	-3.37794055390761	0.000730308664055865	0.00916017829890454	-2.03809607289582	chrX	49687225	49863892	CLCN5	1	0	chrX	49687224	49807150	CLCN5	0
SOX10	MITF	no_AP1	no_TEAD	no_SOX10	no_MITF	no_AP1	chrX	49686723	49688657	chrX-reg23486	P_reg	242.871830547642	2.20938149028152	0.632348156908126	3.49393204699816	0.000475962150376447	0.0188981746619666	1.72358014146266	PCSK1N	chrX	48694034	48689503	-1	P_gene	992689	997220	upstream	-0.0727272727272727	0.83882493483871	153.644289786767	3.17891021317329	1.33220874798289	2.38619527006297	0.0170237092345257	0.114072617673938	0.942818592394149	chrX	49687225	49863892	CLCN5	1	0	chrX	49687224	49863892	CLCN5	0
SOX10	MITF	no_AP1	no_TEAD	no_SOX10	no_MITF	no_AP1	chrX	49686723	49688657	chrX-reg23486	P_reg	242.871830547642	2.20938149028152	0.632348156908126	3.49393204699816	0.000475962150376447	0.0188981746619666	1.72358014146266	PCSK1N	chrX	48694034	48689503	-1	P_gene	992689	997220	upstream	-0.0727272727272727	0.83882493483871	153.644289786767	3.17891021317329	1.33220874798289	2.38619527006297	0.0170237092345257	0.114072617673938	0.942818592394149	chrX	49687225	49863892	CLCN5	1	0	chrX	49687224	49807150	CLCN5	0
no_SOX10	no_MITF	no_AP1	no_TEAD	no_SOX10	no_MITF	no_AP1	chrX	48389758	48390690	chrX-reg22451	I_reg	21.9134292014985	-2.60107152888023	0.659980397393343	-3.9411345233183	8.10971269565121e-05	0.00530149518634935	-2.27560162858719	CLCN5	chrX	49687224	49863891	1	P_gene	1296534	1473201	upstream	-0.218181818181818	0.520948935577084	1490.8195384174	2.67940507179482	0.528580231238307	5.06906031184286	3.99784542935667e-07	1.22636935705438e-05	4.91137870961198	chrX	48379546	48387104	EBP	1	2655	chrX	48380163	48387104	EBP	2655
no_SOX10	no_MITF	no_AP1	no_TEAD	no_SOX10	no_MITF	no_AP1	chrX	48389758	48390690	chrX-reg22451	I_reg	21.9134292014985	-2.60107152888023	0.659980397393343	-3.9411345233183	8.10971269565121e-05	0.00530149518634935	-2.27560162858719	USP27X	chrX	49644469	49647165	1	P_gene	1253779	1256475	upstream	-0.1	0.775664871585324	312.220875680229	1.24604891778948	0.558917062703173	2.22939860122185	0.0257873952258656	0.15322051752271	0.814683075106397	chrX	48379546	48387104	EBP	1	2655	chrX	48380163	48387104	EBP	2655
no_SOX10	no_MITF	no_AP1	no_TEAD	no_SOX10	no_MITF	no_AP1	chrX	48389758	48390690	chrX-reg22451	I_reg	21.9134292014985	-2.60107152888023	0.659980397393343	-3.9411345233183	8.10971269565121e-05	0.00530149518634935	-2.27560162858719	GAGE1	chrX	49363627	49373138	1	I_gene	972937	982448	upstream	0.0418717894679312	0.902712845685628	100.967822300915	-1.84939943847126	1.54518180125944	-1.1968814523727	0.231352764456709	0.573920765841608	-0.24114806114385	chrX	48379546	48387104	EBP	1	2655	chrX	48380163	48387104	EBP	2655
no_SOX10	no_MITF	no_AP1	no_TEAD	no_SOX10	no_MITF	no_AP1	chrX	48389758	48390690	chrX-reg22451	I_reg	21.9134292014985	-2.60107152888023	0.659980397393343	-3.9411345233183	8.10971269565121e-05	0.00530149518634935	-2.27560162858719	PPP1R3F	chrX	49126305	49157928	1	P_gene	735615	767238	upstream	-0.327272727272727	0.327015951002671	502.521457232063	1.09476210403071	0.76984957608229	1.42204677126911	0.155012673598693	0.468656819661098	0.329145058954297	chrX	48379546	48387104	EBP	1	2655	chrX	48380163	48387104	EBP	2655
no_SOX10	no_MITF	no_AP1	no_TEAD	no_SOX10	no_MITF	no_AP1	chrX	48389758	48390690	chrX-reg22451	I_reg	21.9134292014985	-2.60107152888023	0.659980397393343	-3.9411345233183	8.10971269565121e-05	0.00530149518634935	-2.27560162858719	SYP	chrX	49056717	49044268	-1	P_gene	666027	653578	downstream	-0.181818181818182	0.59521871798588	200.304853486912	1.20770910153082	0.9006886230994	1.3408730504166	0.179961673411824	0.507814665268778	0.294294761214682	chrX	48379546	48387104	EBP	1	2655	chrX	48380163	48387104	EBP	2655
no_SOX10	no_MITF	no_AP1	no_TEAD	no_SOX10	no_MITF	no_AP1	chrX	48389758	48390690	chrX-reg22451	I_reg	21.9134292014985	-2.60107152888023	0.659980397393343	-3.9411345233183	8.10971269565121e-05	0.00530149518634935	-2.27560162858719	CCDC120	chrX	48911100	48927508	1	P_gene	520410	536818	upstream	-0.427272727272727	0.19262499772471	242.623976277636	1.77682704526152	1.00934019415881	1.76038471027336	0.0783425999801686	0.319109093513199	0.496060819728982	chrX	48379546	48387104	EBP	1	2655	chrX	48380163	48387104	EBP	2655
no_SOX10	no_MITF	no_AP1	no_TEAD	no_SOX10	no_MITF	no_AP1	chrX	48389758	48390690	chrX-reg22451	I_reg	21.9134292014985	-2.60107152888023	0.659980397393343	-3.9411345233183	8.10971269565121e-05	0.00530149518634935	-2.27560162858719	TFE3	chrX	48901011	48886241	-1	I_gene	510321	495551	downstream	0.863636363636364	0.00127451701387643	2712.05266387649	-1.55498466818314	0.460335119392295	-3.37794055390761	0.000730308664055865	0.00916017829890454	-2.03809607289582	chrX	48379546	48387104	EBP	1	2655	chrX	48380163	48387104	EBP	2655
no_SOX10	no_MITF	no_AP1	no_TEAD	no_SOX10	no_MITF	no_AP1	chrX	48389758	48390690	chrX-reg22451	I_reg	21.9134292014985	-2.60107152888023	0.659980397393343	-3.9411345233183	8.10971269565121e-05	0.00530149518634935	-2.27560162858719	PCSK1N	chrX	48694034	48689503	-1	P_gene	303344	298813	downstream	-0.545454545454545	0.0874530601806712	153.644289786767	3.17891021317329	1.33220874798289	2.38619527006297	0.0170237092345257	0.114072617673938	0.942818592394149	chrX	48379546	48387104	EBP	1	2655	chrX	48380163	48387104	EBP	2655
no_SOX10	no_MITF	no_AP1	no_TEAD	no_SOX10	no_MITF	no_AP1	chrX	48389758	48390690	chrX-reg22451	I_reg	21.9134292014985	-2.60107152888023	0.659980397393343	-3.9411345233183	8.10971269565121e-05	0.00530149518634935	-2.27560162858719	SLC9A7	chrX	46618489	46464752	-1	I_gene	1771269	1925006	upstream	0.309795792353179	0.35387461374423	342.10631928059	-2.58750659529008	1.32400679461114	-1.95430008805207	0.0506657384572643	0.243909809846551	-0.61277073237774	chrX	48379546	48387104	EBP	1	2655	chrX	48380163	48387104	EBP	2655
no_SOX10	no_MITF	no_AP1	no_TEAD	no_SOX10	no_MITF	no_AP1	chrX	48389758	48390690	chrX-reg22451	I_reg	21.9134292014985	-2.60107152888023	0.659980397393343	-3.9411345233183	8.10971269565121e-05	0.00530149518634935	-2.27560162858719	CHST7	chrX	46433218	46457842	1	I_gene	1956540	1931916	downstream	-0.0956722299914231	0.779617362063818	89.9837460104743	-2.00183294522175	1.24028770167102	-1.61400692962181	0.106525923215979	0.383132212959989	-0.416651331904598	chrX	48379546	48387104	EBP	1	2655	chrX	48380163	48387104	EBP	2655
SOX10	no_MITF	no_AP1	no_TEAD	no_SOX10	no_MITF	no_AP1	chrX	46678285	46679275	chrX-reg21399	P_reg	39.9063970040484	2.24070917057051	0.696616552192484	3.21656033512016	0.00129737250713258	0.0383421197279869	1.4163238810062	SLC9A7	chrX	46618489	46464752	-1	I_gene	59796	213533	upstream	-0.51025189328759	0.108793948575401	342.10631928059	-2.58750659529008	1.32400679461114	-1.95430008805207	0.0506657384572643	0.243909809846551	-0.61277073237774	chrX	46696375	46741793	RP2	1	17101	chrX	46696346	46741791	RP2	17072
SOX10	no_MITF	no_AP1	no_TEAD	no_SOX10	no_MITF	no_AP1	chrX	46678285	46679275	chrX-reg21399	P_reg	39.9063970040484	2.24070917057051	0.696616552192484	3.21656033512016	0.00129737250713258	0.0383421197279869	1.4163238810062	CHST7	chrX	46433218	46457842	1	I_gene	245067	220443	downstream	-0.619591584706359	0.042040065749582	89.9837460104743	-2.00183294522175	1.24028770167102	-1.61400692962181	0.106525923215979	0.383132212959989	-0.416651331904598	chrX	46696375	46741793	RP2	1	17101	chrX	46696346	46741791	RP2	17072
SOX10	no_MITF	no_AP1	no_TEAD	no_SOX10	no_MITF	no_AP1	chrX	46678285	46679275	chrX-reg21399	P_reg	39.9063970040484	2.24070917057051	0.696616552192484	3.21656033512016	0.00129737250713258	0.0383421197279869	1.4163238810062	RP6-99M1.2	chrX	45629676	45604638	-1	I_gene	1048609	1073647	upstream	-0.00909090909090909	0.989189709913342	145.486047947136	-2.32166123612487	1.03637083396536	-2.24018388016741	0.0250789877319592	0.14991350354236	-0.82415924607233	chrX	46696375	46741793	RP2	1	17101	chrX	46696346	46741791	RP2	17072
no_SOX10	no_MITF	no_AP1	no_TEAD	no_SOX10	no_MITF	no_AP1	chrX	46630198	46630888	chrX-reg21367	I_reg	22.1188239077235	-3.15172880018996	0.79192792205297	-3.97981774909452	6.89681210443854e-05	0.00471246559978017	-2.3267518070525	SLC9A7	chrX	46618489	46464752	-1	I_gene	11709	165446	upstream	0.637814866609487	0.0347408310000391	342.10631928059	-2.58750659529008	1.32400679461114	-1.95430008805207	0.0506657384572643	0.243909809846551	-0.61277073237774	chrX	46464753	46618490	SLC9A7	-1	11709	chrX	46458685	46618607	SLC9A7	11592
no_SOX10	no_MITF	no_AP1	no_TEAD	no_SOX10	no_MITF	no_AP1	chrX	46630198	46630888	chrX-reg21367	I_reg	22.1188239077235	-3.15172880018996	0.79192792205297	-3.97981774909452	6.89681210443854e-05	0.00471246559978017	-2.3267518070525	CHST7	chrX	46433218	46457842	1	I_gene	196980	172356	downstream	0.113895511894551	0.738801708682205	89.9837460104743	-2.00183294522175	1.24028770167102	-1.61400692962181	0.106525923215979	0.383132212959989	-0.416651331904598	chrX	46464753	46618490	SLC9A7	-1	11709	chrX	46458685	46618607	SLC9A7	11592
no_SOX10	no_MITF	no_AP1	no_TEAD	no_SOX10	no_MITF	no_AP1	chrX	46630198	46630888	chrX-reg21367	I_reg	22.1188239077235	-3.15172880018996	0.79192792205297	-3.97981774909452	6.89681210443854e-05	0.00471246559978017	-2.3267518070525	RP6-99M1.2	chrX	45629676	45604638	-1	I_gene	1000522	1025560	upstream	0.572727272727273	0.0706011110697353	145.486047947136	-2.32166123612487	1.03637083396536	-2.24018388016741	0.0250789877319592	0.14991350354236	-0.82415924607233	chrX	46464753	46618490	SLC9A7	-1	11709	chrX	46458685	46618607	SLC9A7	11592
no_SOX10	no_MITF	AP1	no_TEAD	no_SOX10	no_MITF	no_AP1	chrX	46629338	46630198	chrX-reg21366	I_reg	16.8306899152735	-4.03287788826027	0.709908151860213	-5.6808445961533	1.34031217998967e-08	8.14758578629738e-06	-5.0889710581326	SLC9A7	chrX	46618489	46464752	-1	I_gene	10849	164586	upstream	0.423691304247731	0.194088554513999	342.10631928059	-2.58750659529008	1.32400679461114	-1.95430008805207	0.0506657384572643	0.243909809846551	-0.61277073237774	chrX	46464753	46618490	SLC9A7	-1	10849	chrX	46458685	46618607	SLC9A7	10732
no_SOX10	no_MITF	AP1	no_TEAD	no_SOX10	no_MITF	no_AP1	chrX	46629338	46630198	chrX-reg21366	I_reg	16.8306899152735	-4.03287788826027	0.709908151860213	-5.6808445961533	1.34031217998967e-08	8.14758578629738e-06	-5.0889710581326	CHST7	chrX	46433218	46457842	1	I_gene	196120	171496	downstream	-0.205011921410192	0.545367425156372	89.9837460104743	-2.00183294522175	1.24028770167102	-1.61400692962181	0.106525923215979	0.383132212959989	-0.416651331904598	chrX	46464753	46618490	SLC9A7	-1	10849	chrX	46458685	46618607	SLC9A7	10732
no_SOX10	no_MITF	AP1	no_TEAD	no_SOX10	no_MITF	no_AP1	chrX	46629338	46630198	chrX-reg21366	I_reg	16.8306899152735	-4.03287788826027	0.709908151860213	-5.6808445961533	1.34031217998967e-08	8.14758578629738e-06	-5.0889710581326	RP6-99M1.2	chrX	45629676	45604638	-1	I_gene	999662	1024700	upstream	0.836363636363636	0.00256466229904208	145.486047947136	-2.32166123612487	1.03637083396536	-2.24018388016741	0.0250789877319592	0.14991350354236	-0.82415924607233	chrX	46464753	46618490	SLC9A7	-1	10849	chrX	46458685	46618607	SLC9A7	10732
no_SOX10	no_MITF	AP1	no_TEAD	no_SOX10	no_MITF	no_AP1	chrX	46617120	46618139	chrX-reg21362	I_reg	30.5054055726631	-2.20000668176505	0.57660956354087	-3.81541830186643	0.000135952432144992	0.00766158007432407	-2.11568165506785	SLC9A7	chrX	46618489	46464752	-1	I_gene	350	152368	intronic	0.678817250891526	0.0216365784766987	342.10631928059	-2.58750659529008	1.32400679461114	-1.95430008805207	0.0506657384572643	0.243909809846551	-0.61277073237774	chrX	46464753	46618490	SLC9A7	-1	0	chrX	46458685	46618607	SLC9A7	0
no_SOX10	no_MITF	AP1	no_TEAD	no_SOX10	no_MITF	no_AP1	chrX	46617120	46618139	chrX-reg21362	I_reg	30.5054055726631	-2.20000668176505	0.57660956354087	-3.81541830186643	0.000135952432144992	0.00766158007432407	-2.11568165506785	CHST7	chrX	46433218	46457842	1	I_gene	183902	159278	downstream	0.0318907433304744	0.925839700068017	89.9837460104743	-2.00183294522175	1.24028770167102	-1.61400692962181	0.106525923215979	0.383132212959989	-0.416651331904598	chrX	46464753	46618490	SLC9A7	-1	0	chrX	46458685	46618607	SLC9A7	0
no_SOX10	no_MITF	AP1	no_TEAD	no_SOX10	no_MITF	no_AP1	chrX	46617120	46618139	chrX-reg21362	I_reg	30.5054055726631	-2.20000668176505	0.57660956354087	-3.81541830186643	0.000135952432144992	0.00766158007432407	-2.11568165506785	RP6-99M1.2	chrX	45629676	45604638	-1	I_gene	987444	1012482	upstream	0.445454545454545	0.172786506584626	145.486047947136	-2.32166123612487	1.03637083396536	-2.24018388016741	0.0250789877319592	0.14991350354236	-0.82415924607233	chrX	46464753	46618490	SLC9A7	-1	0	chrX	46458685	46618607	SLC9A7	0
no_SOX10	no_MITF	AP1	TEAD	no_SOX10	no_MITF	no_AP1	chrX	46447009	46448201	chrX-reg21228	I_reg	14.0882746404387	-2.52436190434477	0.610277030302557	-4.13641965697654	3.52766788863591e-05	0.00286802415335745	-2.54241719553363	SLC9A7	chrX	46618489	46464752	-1	I_gene	170288	16551	downstream	0.195900280458628	0.563744232908762	342.10631928059	-2.58750659529008	1.32400679461114	-1.95430008805207	0.0506657384572643	0.243909809846551	-0.61277073237774	chrX	46433219	46457843	CHST7	1	0	chrX	46433121	46457931	CHST7	0
no_SOX10	no_MITF	AP1	TEAD	no_SOX10	no_MITF	no_AP1	chrX	46447009	46448201	chrX-reg21228	I_reg	14.0882746404387	-2.52436190434477	0.610277030302557	-4.13641965697654	3.52766788863591e-05	0.00286802415335745	-2.54241719553363	CHST7	chrX	46433218	46457842	1	I_gene	13791	9641	intronic	0.0227791023789103	0.946997571455613	89.9837460104743	-2.00183294522175	1.24028770167102	-1.61400692962181	0.106525923215979	0.383132212959989	-0.416651331904598	chrX	46433219	46457843	CHST7	1	0	chrX	46433121	46457931	CHST7	0
no_SOX10	no_MITF	AP1	TEAD	no_SOX10	no_MITF	no_AP1	chrX	46447009	46448201	chrX-reg21228	I_reg	14.0882746404387	-2.52436190434477	0.610277030302557	-4.13641965697654	3.52766788863591e-05	0.00286802415335745	-2.54241719553363	RP6-99M1.2	chrX	45629676	45604638	-1	I_gene	817333	842371	upstream	0.536363636363636	0.0936424967223945	145.486047947136	-2.32166123612487	1.03637083396536	-2.24018388016741	0.0250789877319592	0.14991350354236	-0.82415924607233	chrX	46433219	46457843	CHST7	1	0	chrX	46433121	46457931	CHST7	0
no_SOX10	no_MITF	no_AP1	no_TEAD	no_SOX10	no_MITF	no_AP1	chrX	46443028	46443698	chrX-reg21222	I_reg	8.15198264535483	-2.29549935642885	0.709794725315718	-3.23403270629801	0.00122055477170459	0.0368164370023199	-1.43395824367299	SLC9A7	chrX	46618489	46464752	-1	I_gene	174791	21054	downstream	0.528475175190718	0.0946727398344337	342.10631928059	-2.58750659529008	1.32400679461114	-1.95430008805207	0.0506657384572643	0.243909809846551	-0.61277073237774	chrX	46433219	46457843	CHST7	1	0	chrX	46433121	46457931	CHST7	0
no_SOX10	no_MITF	no_AP1	no_TEAD	no_SOX10	no_MITF	no_AP1	chrX	46443028	46443698	chrX-reg21222	I_reg	8.15198264535483	-2.29549935642885	0.709794725315718	-3.23403270629801	0.00122055477170459	0.0368164370023199	-1.43395824367299	CHST7	chrX	46433218	46457842	1	I_gene	9810	14144	intronic	0.537586816142282	0.0880875306786813	89.9837460104743	-2.00183294522175	1.24028770167102	-1.61400692962181	0.106525923215979	0.383132212959989	-0.416651331904598	chrX	46433219	46457843	CHST7	1	0	chrX	46433121	46457931	CHST7	0
no_SOX10	no_MITF	no_AP1	no_TEAD	no_SOX10	no_MITF	no_AP1	chrX	46443028	46443698	chrX-reg21222	I_reg	8.15198264535483	-2.29549935642885	0.709794725315718	-3.23403270629801	0.00122055477170459	0.0368164370023199	-1.43395824367299	RP6-99M1.2	chrX	45629676	45604638	-1	I_gene	813352	838390	upstream	0.263636363636364	0.434522554208937	145.486047947136	-2.32166123612487	1.03637083396536	-2.24018388016741	0.0250789877319592	0.14991350354236	-0.82415924607233	chrX	46433219	46457843	CHST7	1	0	chrX	46433121	46457931	CHST7	0
no_SOX10	no_MITF	no_AP1	no_TEAD	no_SOX10	no_MITF	no_AP1	chrX	46441800	46443028	chrX-reg21221	I_reg	19.2577061085944	-2.96978093306504	0.688287441167915	-4.31473938856968	1.59791296134913e-05	0.00160415162771625	-2.79475458370261	SLC9A7	chrX	46618489	46464752	-1	I_gene	175461	21724	downstream	0.496584431860244	0.120235349024061	342.10631928059	-2.58750659529008	1.32400679461114	-1.95430008805207	0.0506657384572643	0.243909809846551	-0.61277073237774	chrX	46433219	46457843	CHST7	1	0	chrX	46433121	46457931	CHST7	0
no_SOX10	no_MITF	no_AP1	no_TEAD	no_SOX10	no_MITF	no_AP1	chrX	46441800	46443028	chrX-reg21221	I_reg	19.2577061085944	-2.96978093306504	0.688287441167915	-4.31473938856968	1.59791296134913e-05	0.00160415162771625	-2.79475458370261	CHST7	chrX	46433218	46457842	1	I_gene	8582	14814	intronic	0.400912201868821	0.221716410534838	89.9837460104743	-2.00183294522175	1.24028770167102	-1.61400692962181	0.106525923215979	0.383132212959989	-0.416651331904598	chrX	46433219	46457843	CHST7	1	0	chrX	46433121	46457931	CHST7	0
no_SOX10	no_MITF	no_AP1	no_TEAD	no_SOX10	no_MITF	no_AP1	chrX	46441800	46443028	chrX-reg21221	I_reg	19.2577061085944	-2.96978093306504	0.688287441167915	-4.31473938856968	1.59791296134913e-05	0.00160415162771625	-2.79475458370261	RP6-99M1.2	chrX	45629676	45604638	-1	I_gene	812124	837162	upstream	0.309090909090909	0.356039941834194	145.486047947136	-2.32166123612487	1.03637083396536	-2.24018388016741	0.0250789877319592	0.14991350354236	-0.82415924607233	chrX	46433219	46457843	CHST7	1	0	chrX	46433121	46457931	CHST7	0
no_SOX10	no_MITF	no_AP1	no_TEAD	no_SOX10	no_MITF	no_AP1	chrX	46185465	46186125	chrX-reg21084	I_reg	8.51745722869255	-2.20805648439141	0.692701977193471	-3.18759951189616	0.00143459084198953	0.0412177643065463	-1.38491556849233	SLC9A7	chrX	46618489	46464752	-1	I_gene	432364	278627	downstream	0.642370687085269	0.0330647072517203	342.10631928059	-2.58750659529008	1.32400679461114	-1.95430008805207	0.0506657384572643	0.243909809846551	-0.61277073237774	chrX	46185359	46187080	RP1-30G7.2	-1	0	chrX	46185358	46187109	LINC01186	0
no_SOX10	no_MITF	no_AP1	no_TEAD	no_SOX10	no_MITF	no_AP1	chrX	46185465	46186125	chrX-reg21084	I_reg	8.51745722869255	-2.20805648439141	0.692701977193471	-3.18759951189616	0.00143459084198953	0.0412177643065463	-1.38491556849233	CHST7	chrX	46433218	46457842	1	I_gene	247093	271717	upstream	0.0136674614273462	0.968186220907239	89.9837460104743	-2.00183294522175	1.24028770167102	-1.61400692962181	0.106525923215979	0.383132212959989	-0.416651331904598	chrX	46185359	46187080	RP1-30G7.2	-1	0	chrX	46185358	46187109	LINC01186	0
no_SOX10	no_MITF	no_AP1	no_TEAD	no_SOX10	no_MITF	no_AP1	chrX	46185465	46186125	chrX-reg21084	I_reg	8.51745722869255	-2.20805648439141	0.692701977193471	-3.18759951189616	0.00143459084198953	0.0412177643065463	-1.38491556849233	RP6-99M1.2	chrX	45629676	45604638	-1	I_gene	555789	580827	upstream	0.590909090909091	0.0607282533857394	145.486047947136	-2.32166123612487	1.03637083396536	-2.24018388016741	0.0250789877319592	0.14991350354236	-0.82415924607233	chrX	46185359	46187080	RP1-30G7.2	-1	0	chrX	46185358	46187109	LINC01186	0
no_SOX10	no_MITF	no_AP1	TEAD	no_SOX10	no_MITF	no_AP1	chrX	45708548	45709548	chrX-reg20889	I_reg	7.40681119182602	-2.39149688304891	0.687990607956422	-3.47606036389438	0.000508837741683428	0.0197866094823388	-1.70362861758046	SLC9A7	chrX	46618489	46464752	-1	I_gene	908941	755204	downstream	0.48747279090868	0.128275872801152	342.10631928059	-2.58750659529008	1.32400679461114	-1.95430008805207	0.0506657384572643	0.243909809846551	-0.61277073237774	chrX	45707328	45710920	RP5-1158E12.3	-1	0	chrX	45707508	45710920	LOC401585	0
no_SOX10	no_MITF	no_AP1	TEAD	no_SOX10	no_MITF	no_AP1	chrX	45708548	45709548	chrX-reg20889	I_reg	7.40681119182602	-2.39149688304891	0.687990607956422	-3.47606036389438	0.000508837741683428	0.0197866094823388	-1.70362861758046	CHST7	chrX	46433218	46457842	1	I_gene	723670	748294	upstream	0.186788639507064	0.582361374840651	89.9837460104743	-2.00183294522175	1.24028770167102	-1.61400692962181	0.106525923215979	0.383132212959989	-0.416651331904598	chrX	45707328	45710920	RP5-1158E12.3	-1	0	chrX	45707508	45710920	LOC401585	0
no_SOX10	no_MITF	no_AP1	TEAD	no_SOX10	no_MITF	no_AP1	chrX	45708548	45709548	chrX-reg20889	I_reg	7.40681119182602	-2.39149688304891	0.687990607956422	-3.47606036389438	0.000508837741683428	0.0197866094823388	-1.70362861758046	RP6-99M1.2	chrX	45629676	45604638	-1	I_gene	78872	103910	upstream	0.590909090909091	0.0607282533857394	145.486047947136	-2.32166123612487	1.03637083396536	-2.24018388016741	0.0250789877319592	0.14991350354236	-0.82415924607233	chrX	45707328	45710920	RP5-1158E12.3	-1	0	chrX	45707508	45710920	LOC401585	0
no_SOX10	no_MITF	no_AP1	no_TEAD	no_SOX10	no_MITF	no_AP1	chrX	45594738	45595738	chrX-reg20773	I_reg	8.92386767937514	-2.383304926084	0.735035684056594	-3.24243431683584	0.00118513262964489	0.0360417940128745	-1.44319359975456	SLC9A7	chrX	46618489	46464752	-1	I_gene	1022751	869014	downstream	0.232346844264885	0.491765414058625	342.10631928059	-2.58750659529008	1.32400679461114	-1.95430008805207	0.0506657384572643	0.243909809846551	-0.61277073237774	chrX	45590241	45591177	RP6-99M1.1	1	3562	chrX	45590576	45591246	LOC392452	3493
no_SOX10	no_MITF	no_AP1	no_TEAD	no_SOX10	no_MITF	no_AP1	chrX	45594738	45595738	chrX-reg20773	I_reg	8.92386767937514	-2.383304926084	0.735035684056594	-3.24243431683584	0.00118513262964489	0.0360417940128745	-1.44319359975456	CHST7	chrX	46433218	46457842	1	I_gene	837480	862104	upstream	0.091116409515641	0.789903906035231	89.9837460104743	-2.00183294522175	1.24028770167102	-1.61400692962181	0.106525923215979	0.383132212959989	-0.416651331904598	chrX	45590241	45591177	RP6-99M1.1	1	3562	chrX	45590576	45591246	LOC392452	3493
no_SOX10	no_MITF	no_AP1	no_TEAD	no_SOX10	no_MITF	no_AP1	chrX	45594738	45595738	chrX-reg20773	I_reg	8.92386767937514	-2.383304926084	0.735035684056594	-3.24243431683584	0.00118513262964489	0.0360417940128745	-1.44319359975456	RP6-99M1.2	chrX	45629676	45604638	-1	I_gene	33938	8900	downstream	0.281818181818182	0.402135894917861	145.486047947136	-2.32166123612487	1.03637083396536	-2.24018388016741	0.0250789877319592	0.14991350354236	-0.82415924607233	chrX	45590241	45591177	RP6-99M1.1	1	3562	chrX	45590576	45591246	LOC392452	3493
no_SOX10	no_MITF	AP1	no_TEAD	no_SOX10	no_MITF	no_AP1	chrX	45556605	45557555	chrX-reg20745	I_reg	15.8135536742696	-3.55440461435271	0.633466791754271	-5.61103543330098	2.01119575061091e-08	1.10815680346722e-05	-4.95539878287261	SLC9A7	chrX	46618489	46464752	-1	I_gene	1060934	907197	downstream	0.715263814697782	0.0133444877241827	342.10631928059	-2.58750659529008	1.32400679461114	-1.95430008805207	0.0506657384572643	0.243909809846551	-0.61277073237774	chrX	45590241	45591177	RP6-99M1.1	1	32687	chrX	45590576	45591246	LOC392452	33022
no_SOX10	no_MITF	AP1	no_TEAD	no_SOX10	no_MITF	no_AP1	chrX	45556605	45557555	chrX-reg20745	I_reg	15.8135536742696	-3.55440461435271	0.633466791754271	-5.61103543330098	2.01119575061091e-08	1.10815680346722e-05	-4.95539878287261	CHST7	chrX	46433218	46457842	1	I_gene	875663	900287	upstream	0.246014305692231	0.465874398552992	89.9837460104743	-2.00183294522175	1.24028770167102	-1.61400692962181	0.106525923215979	0.383132212959989	-0.416651331904598	chrX	45590241	45591177	RP6-99M1.1	1	32687	chrX	45590576	45591246	LOC392452	33022
no_SOX10	no_MITF	AP1	no_TEAD	no_SOX10	no_MITF	no_AP1	chrX	45556605	45557555	chrX-reg20745	I_reg	15.8135536742696	-3.55440461435271	0.633466791754271	-5.61103543330098	2.01119575061091e-08	1.10815680346722e-05	-4.95539878287261	RP6-99M1.2	chrX	45629676	45604638	-1	I_gene	72121	47083	downstream	0.445454545454545	0.172786506584626	145.486047947136	-2.32166123612487	1.03637083396536	-2.24018388016741	0.0250789877319592	0.14991350354236	-0.82415924607233	chrX	45590241	45591177	RP6-99M1.1	1	32687	chrX	45590576	45591246	LOC392452	33022
no_SOX10	no_MITF	no_AP1	TEAD	no_SOX10	no_MITF	no_AP1	chrX	45529018	45530018	chrX-reg20732	I_reg	6.91923565242823	-2.84200368217192	0.775130759096847	-3.66648291119722	0.000245909344122564	0.011884864108314	-1.92500577963599	SLC9A7	chrX	46618489	46464752	-1	I_gene	1088471	934734	downstream	0.328019074256308	0.324727207069298	342.10631928059	-2.58750659529008	1.32400679461114	-1.95430008805207	0.0506657384572643	0.243909809846551	-0.61277073237774	chrX	45491537	45492978	KRT8P14	-1	36041	chrX	45590576	45591246	LOC392452	60559
no_SOX10	no_MITF	no_AP1	TEAD	no_SOX10	no_MITF	no_AP1	chrX	45529018	45530018	chrX-reg20732	I_reg	6.91923565242823	-2.84200368217192	0.775130759096847	-3.66648291119722	0.000245909344122564	0.011884864108314	-1.92500577963599	CHST7	chrX	46433218	46457842	1	I_gene	903200	927824	upstream	0.437358765675077	0.17856077880913	89.9837460104743	-2.00183294522175	1.24028770167102	-1.61400692962181	0.106525923215979	0.383132212959989	-0.416651331904598	chrX	45491537	45492978	KRT8P14	-1	36041	chrX	45590576	45591246	LOC392452	60559
no_SOX10	no_MITF	no_AP1	TEAD	no_SOX10	no_MITF	no_AP1	chrX	45529018	45530018	chrX-reg20732	I_reg	6.91923565242823	-2.84200368217192	0.775130759096847	-3.66648291119722	0.000245909344122564	0.011884864108314	-1.92500577963599	RP6-99M1.2	chrX	45629676	45604638	-1	I_gene	99658	74620	downstream	0.481818181818182	0.137219212931031	145.486047947136	-2.32166123612487	1.03637083396536	-2.24018388016741	0.0250789877319592	0.14991350354236	-0.82415924607233	chrX	45491537	45492978	KRT8P14	-1	36041	chrX	45590576	45591246	LOC392452	60559
no_SOX10	no_MITF	no_AP1	no_TEAD	no_SOX10	no_MITF	no_AP1	chrX	45527820	45528820	chrX-reg20730	I_reg	10.3640897499521	-3.14578760636986	0.6788907083202	-4.6337172799928	3.59157415853925e-06	0.000531218763548279	-3.27472659335096	SLC9A7	chrX	46618489	46464752	-1	I_gene	1089669	935932	downstream	0.268793408071141	0.424157749994814	342.10631928059	-2.58750659529008	1.32400679461114	-1.95430008805207	0.0506657384572643	0.243909809846551	-0.61277073237774	chrX	45491537	45492978	KRT8P14	-1	34843	chrX	45590576	45591246	LOC392452	61757
no_SOX10	no_MITF	no_AP1	no_TEAD	no_SOX10	no_MITF	no_AP1	chrX	45527820	45528820	chrX-reg20730	I_reg	10.3640897499521	-3.14578760636986	0.6788907083202	-4.6337172799928	3.59157415853925e-06	0.000531218763548279	-3.27472659335096	CHST7	chrX	46433218	46457842	1	I_gene	904398	929022	upstream	0.478361149957115	0.136651082823611	89.9837460104743	-2.00183294522175	1.24028770167102	-1.61400692962181	0.106525923215979	0.383132212959989	-0.416651331904598	chrX	45491537	45492978	KRT8P14	-1	34843	chrX	45590576	45591246	LOC392452	61757
no_SOX10	no_MITF	no_AP1	no_TEAD	no_SOX10	no_MITF	no_AP1	chrX	45527820	45528820	chrX-reg20730	I_reg	10.3640897499521	-3.14578760636986	0.6788907083202	-4.6337172799928	3.59157415853925e-06	0.000531218763548279	-3.27472659335096	RP6-99M1.2	chrX	45629676	45604638	-1	I_gene	100856	75818	downstream	0.336363636363636	0.313026082995925	145.486047947136	-2.32166123612487	1.03637083396536	-2.24018388016741	0.0250789877319592	0.14991350354236	-0.82415924607233	chrX	45491537	45492978	KRT8P14	-1	34843	chrX	45590576	45591246	LOC392452	61757
no_SOX10	no_MITF	AP1	no_TEAD	no_SOX10	no_MITF	no_AP1	chrX	45526605	45527605	chrX-reg20728	I_reg	12.8933151360227	-2.81490715020935	0.641411921051592	-4.38861059145006	1.1407712084232e-05	0.00125357586621558	-2.9018493774762	SLC9A7	chrX	46618489	46464752	-1	I_gene	1090884	937147	downstream	0.505696072811808	0.112525831201227	342.10631928059	-2.58750659529008	1.32400679461114	-1.95430008805207	0.0506657384572643	0.243909809846551	-0.61277073237774	chrX	45491537	45492978	KRT8P14	-1	33628	chrX	45590576	45591246	LOC392452	62972
no_SOX10	no_MITF	AP1	no_TEAD	no_SOX10	no_MITF	no_AP1	chrX	45526605	45527605	chrX-reg20728	I_reg	12.8933151360227	-2.81490715020935	0.641411921051592	-4.38861059145006	1.1407712084232e-05	0.00125357586621558	-2.9018493774762	CHST7	chrX	46433218	46457842	1	I_gene	905613	930237	upstream	0.328019074256308	0.324727207069298	89.9837460104743	-2.00183294522175	1.24028770167102	-1.61400692962181	0.106525923215979	0.383132212959989	-0.416651331904598	chrX	45491537	45492978	KRT8P14	-1	33628	chrX	45590576	45591246	LOC392452	62972
no_SOX10	no_MITF	AP1	no_TEAD	no_SOX10	no_MITF	no_AP1	chrX	45526605	45527605	chrX-reg20728	I_reg	12.8933151360227	-2.81490715020935	0.641411921051592	-4.38861059145006	1.1407712084232e-05	0.00125357586621558	-2.9018493774762	RP6-99M1.2	chrX	45629676	45604638	-1	I_gene	102071	77033	downstream	0.636363636363636	0.0403864039827663	145.486047947136	-2.32166123612487	1.03637083396536	-2.24018388016741	0.0250789877319592	0.14991350354236	-0.82415924607233	chrX	45491537	45492978	KRT8P14	-1	33628	chrX	45590576	45591246	LOC392452	62972
no_SOX10	no_MITF	no_AP1	no_TEAD	no_SOX10	no_MITF	no_AP1	chrX	45480595	45480908	chrX-reg20717	I_reg	14.0214640078458	-2.76273845541245	0.742520074304309	-3.72075927778915	0.000198624700890894	0.0101380708030286	-1.99404468004325	SLC9A7	chrX	46618489	46464752	-1	I_gene	1137581	983844	downstream	0.5330309956665	0.0913410454299228	342.10631928059	-2.58750659529008	1.32400679461114	-1.95430008805207	0.0506657384572643	0.243909809846551	-0.61277073237774	chrX	45364633	45489447	RP11-245M24.1	1	0	chrX	45364632	45386484	LINC01204	94112
no_SOX10	no_MITF	no_AP1	no_TEAD	no_SOX10	no_MITF	no_AP1	chrX	45480595	45480908	chrX-reg20717	I_reg	14.0214640078458	-2.76273845541245	0.742520074304309	-3.72075927778915	0.000198624700890894	0.0101380708030286	-1.99404468004325	CHST7	chrX	46433218	46457842	1	I_gene	952310	976934	upstream	-0.0136674614273462	0.968186220907239	89.9837460104743	-2.00183294522175	1.24028770167102	-1.61400692962181	0.106525923215979	0.383132212959989	-0.416651331904598	chrX	45364633	45489447	RP11-245M24.1	1	0	chrX	45364632	45386484	LINC01204	94112
no_SOX10	no_MITF	no_AP1	no_TEAD	no_SOX10	no_MITF	no_AP1	chrX	45480595	45480908	chrX-reg20717	I_reg	14.0214640078458	-2.76273845541245	0.742520074304309	-3.72075927778915	0.000198624700890894	0.0101380708030286	-1.99404468004325	RP6-99M1.2	chrX	45629676	45604638	-1	I_gene	148768	123730	downstream	0.672727272727273	0.0280703042358757	145.486047947136	-2.32166123612487	1.03637083396536	-2.24018388016741	0.0250789877319592	0.14991350354236	-0.82415924607233	chrX	45364633	45489447	RP11-245M24.1	1	0	chrX	45364632	45386484	LINC01204	94112
no_SOX10	no_MITF	no_AP1	no_TEAD	no_SOX10	no_MITF	no_AP1	chrX	45480595	45480908	chrX-reg20717	I_reg	14.0214640078458	-2.76273845541245	0.742520074304309	-3.72075927778915	0.000198624700890894	0.0101380708030286	-1.99404468004325	MAOA	chrX	43515466	43606067	1	I_gene	1965129	1874528	downstream	0.627272727272727	0.0439890872097468	119.030380431677	-2.55790656542608	1.22965256837831	-2.08018641297964	0.037508437984611	0.198818713922693	-0.701542739803633	chrX	45364633	45489447	RP11-245M24.1	1	0	chrX	45364632	45386484	LINC01204	94112
no_SOX10	no_MITF	no_AP1	no_TEAD	no_SOX10	no_MITF	no_AP1	chrX	45478215	45479215	chrX-reg20714	I_reg	6.90793289756602	-2.25999726778153	0.686011116964868	-3.29440327116049	0.000986308843505235	0.0316569897050218	-1.49953038500919	SLC9A7	chrX	46618489	46464752	-1	I_gene	1139274	985537	downstream	0.464693688529769	0.149848557480442	342.10631928059	-2.58750659529008	1.32400679461114	-1.95430008805207	0.0506657384572643	0.243909809846551	-0.61277073237774	chrX	45364633	45489447	RP11-245M24.1	1	0	chrX	45364632	45386484	LINC01204	91732
no_SOX10	no_MITF	no_AP1	no_TEAD	no_SOX10	no_MITF	no_AP1	chrX	45478215	45479215	chrX-reg20714	I_reg	6.90793289756602	-2.25999726778153	0.686011116964868	-3.29440327116049	0.000986308843505235	0.0316569897050218	-1.49953038500919	CHST7	chrX	46433218	46457842	1	I_gene	954003	978627	upstream	0.37813309948991	0.251530641821595	89.9837460104743	-2.00183294522175	1.24028770167102	-1.61400692962181	0.106525923215979	0.383132212959989	-0.416651331904598	chrX	45364633	45489447	RP11-245M24.1	1	0	chrX	45364632	45386484	LINC01204	91732
no_SOX10	no_MITF	no_AP1	no_TEAD	no_SOX10	no_MITF	no_AP1	chrX	45478215	45479215	chrX-reg20714	I_reg	6.90793289756602	-2.25999726778153	0.686011116964868	-3.29440327116049	0.000986308843505235	0.0316569897050218	-1.49953038500919	RP6-99M1.2	chrX	45629676	45604638	-1	I_gene	150461	125423	downstream	0.518181818181818	0.106918151178142	145.486047947136	-2.32166123612487	1.03637083396536	-2.24018388016741	0.0250789877319592	0.14991350354236	-0.82415924607233	chrX	45364633	45489447	RP11-245M24.1	1	0	chrX	45364632	45386484	LINC01204	91732
no_SOX10	no_MITF	no_AP1	no_TEAD	no_SOX10	no_MITF	no_AP1	chrX	45478215	45479215	chrX-reg20714	I_reg	6.90793289756602	-2.25999726778153	0.686011116964868	-3.29440327116049	0.000986308843505235	0.0316569897050218	-1.49953038500919	MAOA	chrX	43515466	43606067	1	I_gene	1962749	1872148	downstream	0.290909090909091	0.386434553629285	119.030380431677	-2.55790656542608	1.22965256837831	-2.08018641297964	0.037508437984611	0.198818713922693	-0.701542739803633	chrX	45364633	45489447	RP11-245M24.1	1	0	chrX	45364632	45386484	LINC01204	91732
no_SOX10	no_MITF	no_AP1	no_TEAD	no_SOX10	no_MITF	no_AP1	chrX	45376205	45377195	chrX-reg20674	I_reg	23.7334485020962	-2.3458597329011	0.668901898162651	-3.50703105992784	0.000453136253851524	0.0182814011506502	-1.7379905214755	SLC9A7	chrX	46618489	46464752	-1	I_gene	1241294	1087557	downstream	0.847382608495462	0.000990668709240699	342.10631928059	-2.58750659529008	1.32400679461114	-1.95430008805207	0.0506657384572643	0.243909809846551	-0.61277073237774	chrX	45364633	45489447	RP11-245M24.1	1	0	chrX	45364632	45386484	LINC01204	0
no_SOX10	no_MITF	no_AP1	no_TEAD	no_SOX10	no_MITF	no_AP1	chrX	45376205	45377195	chrX-reg20674	I_reg	23.7334485020962	-2.3458597329011	0.668901898162651	-3.50703105992784	0.000453136253851524	0.0182814011506502	-1.7379905214755	SLC9A7	chrX	46618489	46464752	-1	I_gene	1241294	1087557	downstream	0.847382608495462	0.000990668709240699	342.10631928059	-2.58750659529008	1.32400679461114	-1.95430008805207	0.0506657384572643	0.243909809846551	-0.61277073237774	chrX	45364633	45489447	RP11-245M24.1	1	0	chrX	45364632	45382889	LINC01204	0
no_SOX10	no_MITF	no_AP1	no_TEAD	no_SOX10	no_MITF	no_AP1	chrX	45376205	45377195	chrX-reg20674	I_reg	23.7334485020962	-2.3458597329011	0.668901898162651	-3.50703105992784	0.000453136253851524	0.0182814011506502	-1.7379905214755	CHST7	chrX	46433218	46457842	1	I_gene	1056023	1080647	upstream	0.214123562361756	0.527239748142483	89.9837460104743	-2.00183294522175	1.24028770167102	-1.61400692962181	0.106525923215979	0.383132212959989	-0.416651331904598	chrX	45364633	45489447	RP11-245M24.1	1	0	chrX	45364632	45386484	LINC01204	0
no_SOX10	no_MITF	no_AP1	no_TEAD	no_SOX10	no_MITF	no_AP1	chrX	45376205	45377195	chrX-reg20674	I_reg	23.7334485020962	-2.3458597329011	0.668901898162651	-3.50703105992784	0.000453136253851524	0.0182814011506502	-1.7379905214755	CHST7	chrX	46433218	46457842	1	I_gene	1056023	1080647	upstream	0.214123562361756	0.527239748142483	89.9837460104743	-2.00183294522175	1.24028770167102	-1.61400692962181	0.106525923215979	0.383132212959989	-0.416651331904598	chrX	45364633	45489447	RP11-245M24.1	1	0	chrX	45364632	45382889	LINC01204	0
no_SOX10	no_MITF	no_AP1	no_TEAD	no_SOX10	no_MITF	no_AP1	chrX	45376205	45377195	chrX-reg20674	I_reg	23.7334485020962	-2.3458597329011	0.668901898162651	-3.50703105992784	0.000453136253851524	0.0182814011506502	-1.7379905214755	RP6-99M1.2	chrX	45629676	45604638	-1	I_gene	252481	227443	downstream	0.545454545454545	0.0874530601806711	145.486047947136	-2.32166123612487	1.03637083396536	-2.24018388016741	0.0250789877319592	0.14991350354236	-0.82415924607233	chrX	45364633	45489447	RP11-245M24.1	1	0	chrX	45364632	45386484	LINC01204	0
no_SOX10	no_MITF	no_AP1	no_TEAD	no_SOX10	no_MITF	no_AP1	chrX	45376205	45377195	chrX-reg20674	I_reg	23.7334485020962	-2.3458597329011	0.668901898162651	-3.50703105992784	0.000453136253851524	0.0182814011506502	-1.7379905214755	RP6-99M1.2	chrX	45629676	45604638	-1	I_gene	252481	227443	downstream	0.545454545454545	0.0874530601806711	145.486047947136	-2.32166123612487	1.03637083396536	-2.24018388016741	0.0250789877319592	0.14991350354236	-0.82415924607233	chrX	45364633	45489447	RP11-245M24.1	1	0	chrX	45364632	45382889	LINC01204	0
no_SOX10	no_MITF	no_AP1	no_TEAD	no_SOX10	no_MITF	no_AP1	chrX	45376205	45377195	chrX-reg20674	I_reg	23.7334485020962	-2.3458597329011	0.668901898162651	-3.50703105992784	0.000453136253851524	0.0182814011506502	-1.7379905214755	MAOA	chrX	43515466	43606067	1	I_gene	1860739	1770138	downstream	0.190909090909091	0.576257826919622	119.030380431677	-2.55790656542608	1.22965256837831	-2.08018641297964	0.037508437984611	0.198818713922693	-0.701542739803633	chrX	45364633	45489447	RP11-245M24.1	1	0	chrX	45364632	45386484	LINC01204	0
no_SOX10	no_MITF	no_AP1	no_TEAD	no_SOX10	no_MITF	no_AP1	chrX	45376205	45377195	chrX-reg20674	I_reg	23.7334485020962	-2.3458597329011	0.668901898162651	-3.50703105992784	0.000453136253851524	0.0182814011506502	-1.7379905214755	MAOA	chrX	43515466	43606067	1	I_gene	1860739	1770138	downstream	0.190909090909091	0.576257826919622	119.030380431677	-2.55790656542608	1.22965256837831	-2.08018641297964	0.037508437984611	0.198818713922693	-0.701542739803633	chrX	45364633	45489447	RP11-245M24.1	1	0	chrX	45364632	45382889	LINC01204	0
no_SOX10	no_MITF	no_AP1	no_TEAD	no_SOX10	no_MITF	no_AP1	chrX	45331905	45332905	chrX-reg20641	I_reg	7.28243754827311	-2.86902188945527	0.667570472804787	-4.29770639405473	1.72574544644977e-05	0.00169575320196355	-2.77063735421648	SLC9A7	chrX	46618489	46464752	-1	I_gene	1285584	1131847	downstream	0.355353997111	0.283517752717117	342.10631928059	-2.58750659529008	1.32400679461114	-1.95430008805207	0.0506657384572643	0.243909809846551	-0.61277073237774	chrX	45364633	45489447	RP11-245M24.1	1	31729	chrX	45364632	45386484	LINC01204	31728
no_SOX10	no_MITF	no_AP1	no_TEAD	no_SOX10	no_MITF	no_AP1	chrX	45331905	45332905	chrX-reg20641	I_reg	7.28243754827311	-2.86902188945527	0.667570472804787	-4.29770639405473	1.72574544644977e-05	0.00169575320196355	-2.77063735421648	SLC9A7	chrX	46618489	46464752	-1	I_gene	1285584	1131847	downstream	0.355353997111	0.283517752717117	342.10631928059	-2.58750659529008	1.32400679461114	-1.95430008805207	0.0506657384572643	0.243909809846551	-0.61277073237774	chrX	45364633	45489447	RP11-245M24.1	1	31729	chrX	45364632	45382889	LINC01204	31728
no_SOX10	no_MITF	no_AP1	no_TEAD	no_SOX10	no_MITF	no_AP1	chrX	45331905	45332905	chrX-reg20641	I_reg	7.28243754827311	-2.86902188945527	0.667570472804787	-4.29770639405473	1.72574544644977e-05	0.00169575320196355	-2.77063735421648	CHST7	chrX	46433218	46457842	1	I_gene	1100313	1124937	upstream	0.437358765675077	0.17856077880913	89.9837460104743	-2.00183294522175	1.24028770167102	-1.61400692962181	0.106525923215979	0.383132212959989	-0.416651331904598	chrX	45364633	45489447	RP11-245M24.1	1	31729	chrX	45364632	45386484	LINC01204	31728
no_SOX10	no_MITF	no_AP1	no_TEAD	no_SOX10	no_MITF	no_AP1	chrX	45331905	45332905	chrX-reg20641	I_reg	7.28243754827311	-2.86902188945527	0.667570472804787	-4.29770639405473	1.72574544644977e-05	0.00169575320196355	-2.77063735421648	CHST7	chrX	46433218	46457842	1	I_gene	1100313	1124937	upstream	0.437358765675077	0.17856077880913	89.9837460104743	-2.00183294522175	1.24028770167102	-1.61400692962181	0.106525923215979	0.383132212959989	-0.416651331904598	chrX	45364633	45489447	RP11-245M24.1	1	31729	chrX	45364632	45382889	LINC01204	31728
no_SOX10	no_MITF	no_AP1	no_TEAD	no_SOX10	no_MITF	no_AP1	chrX	45331905	45332905	chrX-reg20641	I_reg	7.28243754827311	-2.86902188945527	0.667570472804787	-4.29770639405473	1.72574544644977e-05	0.00169575320196355	-2.77063735421648	RP6-99M1.2	chrX	45629676	45604638	-1	I_gene	296771	271733	downstream	0.154545454545455	0.653538937959263	145.486047947136	-2.32166123612487	1.03637083396536	-2.24018388016741	0.0250789877319592	0.14991350354236	-0.82415924607233	chrX	45364633	45489447	RP11-245M24.1	1	31729	chrX	45364632	45386484	LINC01204	31728
no_SOX10	no_MITF	no_AP1	no_TEAD	no_SOX10	no_MITF	no_AP1	chrX	45331905	45332905	chrX-reg20641	I_reg	7.28243754827311	-2.86902188945527	0.667570472804787	-4.29770639405473	1.72574544644977e-05	0.00169575320196355	-2.77063735421648	RP6-99M1.2	chrX	45629676	45604638	-1	I_gene	296771	271733	downstream	0.154545454545455	0.653538937959263	145.486047947136	-2.32166123612487	1.03637083396536	-2.24018388016741	0.0250789877319592	0.14991350354236	-0.82415924607233	chrX	45364633	45489447	RP11-245M24.1	1	31729	chrX	45364632	45382889	LINC01204	31728
no_SOX10	no_MITF	no_AP1	no_TEAD	no_SOX10	no_MITF	no_AP1	chrX	45331905	45332905	chrX-reg20641	I_reg	7.28243754827311	-2.86902188945527	0.667570472804787	-4.29770639405473	1.72574544644977e-05	0.00169575320196355	-2.77063735421648	MAOA	chrX	43515466	43606067	1	I_gene	1816439	1725838	downstream	-0.0818181818181818	0.817650128521416	119.030380431677	-2.55790656542608	1.22965256837831	-2.08018641297964	0.037508437984611	0.198818713922693	-0.701542739803633	chrX	45364633	45489447	RP11-245M24.1	1	31729	chrX	45364632	45386484	LINC01204	31728
no_SOX10	no_MITF	no_AP1	no_TEAD	no_SOX10	no_MITF	no_AP1	chrX	45331905	45332905	chrX-reg20641	I_reg	7.28243754827311	-2.86902188945527	0.667570472804787	-4.29770639405473	1.72574544644977e-05	0.00169575320196355	-2.77063735421648	MAOA	chrX	43515466	43606067	1	I_gene	1816439	1725838	downstream	-0.0818181818181818	0.817650128521416	119.030380431677	-2.55790656542608	1.22965256837831	-2.08018641297964	0.037508437984611	0.198818713922693	-0.701542739803633	chrX	45364633	45489447	RP11-245M24.1	1	31729	chrX	45364632	45382889	LINC01204	31728
no_SOX10	no_MITF	AP1	TEAD	no_SOX10	no_MITF	no_AP1	chrX	45304991	45305991	chrX-reg20626	I_reg	7.94719627396544	-2.21383227327581	0.671292135798149	-3.29786713595806	0.000974222209951247	0.0313712861272513	-1.50346767618531	SLC9A7	chrX	46618489	46464752	-1	I_gene	1312498	1158761	downstream	0.419135483771949	0.199439119366812	342.10631928059	-2.58750659529008	1.32400679461114	-1.95430008805207	0.0506657384572643	0.243909809846551	-0.61277073237774	chrX	45364633	45489447	RP11-245M24.1	1	58643	chrX	45364632	45386484	LINC01204	58642
no_SOX10	no_MITF	AP1	TEAD	no_SOX10	no_MITF	no_AP1	chrX	45304991	45305991	chrX-reg20626	I_reg	7.94719627396544	-2.21383227327581	0.671292135798149	-3.29786713595806	0.000974222209951247	0.0313712861272513	-1.50346767618531	SLC9A7	chrX	46618489	46464752	-1	I_gene	1312498	1158761	downstream	0.419135483771949	0.199439119366812	342.10631928059	-2.58750659529008	1.32400679461114	-1.95430008805207	0.0506657384572643	0.243909809846551	-0.61277073237774	chrX	45364633	45489447	RP11-245M24.1	1	58643	chrX	45364632	45382889	LINC01204	58642
no_SOX10	no_MITF	AP1	TEAD	no_SOX10	no_MITF	no_AP1	chrX	45304991	45305991	chrX-reg20626	I_reg	7.94719627396544	-2.21383227327581	0.671292135798149	-3.29786713595806	0.000974222209951247	0.0313712861272513	-1.50346767618531	CHST7	chrX	46433218	46457842	1	I_gene	1127227	1151851	upstream	0.150342075700808	0.659047134066959	89.9837460104743	-2.00183294522175	1.24028770167102	-1.61400692962181	0.106525923215979	0.383132212959989	-0.416651331904598	chrX	45364633	45489447	RP11-245M24.1	1	58643	chrX	45364632	45386484	LINC01204	58642
no_SOX10	no_MITF	AP1	TEAD	no_SOX10	no_MITF	no_AP1	chrX	45304991	45305991	chrX-reg20626	I_reg	7.94719627396544	-2.21383227327581	0.671292135798149	-3.29786713595806	0.000974222209951247	0.0313712861272513	-1.50346767618531	CHST7	chrX	46433218	46457842	1	I_gene	1127227	1151851	upstream	0.150342075700808	0.659047134066959	89.9837460104743	-2.00183294522175	1.24028770167102	-1.61400692962181	0.106525923215979	0.383132212959989	-0.416651331904598	chrX	45364633	45489447	RP11-245M24.1	1	58643	chrX	45364632	45382889	LINC01204	58642
no_SOX10	no_MITF	AP1	TEAD	no_SOX10	no_MITF	no_AP1	chrX	45304991	45305991	chrX-reg20626	I_reg	7.94719627396544	-2.21383227327581	0.671292135798149	-3.29786713595806	0.000974222209951247	0.0313712861272513	-1.50346767618531	RP6-99M1.2	chrX	45629676	45604638	-1	I_gene	323685	298647	downstream	0.754545454545455	0.0104817749990729	145.486047947136	-2.32166123612487	1.03637083396536	-2.24018388016741	0.0250789877319592	0.14991350354236	-0.82415924607233	chrX	45364633	45489447	RP11-245M24.1	1	58643	chrX	45364632	45386484	LINC01204	58642
no_SOX10	no_MITF	AP1	TEAD	no_SOX10	no_MITF	no_AP1	chrX	45304991	45305991	chrX-reg20626	I_reg	7.94719627396544	-2.21383227327581	0.671292135798149	-3.29786713595806	0.000974222209951247	0.0313712861272513	-1.50346767618531	RP6-99M1.2	chrX	45629676	45604638	-1	I_gene	323685	298647	downstream	0.754545454545455	0.0104817749990729	145.486047947136	-2.32166123612487	1.03637083396536	-2.24018388016741	0.0250789877319592	0.14991350354236	-0.82415924607233	chrX	45364633	45489447	RP11-245M24.1	1	58643	chrX	45364632	45382889	LINC01204	58642
no_SOX10	no_MITF	AP1	TEAD	no_SOX10	no_MITF	no_AP1	chrX	45304991	45305991	chrX-reg20626	I_reg	7.94719627396544	-2.21383227327581	0.671292135798149	-3.29786713595806	0.000974222209951247	0.0313712861272513	-1.50346767618531	MAOA	chrX	43515466	43606067	1	I_gene	1789525	1698924	downstream	0.572727272727273	0.0706011110697353	119.030380431677	-2.55790656542608	1.22965256837831	-2.08018641297964	0.037508437984611	0.198818713922693	-0.701542739803633	chrX	45364633	45489447	RP11-245M24.1	1	58643	chrX	45364632	45386484	LINC01204	58642
no_SOX10	no_MITF	AP1	TEAD	no_SOX10	no_MITF	no_AP1	chrX	45304991	45305991	chrX-reg20626	I_reg	7.94719627396544	-2.21383227327581	0.671292135798149	-3.29786713595806	0.000974222209951247	0.0313712861272513	-1.50346767618531	MAOA	chrX	43515466	43606067	1	I_gene	1789525	1698924	downstream	0.572727272727273	0.0706011110697353	119.030380431677	-2.55790656542608	1.22965256837831	-2.08018641297964	0.037508437984611	0.198818713922693	-0.701542739803633	chrX	45364633	45489447	RP11-245M24.1	1	58643	chrX	45364632	45382889	LINC01204	58642
no_SOX10	no_MITF	no_AP1	no_TEAD	no_SOX10	no_MITF	no_AP1	chrX	45181293	45182955	chrX-reg20576	I_reg	20.0743385617749	-2.37118087798133	0.709609158457785	-3.3415308268212	0.000833177639396971	0.0280371888906914	-1.55226553244796	SLC9A7	chrX	46618489	46464752	-1	I_gene	1435534	1281797	downstream	0.660593968988398	0.0269243939927269	342.10631928059	-2.58750659529008	1.32400679461114	-1.95430008805207	0.0506657384572643	0.243909809846551	-0.61277073237774	chrX	45042496	45193162	RP11-342D14.1	1	0	chrX	45021554	45060146	CXorf36	121148
no_SOX10	no_MITF	no_AP1	no_TEAD	no_SOX10	no_MITF	no_AP1	chrX	45181293	45182955	chrX-reg20576	I_reg	20.0743385617749	-2.37118087798133	0.709609158457785	-3.3415308268212	0.000833177639396971	0.0280371888906914	-1.55226553244796	SLC9A7	chrX	46618489	46464752	-1	I_gene	1435534	1281797	downstream	0.660593968988398	0.0269243939927269	342.10631928059	-2.58750659529008	1.32400679461114	-1.95430008805207	0.0506657384572643	0.243909809846551	-0.61277073237774	chrX	45042496	45193162	RP11-342D14.1	1	0	chrX	45007617	45060146	CXorf36	121148
no_SOX10	no_MITF	no_AP1	no_TEAD	no_SOX10	no_MITF	no_AP1	chrX	45181293	45182955	chrX-reg20576	I_reg	20.0743385617749	-2.37118087798133	0.709609158457785	-3.3415308268212	0.000833177639396971	0.0280371888906914	-1.55226553244796	CHST7	chrX	46433218	46457842	1	I_gene	1250263	1274887	upstream	-0.0592256661851667	0.862673046727988	89.9837460104743	-2.00183294522175	1.24028770167102	-1.61400692962181	0.106525923215979	0.383132212959989	-0.416651331904598	chrX	45042496	45193162	RP11-342D14.1	1	0	chrX	45021554	45060146	CXorf36	121148
no_SOX10	no_MITF	no_AP1	no_TEAD	no_SOX10	no_MITF	no_AP1	chrX	45181293	45182955	chrX-reg20576	I_reg	20.0743385617749	-2.37118087798133	0.709609158457785	-3.3415308268212	0.000833177639396971	0.0280371888906914	-1.55226553244796	CHST7	chrX	46433218	46457842	1	I_gene	1250263	1274887	upstream	-0.0592256661851667	0.862673046727988	89.9837460104743	-2.00183294522175	1.24028770167102	-1.61400692962181	0.106525923215979	0.383132212959989	-0.416651331904598	chrX	45042496	45193162	RP11-342D14.1	1	0	chrX	45007617	45060146	CXorf36	121148
no_SOX10	no_MITF	no_AP1	no_TEAD	no_SOX10	no_MITF	no_AP1	chrX	45181293	45182955	chrX-reg20576	I_reg	20.0743385617749	-2.37118087798133	0.709609158457785	-3.3415308268212	0.000833177639396971	0.0280371888906914	-1.55226553244796	RP6-99M1.2	chrX	45629676	45604638	-1	I_gene	446721	421683	downstream	0.772727272727273	0.00806166279658789	145.486047947136	-2.32166123612487	1.03637083396536	-2.24018388016741	0.0250789877319592	0.14991350354236	-0.82415924607233	chrX	45042496	45193162	RP11-342D14.1	1	0	chrX	45021554	45060146	CXorf36	121148
no_SOX10	no_MITF	no_AP1	no_TEAD	no_SOX10	no_MITF	no_AP1	chrX	45181293	45182955	chrX-reg20576	I_reg	20.0743385617749	-2.37118087798133	0.709609158457785	-3.3415308268212	0.000833177639396971	0.0280371888906914	-1.55226553244796	RP6-99M1.2	chrX	45629676	45604638	-1	I_gene	446721	421683	downstream	0.772727272727273	0.00806166279658789	145.486047947136	-2.32166123612487	1.03637083396536	-2.24018388016741	0.0250789877319592	0.14991350354236	-0.82415924607233	chrX	45042496	45193162	RP11-342D14.1	1	0	chrX	45007617	45060146	CXorf36	121148
no_SOX10	no_MITF	no_AP1	no_TEAD	no_SOX10	no_MITF	no_AP1	chrX	45181293	45182955	chrX-reg20576	I_reg	20.0743385617749	-2.37118087798133	0.709609158457785	-3.3415308268212	0.000833177639396971	0.0280371888906914	-1.55226553244796	MAOA	chrX	43515466	43606067	1	I_gene	1665827	1575226	downstream	0.672727272727273	0.0280703042358757	119.030380431677	-2.55790656542608	1.22965256837831	-2.08018641297964	0.037508437984611	0.198818713922693	-0.701542739803633	chrX	45042496	45193162	RP11-342D14.1	1	0	chrX	45021554	45060146	CXorf36	121148
no_SOX10	no_MITF	no_AP1	no_TEAD	no_SOX10	no_MITF	no_AP1	chrX	45181293	45182955	chrX-reg20576	I_reg	20.0743385617749	-2.37118087798133	0.709609158457785	-3.3415308268212	0.000833177639396971	0.0280371888906914	-1.55226553244796	MAOA	chrX	43515466	43606067	1	I_gene	1665827	1575226	downstream	0.672727272727273	0.0280703042358757	119.030380431677	-2.55790656542608	1.22965256837831	-2.08018641297964	0.037508437984611	0.198818713922693	-0.701542739803633	chrX	45042496	45193162	RP11-342D14.1	1	0	chrX	45007617	45060146	CXorf36	121148
SOX10	MITF	no_AP1	no_TEAD	no_SOX10	no_MITF	no_AP1	chrX	41381760	41382760	chrX-reg18810	P_reg	72.2890676416087	3.5961686049766	0.702991932646559	5.11551902372204	3.12879409534562e-07	8.71991278078525e-05	4.05948785899096	RPS2P55	chrX	40795116	40794197	-1	P_gene	586644	587563	upstream	0.345454545454545	0.299387684486895	104.042822983869	1.74861282138042	1.35911744279543	1.28657963345969	0.198240846201852	0.533259074361313	0.273061745514701	chrX	41374187	41782716	CASK	-1	0	chrX	41374188	41782287	CASK	0
no_SOX10	no_MITF	AP1	no_TEAD	no_SOX10	no_MITF	no_AP1	chrX	41243148	41244068	chrX-reg18700	I_reg	16.64465152642	-2.27098623957171	0.643995947025427	-3.52639834157534	0.00042125285188771	0.0174030576700676	-1.75937444064992	RPS2P55	chrX	40795116	40794197	-1	P_gene	448032	448951	upstream	-0.0545454545454545	0.881472363014635	104.042822983869	1.74861282138042	1.35911744279543	1.28657963345969	0.198240846201852	0.533259074361313	0.273061745514701	chrX	41192651	41223725	DDX3X	1	19424	chrX	41192650	41209524	DDX3X	33625
no_SOX10	no_MITF	no_AP1	no_TEAD	no_SOX10	no_MITF	no_AP1	chrX	41242160	41243148	chrX-reg18699	I_reg	15.6834631602264	-2.28534069873127	0.618662492440566	-3.69400234644227	0.000220751762718578	0.0109412770460656	-1.96093198497778	RPS2P55	chrX	40795116	40794197	-1	P_gene	447044	447963	upstream	-0.536363636363636	0.0936424967223946	104.042822983869	1.74861282138042	1.35911744279543	1.28657963345969	0.198240846201852	0.533259074361313	0.273061745514701	chrX	41192651	41223725	DDX3X	1	18436	chrX	41192650	41209524	DDX3X	32637
no_SOX10	no_MITF	no_AP1	no_TEAD	no_SOX10	no_MITF	no_AP1	chrX	41097605	41098605	chrX-reg18560	I_reg	18.3623795656178	-1.99945089733343	0.626689121879562	-3.19049880957993	0.00142027426074732	0.0409485189306786	-1.38776180164143	RPS2P55	chrX	40795116	40794197	-1	P_gene	302489	303408	upstream	-0.718181818181818	0.0167992340927045	104.042822983869	1.74861282138042	1.35911744279543	1.28657963345969	0.198240846201852	0.533259074361313	0.273061745514701	chrX	41095109	41095832	RP5-1172N10.3	1	1774	chrX	40944887	41095832	USP9X	1774
no_SOX10	no_MITF	no_AP1	no_TEAD	no_SOX10	no_MITF	no_AP1	chrX	40768790	40769490	chrX-reg18330	I_reg	19.8384942507441	-2.70081085720109	0.68574856150489	-3.93848563280118	8.19975030925428e-05	0.00534325529810687	-2.27219407494488	RPS2P55	chrX	40795116	40794197	-1	P_gene	25626	24707	downstream	-0.590909090909091	0.0607282533857394	104.042822983869	1.74861282138042	1.35911744279543	1.28657963345969	0.198240846201852	0.533259074361313	0.273061745514701	chrX	40767237	40767644	RP11-77G22.2	1	1147	chrX	40690469	40692449	LOC100132831	76342
no_SOX10	no_MITF	no_AP1	no_TEAD	no_SOX10	no_MITF	no_AP1	chrX	40703438	40704335	chrX-reg18285	I_reg	19.5183297611675	-2.45691108843959	0.740112805977215	-3.31964407127854	0.000901322835647654	0.0296717263571258	-1.52765718487418	RPS2P55	chrX	40795116	40794197	-1	P_gene	90781	89862	downstream	-0.354545454545455	0.286102697970978	104.042822983869	1.74861282138042	1.35911744279543	1.28657963345969	0.198240846201852	0.533259074361313	0.273061745514701	chrX	40693738	40695258	MKRN4P	1	8181	chrX	40690469	40692449	LOC100132831	10990
SOX10	MITF	no_AP1	no_TEAD	SOX10	MITF	no_AP1	chrX	40685680	40686680	chrX-reg18265	P_reg	113.806638859962	3.06360695556172	0.74018969432331	4.13894840614135	3.48901395235293e-05	0.00284330407853205	2.54617669199204	RPS2P55	chrX	40795116	40794197	-1	P_gene	108436	107517	downstream	-0.254545454545455	0.451196804369117	104.042822983869	1.74861282138042	1.35911744279543	1.28657963345969	0.198240846201852	0.533259074361313	0.273061745514701	chrX	40691097	40691815	RP11-169L17.5	-1	4418	chrX	40690469	40692449	LOC100132831	3790
SOX10	MITF	no_AP1	no_TEAD	no_SOX10	no_MITF	no_AP1	chrX	39536508	39537982	chrX-reg17219	P_reg	146.915464488058	2.82050109796289	0.80964499277591	3.48362692677522	0.000494668501236967	0.0194161690520954	1.711836455358	RPS2P55	chrX	40795116	40794197	-1	P_gene	1257134	1256215	downstream	-0.0727272727272727	0.83882493483871	104.042822983869	1.74861282138042	1.35911744279543	1.28657963345969	0.198240846201852	0.533259074361313	0.273061745514701	chrX	39520470	39520575	MIR3937	1	15934	chrX	39226538	39251028	LINC01282	285481
SOX10	MITF	no_AP1	no_TEAD	no_SOX10	no_MITF	no_AP1	chrX	39536508	39537982	chrX-reg17219	P_reg	146.915464488058	2.82050109796289	0.80964499277591	3.48362692677522	0.000494668501236967	0.0194161690520954	1.711836455358	TSPAN7	chrX	38420622	38548168	1	P_gene	1115886	988340	downstream	0.797268583261859	0.00329226424858234	145.175092266842	4.87010302464608	1.41956888280385	3.43069158787628	0.00060204466340128	0.00778711255575225	2.1086235479199	chrX	39520470	39520575	MIR3937	1	15934	chrX	39226538	39251028	LINC01282	285481
SOX10	MITF	no_AP1	no_TEAD	no_SOX10	no_MITF	no_AP1	chrX	39536508	39537982	chrX-reg17219	P_reg	146.915464488058	2.82050109796289	0.80964499277591	3.48362692677522	0.000494668501236967	0.0194161690520954	1.711836455358	SYTL5	chrX	37865834	37988071	1	I_gene	1670674	1548437	downstream	-0.0454545454545455	0.902917866811604	50.9988114667305	-1.7655968411532	1.2992029678894	-1.35898461194364	0.17415146492503	0.499707135496521	-0.30128444906724	chrX	39520470	39520575	MIR3937	1	15934	chrX	39226538	39251028	LINC01282	285481
no_SOX10	no_MITF	no_AP1	no_TEAD	no_SOX10	no_MITF	no_AP1	chrX	38172245	38173115	chrX-reg16339	I_reg	13.6836179765691	-2.34012211087886	0.667860653819743	-3.5039077350864	0.000458484179491775	0.0184270681904679	-1.73454375702114	TSPAN7	chrX	38420622	38548168	1	P_gene	247507	375053	upstream	-0.150342075700808	0.659047134066959	145.175092266842	4.87010302464608	1.41956888280385	3.43069158787628	0.00060204466340128	0.00778711255575225	2.1086235479199	chrX	38128416	38186817	RPGR	-1	0	chrX	38143701	38186788	RPGR	0
no_SOX10	no_MITF	no_AP1	no_TEAD	no_SOX10	no_MITF	no_AP1	chrX	38172245	38173115	chrX-reg16339	I_reg	13.6836179765691	-2.34012211087886	0.667860653819743	-3.5039077350864	0.000458484179491775	0.0184270681904679	-1.73454375702114	TSPAN7	chrX	38420622	38548168	1	P_gene	247507	375053	upstream	-0.150342075700808	0.659047134066959	145.175092266842	4.87010302464608	1.41956888280385	3.43069158787628	0.00060204466340128	0.00778711255575225	2.1086235479199	chrX	38128416	38186817	RPGR	-1	0	chrX	38128422	38186788	RPGR	0
no_SOX10	no_MITF	no_AP1	no_TEAD	no_SOX10	no_MITF	no_AP1	chrX	38172245	38173115	chrX-reg16339	I_reg	13.6836179765691	-2.34012211087886	0.667860653819743	-3.5039077350864	0.000458484179491775	0.0184270681904679	-1.73454375702114	TSPAN7	chrX	38420622	38548168	1	P_gene	247507	375053	upstream	-0.150342075700808	0.659047134066959	145.175092266842	4.87010302464608	1.41956888280385	3.43069158787628	0.00060204466340128	0.00778711255575225	2.1086235479199	chrX	37208583	38546928	TM4SF2	1	0	chrX	38143701	38186788	RPGR	0
no_SOX10	no_MITF	no_AP1	no_TEAD	no_SOX10	no_MITF	no_AP1	chrX	38172245	38173115	chrX-reg16339	I_reg	13.6836179765691	-2.34012211087886	0.667860653819743	-3.5039077350864	0.000458484179491775	0.0184270681904679	-1.73454375702114	TSPAN7	chrX	38420622	38548168	1	P_gene	247507	375053	upstream	-0.150342075700808	0.659047134066959	145.175092266842	4.87010302464608	1.41956888280385	3.43069158787628	0.00060204466340128	0.00778711255575225	2.1086235479199	chrX	37208583	38546928	TM4SF2	1	0	chrX	38128422	38186788	RPGR	0
no_SOX10	no_MITF	no_AP1	no_TEAD	no_SOX10	no_MITF	no_AP1	chrX	38172245	38173115	chrX-reg16339	I_reg	13.6836179765691	-2.34012211087886	0.667860653819743	-3.5039077350864	0.000458484179491775	0.0184270681904679	-1.73454375702114	SYTL5	chrX	37865834	37988071	1	I_gene	306411	184174	downstream	0.245454545454545	0.468183503088795	50.9988114667305	-1.7655968411532	1.2992029678894	-1.35898461194364	0.17415146492503	0.499707135496521	-0.30128444906724	chrX	38128416	38186817	RPGR	-1	0	chrX	38143701	38186788	RPGR	0
no_SOX10	no_MITF	no_AP1	no_TEAD	no_SOX10	no_MITF	no_AP1	chrX	38172245	38173115	chrX-reg16339	I_reg	13.6836179765691	-2.34012211087886	0.667860653819743	-3.5039077350864	0.000458484179491775	0.0184270681904679	-1.73454375702114	SYTL5	chrX	37865834	37988071	1	I_gene	306411	184174	downstream	0.245454545454545	0.468183503088795	50.9988114667305	-1.7655968411532	1.2992029678894	-1.35898461194364	0.17415146492503	0.499707135496521	-0.30128444906724	chrX	38128416	38186817	RPGR	-1	0	chrX	38128422	38186788	RPGR	0
no_SOX10	no_MITF	no_AP1	no_TEAD	no_SOX10	no_MITF	no_AP1	chrX	38172245	38173115	chrX-reg16339	I_reg	13.6836179765691	-2.34012211087886	0.667860653819743	-3.5039077350864	0.000458484179491775	0.0184270681904679	-1.73454375702114	SYTL5	chrX	37865834	37988071	1	I_gene	306411	184174	downstream	0.245454545454545	0.468183503088795	50.9988114667305	-1.7655968411532	1.2992029678894	-1.35898461194364	0.17415146492503	0.499707135496521	-0.30128444906724	chrX	37208583	38546928	TM4SF2	1	0	chrX	38143701	38186788	RPGR	0
no_SOX10	no_MITF	no_AP1	no_TEAD	no_SOX10	no_MITF	no_AP1	chrX	38172245	38173115	chrX-reg16339	I_reg	13.6836179765691	-2.34012211087886	0.667860653819743	-3.5039077350864	0.000458484179491775	0.0184270681904679	-1.73454375702114	SYTL5	chrX	37865834	37988071	1	I_gene	306411	184174	downstream	0.245454545454545	0.468183503088795	50.9988114667305	-1.7655968411532	1.2992029678894	-1.35898461194364	0.17415146492503	0.499707135496521	-0.30128444906724	chrX	37208583	38546928	TM4SF2	1	0	chrX	38128422	38186788	RPGR	0
no_SOX10	no_MITF	no_AP1	no_TEAD	no_SOX10	no_MITF	no_AP1	chrX	38171515	38172245	chrX-reg16338	I_reg	19.4992911394715	-2.8923412818063	0.614509155648867	-4.70675051009166	2.51696635728728e-06	0.000406052598299972	-3.39141770614726	TSPAN7	chrX	38420622	38548168	1	P_gene	248377	375923	upstream	-0.364465638062564	0.270463710369742	145.175092266842	4.87010302464608	1.41956888280385	3.43069158787628	0.00060204466340128	0.00778711255575225	2.1086235479199	chrX	38128416	38186817	RPGR	-1	0	chrX	38143701	38186788	RPGR	0
no_SOX10	no_MITF	no_AP1	no_TEAD	no_SOX10	no_MITF	no_AP1	chrX	38171515	38172245	chrX-reg16338	I_reg	19.4992911394715	-2.8923412818063	0.614509155648867	-4.70675051009166	2.51696635728728e-06	0.000406052598299972	-3.39141770614726	TSPAN7	chrX	38420622	38548168	1	P_gene	248377	375923	upstream	-0.364465638062564	0.270463710369742	145.175092266842	4.87010302464608	1.41956888280385	3.43069158787628	0.00060204466340128	0.00778711255575225	2.1086235479199	chrX	38128416	38186817	RPGR	-1	0	chrX	38128422	38186788	RPGR	0
no_SOX10	no_MITF	no_AP1	no_TEAD	no_SOX10	no_MITF	no_AP1	chrX	38171515	38172245	chrX-reg16338	I_reg	19.4992911394715	-2.8923412818063	0.614509155648867	-4.70675051009166	2.51696635728728e-06	0.000406052598299972	-3.39141770614726	TSPAN7	chrX	38420622	38548168	1	P_gene	248377	375923	upstream	-0.364465638062564	0.270463710369742	145.175092266842	4.87010302464608	1.41956888280385	3.43069158787628	0.00060204466340128	0.00778711255575225	2.1086235479199	chrX	37208583	38546928	TM4SF2	1	0	chrX	38143701	38186788	RPGR	0
no_SOX10	no_MITF	no_AP1	no_TEAD	no_SOX10	no_MITF	no_AP1	chrX	38171515	38172245	chrX-reg16338	I_reg	19.4992911394715	-2.8923412818063	0.614509155648867	-4.70675051009166	2.51696635728728e-06	0.000406052598299972	-3.39141770614726	TSPAN7	chrX	38420622	38548168	1	P_gene	248377	375923	upstream	-0.364465638062564	0.270463710369742	145.175092266842	4.87010302464608	1.41956888280385	3.43069158787628	0.00060204466340128	0.00778711255575225	2.1086235479199	chrX	37208583	38546928	TM4SF2	1	0	chrX	38128422	38186788	RPGR	0
no_SOX10	no_MITF	no_AP1	no_TEAD	no_SOX10	no_MITF	no_AP1	chrX	38171515	38172245	chrX-reg16338	I_reg	19.4992911394715	-2.8923412818063	0.614509155648867	-4.70675051009166	2.51696635728728e-06	0.000406052598299972	-3.39141770614726	SYTL5	chrX	37865834	37988071	1	I_gene	305681	183444	downstream	-0.0545454545454545	0.881472363014635	50.9988114667305	-1.7655968411532	1.2992029678894	-1.35898461194364	0.17415146492503	0.499707135496521	-0.30128444906724	chrX	38128416	38186817	RPGR	-1	0	chrX	38143701	38186788	RPGR	0
no_SOX10	no_MITF	no_AP1	no_TEAD	no_SOX10	no_MITF	no_AP1	chrX	38171515	38172245	chrX-reg16338	I_reg	19.4992911394715	-2.8923412818063	0.614509155648867	-4.70675051009166	2.51696635728728e-06	0.000406052598299972	-3.39141770614726	SYTL5	chrX	37865834	37988071	1	I_gene	305681	183444	downstream	-0.0545454545454545	0.881472363014635	50.9988114667305	-1.7655968411532	1.2992029678894	-1.35898461194364	0.17415146492503	0.499707135496521	-0.30128444906724	chrX	38128416	38186817	RPGR	-1	0	chrX	38128422	38186788	RPGR	0
no_SOX10	no_MITF	no_AP1	no_TEAD	no_SOX10	no_MITF	no_AP1	chrX	38171515	38172245	chrX-reg16338	I_reg	19.4992911394715	-2.8923412818063	0.614509155648867	-4.70675051009166	2.51696635728728e-06	0.000406052598299972	-3.39141770614726	SYTL5	chrX	37865834	37988071	1	I_gene	305681	183444	downstream	-0.0545454545454545	0.881472363014635	50.9988114667305	-1.7655968411532	1.2992029678894	-1.35898461194364	0.17415146492503	0.499707135496521	-0.30128444906724	chrX	37208583	38546928	TM4SF2	1	0	chrX	38143701	38186788	RPGR	0
no_SOX10	no_MITF	no_AP1	no_TEAD	no_SOX10	no_MITF	no_AP1	chrX	38171515	38172245	chrX-reg16338	I_reg	19.4992911394715	-2.8923412818063	0.614509155648867	-4.70675051009166	2.51696635728728e-06	0.000406052598299972	-3.39141770614726	SYTL5	chrX	37865834	37988071	1	I_gene	305681	183444	downstream	-0.0545454545454545	0.881472363014635	50.9988114667305	-1.7655968411532	1.2992029678894	-1.35898461194364	0.17415146492503	0.499707135496521	-0.30128444906724	chrX	37208583	38546928	TM4SF2	1	0	chrX	38128422	38186788	RPGR	0
no_SOX10	no_MITF	AP1	no_TEAD	no_SOX10	no_MITF	no_AP1	chrX	37380088	37381088	chrX-reg15886	I_reg	13.1565032711516	-2.70824663422296	0.692790908276187	-3.90918327863404	9.26086850103337e-05	0.00584615510747676	-2.23312966632589	TSPAN7	chrX	38420622	38548168	1	P_gene	1039534	1167080	upstream	-0.514807713763372	0.105143271073346	145.175092266842	4.87010302464608	1.41956888280385	3.43069158787628	0.00060204466340128	0.00778711255575225	2.1086235479199	chrX	37208583	38546928	TM4SF2	1	0	chrX	37430821	37536750	LANCL3	49734
no_SOX10	no_MITF	AP1	no_TEAD	no_SOX10	no_MITF	no_AP1	chrX	37380088	37381088	chrX-reg15886	I_reg	13.1565032711516	-2.70824663422296	0.692790908276187	-3.90918327863404	9.26086850103337e-05	0.00584615510747676	-2.23312966632589	SYTL5	chrX	37865834	37988071	1	I_gene	484746	606983	upstream	0.5	0.12142915576969	50.9988114667305	-1.7655968411532	1.2992029678894	-1.35898461194364	0.17415146492503	0.499707135496521	-0.30128444906724	chrX	37208583	38546928	TM4SF2	1	0	chrX	37430821	37536750	LANCL3	49734
no_SOX10	no_MITF	no_AP1	no_TEAD	no_SOX10	no_MITF	no_AP1	chrX	3466745	3467835	chrX-reg746	I_reg	10.8421934805202	-2.01575417960886	0.618134864875963	-3.26102650756215	0.00111009662111088	0.0344222320172372	-1.46316097243549	MXRA5	chrX	3264681	3226605	-1	I_gene	202064	240140	upstream	0.63452467602295	0.0359876219314977	724.386288945725	-8.86848937439548	1.1056815617132	-8.0208350048401	1.05028728043299e-15	1.89203926025826e-13	-12.7230698561284	chrX	3450158	3450292	SNORA48	-1	16454	chrX	3522383	3631675	PRKX	54549
no_SOX10	no_MITF	no_AP1	no_TEAD	no_SOX10	no_MITF	no_AP1	chrX	3466745	3467835	chrX-reg746	I_reg	10.8421934805202	-2.01575417960886	0.618134864875963	-3.26102650756215	0.00111009662111088	0.0344222320172372	-1.46316097243549	ARSE	chrX	2886285	2852698	-1	I_gene	580460	614047	upstream	0.645454545454545	0.0370010457545527	135.895746748319	-1.32894136450495	1.03523424518018	-1.28371078400101	0.199243169728029	0.535198869516533	-0.271484812585619	chrX	3450158	3450292	SNORA48	-1	16454	chrX	3522383	3631675	PRKX	54549
no_SOX10	no_MITF	no_AP1	no_TEAD	no_SOX10	no_MITF	no_AP1	chrX	3466745	3467835	chrX-reg746	I_reg	10.8421934805202	-2.01575417960886	0.618134864875963	-3.26102650756215	0.00111009662111088	0.0344222320172372	-1.46316097243549	GYG2	chrX	2746828	2800858	1	P_gene	719917	665887	downstream	-0.518181818181818	0.106918151178142	3814.10745757083	4.78215710985512	0.51727877891743	9.24483528951893	2.35603296662755e-20	7.91499723653525e-18	17.1015492324324	chrX	3450158	3450292	SNORA48	-1	16454	chrX	3522383	3631675	PRKX	54549
no_SOX10	no_MITF	no_AP1	no_TEAD	no_SOX10	no_MITF	no_AP1	chrX	34399058	34400058	chrX-reg15204	P_reg	21.7663516347248	2.47832729001096	0.779373170805638	3.17989813204516	0.00147326833048447	0.0420020257131832	1.37672976353443	TMEM47	chrX	34675404	34645180	-1	I_gene	275346	245122	downstream	-0.113895511894551	0.738801708682206	221.469629438099	-1.70346761525814	1.39905150194858	-1.21758749616121	0.223380768393639	0.563807562070018	-0.248869103449773	chrX	34224842	34433654	RP11-545D19.1	-1	0	chrX	34645180	34675405	TMEM47	245123
no_SOX10	no_MITF	AP1	no_TEAD	no_SOX10	no_MITF	no_AP1	chrX	3436610	3437408	chrX-reg720	I_reg	16.3213389167102	-2.35955250445046	0.729751089043472	-3.2333661982516	0.00122340629961849	0.0368662857194492	-1.43337061538559	MXRA5	chrX	3264681	3226605	-1	I_gene	171929	210005	upstream	0.657514700516535	0.0279002502979114	724.386288945725	-8.86848937439548	1.1056815617132	-8.0208350048401	1.05028728043299e-15	1.89203926025826e-13	-12.7230698561284	chrX	3450158	3450292	SNORA48	-1	12751	chrX	3522383	3631675	PRKX	84976
no_SOX10	no_MITF	AP1	no_TEAD	no_SOX10	no_MITF	no_AP1	chrX	3436610	3437408	chrX-reg720	I_reg	16.3213389167102	-2.35955250445046	0.729751089043472	-3.2333661982516	0.00122340629961849	0.0368662857194492	-1.43337061538559	ARSE	chrX	2886285	2852698	-1	I_gene	550325	583912	upstream	0.436363636363636	0.182531860964529	135.895746748319	-1.32894136450495	1.03523424518018	-1.28371078400101	0.199243169728029	0.535198869516533	-0.271484812585619	chrX	3450158	3450292	SNORA48	-1	12751	chrX	3522383	3631675	PRKX	84976
no_SOX10	no_MITF	AP1	no_TEAD	no_SOX10	no_MITF	no_AP1	chrX	3436610	3437408	chrX-reg720	I_reg	16.3213389167102	-2.35955250445046	0.729751089043472	-3.2333661982516	0.00122340629961849	0.0368662857194492	-1.43337061538559	GYG2	chrX	2746828	2800858	1	P_gene	689782	635752	downstream	-0.345454545454545	0.299387684486896	3814.10745757083	4.78215710985512	0.51727877891743	9.24483528951893	2.35603296662755e-20	7.91499723653525e-18	17.1015492324324	chrX	3450158	3450292	SNORA48	-1	12751	chrX	3522383	3631675	PRKX	84976
SOX10	no_MITF	no_AP1	no_TEAD	no_SOX10	no_MITF	no_AP1	chrX	33104705	33105705	chrX-reg15010	P_reg	30.2110078541815	2.93690616720121	0.72976952567153	4.02442971909342	5.71135467770151e-05	0.00410040007258234	2.38717376746604	TMEM47	chrX	34675404	34645180	-1	I_gene	1569699	1539475	downstream	-0.287016689974269	0.392135837715948	221.469629438099	-1.70346761525814	1.39905150194858	-1.21758749616121	0.223380768393639	0.563807562070018	-0.248869103449773	chrX	31137336	33357558	DMD	-1	0	chrX	31137344	33357726	DMD	0
SOX10	no_MITF	no_AP1	no_TEAD	no_SOX10	no_MITF	no_AP1	chrX	33104705	33105705	chrX-reg15010	P_reg	30.2110078541815	2.93690616720121	0.72976952567153	4.02442971909342	5.71135467770151e-05	0.00410040007258234	2.38717376746604	TMEM47	chrX	34675404	34645180	-1	I_gene	1569699	1539475	downstream	-0.287016689974269	0.392135837715948	221.469629438099	-1.70346761525814	1.39905150194858	-1.21758749616121	0.223380768393639	0.563807562070018	-0.248869103449773	chrX	31137336	33357558	DMD	-1	0	chrX	31137344	33229673	DMD	0
SOX10	no_MITF	no_AP1	no_TEAD	no_SOX10	no_MITF	no_AP1	chrX	33104705	33105705	chrX-reg15010	P_reg	30.2110078541815	2.93690616720121	0.72976952567153	4.02442971909342	5.71135467770151e-05	0.00410040007258234	2.38717376746604	TMEM47	chrX	34675404	34645180	-1	I_gene	1569699	1539475	downstream	-0.287016689974269	0.392135837715948	221.469629438099	-1.70346761525814	1.39905150194858	-1.21758749616121	0.223380768393639	0.563807562070018	-0.248869103449773	chrX	31137336	33357558	DMD	-1	0	chrX	31137344	33146545	DMD	0
SOX10	no_MITF	no_AP1	no_TEAD	no_SOX10	no_MITF	no_AP1	chrX	33104705	33105705	chrX-reg15010	P_reg	30.2110078541815	2.93690616720121	0.72976952567153	4.02442971909342	5.71135467770151e-05	0.00410040007258234	2.38717376746604	TMEM47	chrX	34675404	34645180	-1	I_gene	1569699	1539475	downstream	-0.287016689974269	0.392135837715948	221.469629438099	-1.70346761525814	1.39905150194858	-1.21758749616121	0.223380768393639	0.563807562070018	-0.248869103449773	chrX	31137336	33357558	DMD	-1	0	chrX	31137344	33146544	DMD	0
no_SOX10	no_MITF	AP1	no_TEAD	no_SOX10	no_MITF	no_AP1	chrX	3204598	3205345	chrX-reg610	I_reg	17.4639174534847	-2.85269623092714	0.729826274956344	-3.90873325449646	9.27813387186398e-05	0.00585387066242687	-2.23255687725837	MXRA5	chrX	3264681	3226605	-1	I_gene	59336	21260	downstream	0.317262338011475	0.341772683247719	724.386288945725	-8.86848937439548	1.1056815617132	-8.0208350048401	1.05028728043299e-15	1.89203926025826e-13	-12.7230698561284	chrX	3189861	3202694	CXorf28	1	1905	chrX	3189860	3202694	CXorf28	1905
no_SOX10	no_MITF	AP1	no_TEAD	no_SOX10	no_MITF	no_AP1	chrX	3204598	3205345	chrX-reg610	I_reg	17.4639174534847	-2.85269623092714	0.729826274956344	-3.90873325449646	9.27813387186398e-05	0.00585387066242687	-2.23255687725837	ARSE	chrX	2886285	2852698	-1	I_gene	318313	351900	upstream	0.427272727272727	0.19262499772471	135.895746748319	-1.32894136450495	1.03523424518018	-1.28371078400101	0.199243169728029	0.535198869516533	-0.271484812585619	chrX	3189861	3202694	CXorf28	1	1905	chrX	3189860	3202694	CXorf28	1905
no_SOX10	no_MITF	AP1	no_TEAD	no_SOX10	no_MITF	no_AP1	chrX	3204598	3205345	chrX-reg610	I_reg	17.4639174534847	-2.85269623092714	0.729826274956344	-3.90873325449646	9.27813387186398e-05	0.00585387066242687	-2.23255687725837	GYG2	chrX	2746828	2800858	1	P_gene	457770	403740	downstream	-0.536363636363636	0.0936424967223946	3814.10745757083	4.78215710985512	0.51727877891743	9.24483528951893	2.35603296662755e-20	7.91499723653525e-18	17.1015492324324	chrX	3189861	3202694	CXorf28	1	1905	chrX	3189860	3202694	CXorf28	1905
no_SOX10	no_MITF	no_AP1	no_TEAD	no_SOX10	no_MITF	no_AP1	chrX	3203878	3204598	chrX-reg609	I_reg	14.8617174141215	-3.21545137477991	0.639334166306049	-5.02937515971996	4.92080761489431e-07	0.000120905535469348	-3.91755381519581	MXRA5	chrX	3264681	3226605	-1	I_gene	60083	22007	downstream	0.432212460479401	0.184315430530191	724.386288945725	-8.86848937439548	1.1056815617132	-8.0208350048401	1.05028728043299e-15	1.89203926025826e-13	-12.7230698561284	chrX	3189861	3202694	CXorf28	1	1185	chrX	3189860	3202694	CXorf28	1185
no_SOX10	no_MITF	no_AP1	no_TEAD	no_SOX10	no_MITF	no_AP1	chrX	3203878	3204598	chrX-reg609	I_reg	14.8617174141215	-3.21545137477991	0.639334166306049	-5.02937515971996	4.92080761489431e-07	0.000120905535469348	-3.91755381519581	ARSE	chrX	2886285	2852698	-1	I_gene	317593	351180	upstream	0.354545454545455	0.286102697970978	135.895746748319	-1.32894136450495	1.03523424518018	-1.28371078400101	0.199243169728029	0.535198869516533	-0.271484812585619	chrX	3189861	3202694	CXorf28	1	1185	chrX	3189860	3202694	CXorf28	1185
no_SOX10	no_MITF	no_AP1	no_TEAD	no_SOX10	no_MITF	no_AP1	chrX	3203878	3204598	chrX-reg609	I_reg	14.8617174141215	-3.21545137477991	0.639334166306049	-5.02937515971996	4.92080761489431e-07	0.000120905535469348	-3.91755381519581	GYG2	chrX	2746828	2800858	1	P_gene	457050	403020	downstream	-0.381818181818182	0.248380568071136	3814.10745757083	4.78215710985512	0.51727877891743	9.24483528951893	2.35603296662755e-20	7.91499723653525e-18	17.1015492324324	chrX	3189861	3202694	CXorf28	1	1185	chrX	3189860	3202694	CXorf28	1185
SOX10	MITF	no_AP1	no_TEAD	no_SOX10	no_MITF	no_AP1	chrX	31056129	31057100	chrX-reg14148	P_reg	34.0697687896554	3.16149710632573	0.756433782880622	4.17947635057524	2.92181100980805e-05	0.00249382583318567	2.60313388057987	TAB3	chrX	30993200	30845558	-1	P_gene	62929	210571	upstream	0.845454545454546	0.00207768789039524	2432.37632109934	1.22387384486763	0.337910530273742	3.62188726073783	0.000292461581662523	0.00420265602319671	2.37647615444874	chrX	31089360	31090170	FTHL17	-1	32261	chrX	31089357	31090170	FTHL17	32258
SOX10	MITF	no_AP1	no_TEAD	no_SOX10	no_MITF	no_AP1	chrX	31056129	31057100	chrX-reg14148	P_reg	34.0697687896554	3.16149710632573	0.756433782880622	4.17947635057524	2.92181100980805e-05	0.00249382583318567	2.60313388057987	GK	chrX	30671475	30748724	1	P_gene	384654	307405	downstream	0.633259046133705	0.0364754244037681	1150.29819529476	2.35444115559178	0.728940716932699	3.22994874740844	0.00123812411096604	0.0143161699528446	1.84417315457203	chrX	31089360	31090170	FTHL17	-1	32261	chrX	31089357	31090170	FTHL17	32258
SOX10	MITF	no_AP1	no_TEAD	no_SOX10	no_MITF	no_AP1	chrX	31056129	31057100	chrX-reg14148	P_reg	34.0697687896554	3.16149710632573	0.756433782880622	4.17947635057524	2.92181100980805e-05	0.00249382583318567	2.60313388057987	MAGEB2	chrX	30233676	30238205	1	P_gene	822453	817924	downstream	0.153529894715748	0.652207797497091	124.212792928679	4.94675227783458	0.973361445748247	5.08213295219628	3.7322002393635e-07	1.15401116853951e-05	4.93778998805064	chrX	31089360	31090170	FTHL17	-1	32261	chrX	31089357	31090170	FTHL17	32258
no_SOX10	no_MITF	no_AP1	no_TEAD	no_SOX10	no_MITF	no_AP1	chrX	3102978	3103665	chrX-reg558	I_reg	9.3984109349383	-3.27258701906721	0.725962366122126	-4.50792929742128	6.546338159959e-06	0.000830404802307863	-3.08071014792315	MXRA5	chrX	3264681	3226605	-1	I_gene	161016	122940	downstream	0.335654357606343	0.312910088047532	724.386288945725	-8.86848937439548	1.1056815617132	-8.0208350048401	1.05028728043299e-15	1.89203926025826e-13	-12.7230698561284	chrX	3030941	3031637	RP13-824C8.2	-1	71342	chrX	2984839	3030770	ARSF	72209
no_SOX10	no_MITF	no_AP1	no_TEAD	no_SOX10	no_MITF	no_AP1	chrX	3102978	3103665	chrX-reg558	I_reg	9.3984109349383	-3.27258701906721	0.725962366122126	-4.50792929742128	6.546338159959e-06	0.000830404802307863	-3.08071014792315	MXRA5	chrX	3264681	3226605	-1	I_gene	161016	122940	downstream	0.335654357606343	0.312910088047532	724.386288945725	-8.86848937439548	1.1056815617132	-8.0208350048401	1.05028728043299e-15	1.89203926025826e-13	-12.7230698561284	chrX	3030941	3031637	RP13-824C8.2	-1	71342	chrX	2959511	3030770	ARSF	72209
no_SOX10	no_MITF	no_AP1	no_TEAD	no_SOX10	no_MITF	no_AP1	chrX	3102978	3103665	chrX-reg558	I_reg	9.3984109349383	-3.27258701906721	0.725962366122126	-4.50792929742128	6.546338159959e-06	0.000830404802307863	-3.08071014792315	MXRA5	chrX	3264681	3226605	-1	I_gene	161016	122940	downstream	0.335654357606343	0.312910088047532	724.386288945725	-8.86848937439548	1.1056815617132	-8.0208350048401	1.05028728043299e-15	1.89203926025826e-13	-12.7230698561284	chrX	3030941	3031637	RP13-824C8.2	-1	71342	chrX	2958274	3030770	ARSF	72209
no_SOX10	no_MITF	no_AP1	no_TEAD	no_SOX10	no_MITF	no_AP1	chrX	3102978	3103665	chrX-reg558	I_reg	9.3984109349383	-3.27258701906721	0.725962366122126	-4.50792929742128	6.546338159959e-06	0.000830404802307863	-3.08071014792315	ARSE	chrX	2886285	2852698	-1	I_gene	216693	250280	upstream	0.281818181818182	0.402135894917861	135.895746748319	-1.32894136450495	1.03523424518018	-1.28371078400101	0.199243169728029	0.535198869516533	-0.271484812585619	chrX	3030941	3031637	RP13-824C8.2	-1	71342	chrX	2984839	3030770	ARSF	72209
no_SOX10	no_MITF	no_AP1	no_TEAD	no_SOX10	no_MITF	no_AP1	chrX	3102978	3103665	chrX-reg558	I_reg	9.3984109349383	-3.27258701906721	0.725962366122126	-4.50792929742128	6.546338159959e-06	0.000830404802307863	-3.08071014792315	ARSE	chrX	2886285	2852698	-1	I_gene	216693	250280	upstream	0.281818181818182	0.402135894917861	135.895746748319	-1.32894136450495	1.03523424518018	-1.28371078400101	0.199243169728029	0.535198869516533	-0.271484812585619	chrX	3030941	3031637	RP13-824C8.2	-1	71342	chrX	2959511	3030770	ARSF	72209
no_SOX10	no_MITF	no_AP1	no_TEAD	no_SOX10	no_MITF	no_AP1	chrX	3102978	3103665	chrX-reg558	I_reg	9.3984109349383	-3.27258701906721	0.725962366122126	-4.50792929742128	6.546338159959e-06	0.000830404802307863	-3.08071014792315	ARSE	chrX	2886285	2852698	-1	I_gene	216693	250280	upstream	0.281818181818182	0.402135894917861	135.895746748319	-1.32894136450495	1.03523424518018	-1.28371078400101	0.199243169728029	0.535198869516533	-0.271484812585619	chrX	3030941	3031637	RP13-824C8.2	-1	71342	chrX	2958274	3030770	ARSF	72209
no_SOX10	no_MITF	no_AP1	no_TEAD	no_SOX10	no_MITF	no_AP1	chrX	3102978	3103665	chrX-reg558	I_reg	9.3984109349383	-3.27258701906721	0.725962366122126	-4.50792929742128	6.546338159959e-06	0.000830404802307863	-3.08071014792315	GYG2	chrX	2746828	2800858	1	P_gene	356150	302120	downstream	-0.572727272727273	0.0706011110697353	3814.10745757083	4.78215710985512	0.51727877891743	9.24483528951893	2.35603296662755e-20	7.91499723653525e-18	17.1015492324324	chrX	3030941	3031637	RP13-824C8.2	-1	71342	chrX	2984839	3030770	ARSF	72209
no_SOX10	no_MITF	no_AP1	no_TEAD	no_SOX10	no_MITF	no_AP1	chrX	3102978	3103665	chrX-reg558	I_reg	9.3984109349383	-3.27258701906721	0.725962366122126	-4.50792929742128	6.546338159959e-06	0.000830404802307863	-3.08071014792315	GYG2	chrX	2746828	2800858	1	P_gene	356150	302120	downstream	-0.572727272727273	0.0706011110697353	3814.10745757083	4.78215710985512	0.51727877891743	9.24483528951893	2.35603296662755e-20	7.91499723653525e-18	17.1015492324324	chrX	3030941	3031637	RP13-824C8.2	-1	71342	chrX	2959511	3030770	ARSF	72209
no_SOX10	no_MITF	no_AP1	no_TEAD	no_SOX10	no_MITF	no_AP1	chrX	3102978	3103665	chrX-reg558	I_reg	9.3984109349383	-3.27258701906721	0.725962366122126	-4.50792929742128	6.546338159959e-06	0.000830404802307863	-3.08071014792315	GYG2	chrX	2746828	2800858	1	P_gene	356150	302120	downstream	-0.572727272727273	0.0706011110697353	3814.10745757083	4.78215710985512	0.51727877891743	9.24483528951893	2.35603296662755e-20	7.91499723653525e-18	17.1015492324324	chrX	3030941	3031637	RP13-824C8.2	-1	71342	chrX	2958274	3030770	ARSF	72209
no_SOX10	no_MITF	no_AP1	no_TEAD	no_SOX10	no_MITF	no_AP1	chrX	3102060	3102978	chrX-reg557	I_reg	14.1702377717345	-3.12660507897347	0.688158860961571	-4.54343503563209	5.53448671563822e-06	0.000733249693869008	-3.13474810966487	MXRA5	chrX	3264681	3226605	-1	I_gene	161703	123627	downstream	0.565554602542195	0.0697863796803581	724.386288945725	-8.86848937439548	1.1056815617132	-8.0208350048401	1.05028728043299e-15	1.89203926025826e-13	-12.7230698561284	chrX	3030941	3031637	RP13-824C8.2	-1	70424	chrX	2984839	3030770	ARSF	71291
no_SOX10	no_MITF	no_AP1	no_TEAD	no_SOX10	no_MITF	no_AP1	chrX	3102060	3102978	chrX-reg557	I_reg	14.1702377717345	-3.12660507897347	0.688158860961571	-4.54343503563209	5.53448671563822e-06	0.000733249693869008	-3.13474810966487	MXRA5	chrX	3264681	3226605	-1	I_gene	161703	123627	downstream	0.565554602542195	0.0697863796803581	724.386288945725	-8.86848937439548	1.1056815617132	-8.0208350048401	1.05028728043299e-15	1.89203926025826e-13	-12.7230698561284	chrX	3030941	3031637	RP13-824C8.2	-1	70424	chrX	2959511	3030770	ARSF	71291
no_SOX10	no_MITF	no_AP1	no_TEAD	no_SOX10	no_MITF	no_AP1	chrX	3102060	3102978	chrX-reg557	I_reg	14.1702377717345	-3.12660507897347	0.688158860961571	-4.54343503563209	5.53448671563822e-06	0.000733249693869008	-3.13474810966487	MXRA5	chrX	3264681	3226605	-1	I_gene	161703	123627	downstream	0.565554602542195	0.0697863796803581	724.386288945725	-8.86848937439548	1.1056815617132	-8.0208350048401	1.05028728043299e-15	1.89203926025826e-13	-12.7230698561284	chrX	3030941	3031637	RP13-824C8.2	-1	70424	chrX	2958274	3030770	ARSF	71291
no_SOX10	no_MITF	no_AP1	no_TEAD	no_SOX10	no_MITF	no_AP1	chrX	3102060	3102978	chrX-reg557	I_reg	14.1702377717345	-3.12660507897347	0.688158860961571	-4.54343503563209	5.53448671563822e-06	0.000733249693869008	-3.13474810966487	ARSE	chrX	2886285	2852698	-1	I_gene	215775	249362	upstream	0.0727272727272727	0.83882493483871	135.895746748319	-1.32894136450495	1.03523424518018	-1.28371078400101	0.199243169728029	0.535198869516533	-0.271484812585619	chrX	3030941	3031637	RP13-824C8.2	-1	70424	chrX	2984839	3030770	ARSF	71291
no_SOX10	no_MITF	no_AP1	no_TEAD	no_SOX10	no_MITF	no_AP1	chrX	3102060	3102978	chrX-reg557	I_reg	14.1702377717345	-3.12660507897347	0.688158860961571	-4.54343503563209	5.53448671563822e-06	0.000733249693869008	-3.13474810966487	ARSE	chrX	2886285	2852698	-1	I_gene	215775	249362	upstream	0.0727272727272727	0.83882493483871	135.895746748319	-1.32894136450495	1.03523424518018	-1.28371078400101	0.199243169728029	0.535198869516533	-0.271484812585619	chrX	3030941	3031637	RP13-824C8.2	-1	70424	chrX	2959511	3030770	ARSF	71291
no_SOX10	no_MITF	no_AP1	no_TEAD	no_SOX10	no_MITF	no_AP1	chrX	3102060	3102978	chrX-reg557	I_reg	14.1702377717345	-3.12660507897347	0.688158860961571	-4.54343503563209	5.53448671563822e-06	0.000733249693869008	-3.13474810966487	ARSE	chrX	2886285	2852698	-1	I_gene	215775	249362	upstream	0.0727272727272727	0.83882493483871	135.895746748319	-1.32894136450495	1.03523424518018	-1.28371078400101	0.199243169728029	0.535198869516533	-0.271484812585619	chrX	3030941	3031637	RP13-824C8.2	-1	70424	chrX	2958274	3030770	ARSF	71291
no_SOX10	no_MITF	no_AP1	no_TEAD	no_SOX10	no_MITF	no_AP1	chrX	3102060	3102978	chrX-reg557	I_reg	14.1702377717345	-3.12660507897347	0.688158860961571	-4.54343503563209	5.53448671563822e-06	0.000733249693869008	-3.13474810966487	GYG2	chrX	2746828	2800858	1	P_gene	355232	301202	downstream	-0.290909090909091	0.386434553629285	3814.10745757083	4.78215710985512	0.51727877891743	9.24483528951893	2.35603296662755e-20	7.91499723653525e-18	17.1015492324324	chrX	3030941	3031637	RP13-824C8.2	-1	70424	chrX	2984839	3030770	ARSF	71291
no_SOX10	no_MITF	no_AP1	no_TEAD	no_SOX10	no_MITF	no_AP1	chrX	3102060	3102978	chrX-reg557	I_reg	14.1702377717345	-3.12660507897347	0.688158860961571	-4.54343503563209	5.53448671563822e-06	0.000733249693869008	-3.13474810966487	GYG2	chrX	2746828	2800858	1	P_gene	355232	301202	downstream	-0.290909090909091	0.386434553629285	3814.10745757083	4.78215710985512	0.51727877891743	9.24483528951893	2.35603296662755e-20	7.91499723653525e-18	17.1015492324324	chrX	3030941	3031637	RP13-824C8.2	-1	70424	chrX	2959511	3030770	ARSF	71291
no_SOX10	no_MITF	no_AP1	no_TEAD	no_SOX10	no_MITF	no_AP1	chrX	3102060	3102978	chrX-reg557	I_reg	14.1702377717345	-3.12660507897347	0.688158860961571	-4.54343503563209	5.53448671563822e-06	0.000733249693869008	-3.13474810966487	GYG2	chrX	2746828	2800858	1	P_gene	355232	301202	downstream	-0.290909090909091	0.386434553629285	3814.10745757083	4.78215710985512	0.51727877891743	9.24483528951893	2.35603296662755e-20	7.91499723653525e-18	17.1015492324324	chrX	3030941	3031637	RP13-824C8.2	-1	70424	chrX	2958274	3030770	ARSF	71291
no_SOX10	no_MITF	no_AP1	no_TEAD	no_SOX10	no_MITF	no_AP1	chrX	3094448	3095138	chrX-reg550	I_reg	19.8476159379773	-3.26893463485354	0.639521257706698	-5.11153397242155	3.19553342979075e-07	8.86113869046727e-05	-4.0525104660124	MXRA5	chrX	3264681	3226605	-1	I_gene	169543	131467	downstream	0.597740636833214	0.052114616301813	724.386288945725	-8.86848937439548	1.1056815617132	-8.0208350048401	1.05028728043299e-15	1.89203926025826e-13	-12.7230698561284	chrX	3030941	3031637	RP13-824C8.2	-1	62812	chrX	2984839	3030770	ARSF	63679
no_SOX10	no_MITF	no_AP1	no_TEAD	no_SOX10	no_MITF	no_AP1	chrX	3094448	3095138	chrX-reg550	I_reg	19.8476159379773	-3.26893463485354	0.639521257706698	-5.11153397242155	3.19553342979075e-07	8.86113869046727e-05	-4.0525104660124	MXRA5	chrX	3264681	3226605	-1	I_gene	169543	131467	downstream	0.597740636833214	0.052114616301813	724.386288945725	-8.86848937439548	1.1056815617132	-8.0208350048401	1.05028728043299e-15	1.89203926025826e-13	-12.7230698561284	chrX	3030941	3031637	RP13-824C8.2	-1	62812	chrX	2959511	3030770	ARSF	63679
no_SOX10	no_MITF	no_AP1	no_TEAD	no_SOX10	no_MITF	no_AP1	chrX	3094448	3095138	chrX-reg550	I_reg	19.8476159379773	-3.26893463485354	0.639521257706698	-5.11153397242155	3.19553342979075e-07	8.86113869046727e-05	-4.0525104660124	MXRA5	chrX	3264681	3226605	-1	I_gene	169543	131467	downstream	0.597740636833214	0.052114616301813	724.386288945725	-8.86848937439548	1.1056815617132	-8.0208350048401	1.05028728043299e-15	1.89203926025826e-13	-12.7230698561284	chrX	3030941	3031637	RP13-824C8.2	-1	62812	chrX	2958274	3030770	ARSF	63679
no_SOX10	no_MITF	no_AP1	no_TEAD	no_SOX10	no_MITF	no_AP1	chrX	3094448	3095138	chrX-reg550	I_reg	19.8476159379773	-3.26893463485354	0.639521257706698	-5.11153397242155	3.19553342979075e-07	8.86113869046727e-05	-4.0525104660124	ARSE	chrX	2886285	2852698	-1	I_gene	208163	241750	upstream	0.272727272727273	0.418166994020657	135.895746748319	-1.32894136450495	1.03523424518018	-1.28371078400101	0.199243169728029	0.535198869516533	-0.271484812585619	chrX	3030941	3031637	RP13-824C8.2	-1	62812	chrX	2984839	3030770	ARSF	63679
no_SOX10	no_MITF	no_AP1	no_TEAD	no_SOX10	no_MITF	no_AP1	chrX	3094448	3095138	chrX-reg550	I_reg	19.8476159379773	-3.26893463485354	0.639521257706698	-5.11153397242155	3.19553342979075e-07	8.86113869046727e-05	-4.0525104660124	ARSE	chrX	2886285	2852698	-1	I_gene	208163	241750	upstream	0.272727272727273	0.418166994020657	135.895746748319	-1.32894136450495	1.03523424518018	-1.28371078400101	0.199243169728029	0.535198869516533	-0.271484812585619	chrX	3030941	3031637	RP13-824C8.2	-1	62812	chrX	2959511	3030770	ARSF	63679
no_SOX10	no_MITF	no_AP1	no_TEAD	no_SOX10	no_MITF	no_AP1	chrX	3094448	3095138	chrX-reg550	I_reg	19.8476159379773	-3.26893463485354	0.639521257706698	-5.11153397242155	3.19553342979075e-07	8.86113869046727e-05	-4.0525104660124	ARSE	chrX	2886285	2852698	-1	I_gene	208163	241750	upstream	0.272727272727273	0.418166994020657	135.895746748319	-1.32894136450495	1.03523424518018	-1.28371078400101	0.199243169728029	0.535198869516533	-0.271484812585619	chrX	3030941	3031637	RP13-824C8.2	-1	62812	chrX	2958274	3030770	ARSF	63679
no_SOX10	no_MITF	no_AP1	no_TEAD	no_SOX10	no_MITF	no_AP1	chrX	3094448	3095138	chrX-reg550	I_reg	19.8476159379773	-3.26893463485354	0.639521257706698	-5.11153397242155	3.19553342979075e-07	8.86113869046727e-05	-4.0525104660124	GYG2	chrX	2746828	2800858	1	P_gene	347620	293590	downstream	-0.409090909090909	0.213864224336727	3814.10745757083	4.78215710985512	0.51727877891743	9.24483528951893	2.35603296662755e-20	7.91499723653525e-18	17.1015492324324	chrX	3030941	3031637	RP13-824C8.2	-1	62812	chrX	2984839	3030770	ARSF	63679
no_SOX10	no_MITF	no_AP1	no_TEAD	no_SOX10	no_MITF	no_AP1	chrX	3094448	3095138	chrX-reg550	I_reg	19.8476159379773	-3.26893463485354	0.639521257706698	-5.11153397242155	3.19553342979075e-07	8.86113869046727e-05	-4.0525104660124	GYG2	chrX	2746828	2800858	1	P_gene	347620	293590	downstream	-0.409090909090909	0.213864224336727	3814.10745757083	4.78215710985512	0.51727877891743	9.24483528951893	2.35603296662755e-20	7.91499723653525e-18	17.1015492324324	chrX	3030941	3031637	RP13-824C8.2	-1	62812	chrX	2959511	3030770	ARSF	63679
no_SOX10	no_MITF	no_AP1	no_TEAD	no_SOX10	no_MITF	no_AP1	chrX	3094448	3095138	chrX-reg550	I_reg	19.8476159379773	-3.26893463485354	0.639521257706698	-5.11153397242155	3.19553342979075e-07	8.86113869046727e-05	-4.0525104660124	GYG2	chrX	2746828	2800858	1	P_gene	347620	293590	downstream	-0.409090909090909	0.213864224336727	3814.10745757083	4.78215710985512	0.51727877891743	9.24483528951893	2.35603296662755e-20	7.91499723653525e-18	17.1015492324324	chrX	3030941	3031637	RP13-824C8.2	-1	62812	chrX	2958274	3030770	ARSF	63679
no_SOX10	no_MITF	no_AP1	no_TEAD	no_SOX10	no_MITF	no_AP1	chrX	30922773	30923455	chrX-reg14080	P_reg	80.4359468250068	3.56596479013077	0.730816333456715	4.87942678191658	1.06394611402811e-06	0.000211846266953658	3.67397918451034	TAB3	chrX	30993200	30845558	-1	P_gene	69745	77215	intronic	0.745454545454545	0.0118658922903862	2432.37632109934	1.22387384486763	0.337910530273742	3.62188726073783	0.000292461581662523	0.00420265602319671	2.37647615444874	chrX	30845559	30993201	TAB3	-1	0	chrX	30845558	30907511	TAB3	15263
no_SOX10	no_MITF	no_AP1	no_TEAD	no_SOX10	no_MITF	no_AP1	chrX	30922773	30923455	chrX-reg14080	P_reg	80.4359468250068	3.56596479013077	0.730816333456715	4.87942678191658	1.06394611402811e-06	0.000211846266953658	3.67397918451034	GK	chrX	30671475	30748724	1	P_gene	251298	174049	downstream	0.66514978946418	0.0255251594107471	1150.29819529476	2.35444115559178	0.728940716932699	3.22994874740844	0.00123812411096604	0.0143161699528446	1.84417315457203	chrX	30845559	30993201	TAB3	-1	0	chrX	30845558	30907511	TAB3	15263
no_SOX10	no_MITF	no_AP1	no_TEAD	no_SOX10	no_MITF	no_AP1	chrX	30922773	30923455	chrX-reg14080	P_reg	80.4359468250068	3.56596479013077	0.730816333456715	4.87942678191658	1.06394611402811e-06	0.000211846266953658	3.67397918451034	MAGEB2	chrX	30233676	30238205	1	P_gene	689097	684568	downstream	0.111658105247816	0.74378263022693	124.212792928679	4.94675227783458	0.973361445748247	5.08213295219628	3.7322002393635e-07	1.15401116853951e-05	4.93778998805064	chrX	30845559	30993201	TAB3	-1	0	chrX	30845558	30907511	TAB3	15263
SOX10	no_MITF	no_AP1	no_TEAD	no_SOX10	no_MITF	no_AP1	chrX	30921773	30922773	chrX-reg14079	P_reg	61.8999894090428	2.81465522878645	0.736678177261253	3.82073925313016	0.000133052262410261	0.00755379131354598	2.12183501747346	TAB3	chrX	30993200	30845558	-1	P_gene	70427	76215	intronic	0.645454545454545	0.0370010457545527	2432.37632109934	1.22387384486763	0.337910530273742	3.62188726073783	0.000292461581662523	0.00420265602319671	2.37647615444874	chrX	30845559	30993201	TAB3	-1	0	chrX	30845558	30907511	TAB3	14263
SOX10	no_MITF	no_AP1	no_TEAD	no_SOX10	no_MITF	no_AP1	chrX	30921773	30922773	chrX-reg14079	P_reg	61.8999894090428	2.81465522878645	0.736678177261253	3.82073925313016	0.000133052262410261	0.00755379131354598	2.12183501747346	GK	chrX	30671475	30748724	1	P_gene	250298	173049	downstream	0.651482328036833	0.0298837831600381	1150.29819529476	2.35444115559178	0.728940716932699	3.22994874740844	0.00123812411096604	0.0143161699528446	1.84417315457203	chrX	30845559	30993201	TAB3	-1	0	chrX	30845558	30907511	TAB3	14263
SOX10	no_MITF	no_AP1	no_TEAD	no_SOX10	no_MITF	no_AP1	chrX	30921773	30922773	chrX-reg14079	P_reg	61.8999894090428	2.81465522878645	0.736678177261253	3.82073925313016	0.000133052262410261	0.00755379131354598	2.12183501747346	MAGEB2	chrX	30233676	30238205	1	P_gene	688097	683568	downstream	0.116310526299809	0.733435494001722	124.212792928679	4.94675227783458	0.973361445748247	5.08213295219628	3.7322002393635e-07	1.15401116853951e-05	4.93778998805064	chrX	30845559	30993201	TAB3	-1	0	chrX	30845558	30907511	TAB3	14263
SOX10	no_MITF	no_AP1	no_TEAD	no_SOX10	no_MITF	no_AP1	chrX	30645639	30646399	chrX-reg13930	P_reg	47.8635152973012	2.57699264143164	0.790311155596287	3.26073170444786	0.00111125133215516	0.0344444821846418	1.46288033975617	TAB3	chrX	30993200	30845558	-1	P_gene	346801	199159	downstream	0.718181818181818	0.0167992340927046	2432.37632109934	1.22387384486763	0.337910530273742	3.62188726073783	0.000292461581662523	0.00420265602319671	2.37647615444874	chrX	30648415	30648942	FTLP2	1	2017	chrX	30671475	30749577	GK	25077
SOX10	no_MITF	no_AP1	no_TEAD	no_SOX10	no_MITF	no_AP1	chrX	30645639	30646399	chrX-reg13930	P_reg	47.8635152973012	2.57699264143164	0.790311155596287	3.26073170444786	0.00111125133215516	0.0344444821846418	1.46288033975617	GK	chrX	30671475	30748724	1	P_gene	25076	102325	upstream	0.574033379948539	0.0647895887406607	1150.29819529476	2.35444115559178	0.728940716932699	3.22994874740844	0.00123812411096604	0.0143161699528446	1.84417315457203	chrX	30648415	30648942	FTLP2	1	2017	chrX	30671475	30749577	GK	25077
SOX10	no_MITF	no_AP1	no_TEAD	no_SOX10	no_MITF	no_AP1	chrX	30645639	30646399	chrX-reg13930	P_reg	47.8635152973012	2.57699264143164	0.790311155596287	3.26073170444786	0.00111125133215516	0.0344444821846418	1.46288033975617	MAGEB2	chrX	30233676	30238205	1	P_gene	411963	407434	downstream	-0.200054105235671	0.55533624942649	124.212792928679	4.94675227783458	0.973361445748247	5.08213295219628	3.7322002393635e-07	1.15401116853951e-05	4.93778998805064	chrX	30648415	30648942	FTLP2	1	2017	chrX	30671475	30749577	GK	25077
no_SOX10	no_MITF	no_AP1	no_TEAD	no_SOX10	no_MITF	no_AP1	chrX	3037075	3038075	chrX-reg509	I_reg	12.2911768072951	-2.4124981449814	0.689623583952913	-3.49828254299685	0.000468264774088244	0.0187029542200377	-1.72808978917862	MXRA5	chrX	3264681	3226605	-1	I_gene	226606	188530	downstream	0.344850367403777	0.298991577019091	724.386288945725	-8.86848937439548	1.1056815617132	-8.0208350048401	1.05028728043299e-15	1.89203926025826e-13	-12.7230698561284	chrX	3030941	3031637	RP13-824C8.2	-1	5439	chrX	2984839	3030770	ARSF	6306
no_SOX10	no_MITF	no_AP1	no_TEAD	no_SOX10	no_MITF	no_AP1	chrX	3037075	3038075	chrX-reg509	I_reg	12.2911768072951	-2.4124981449814	0.689623583952913	-3.49828254299685	0.000468264774088244	0.0187029542200377	-1.72808978917862	MXRA5	chrX	3264681	3226605	-1	I_gene	226606	188530	downstream	0.344850367403777	0.298991577019091	724.386288945725	-8.86848937439548	1.1056815617132	-8.0208350048401	1.05028728043299e-15	1.89203926025826e-13	-12.7230698561284	chrX	3030941	3031637	RP13-824C8.2	-1	5439	chrX	2959511	3030770	ARSF	6306
no_SOX10	no_MITF	no_AP1	no_TEAD	no_SOX10	no_MITF	no_AP1	chrX	3037075	3038075	chrX-reg509	I_reg	12.2911768072951	-2.4124981449814	0.689623583952913	-3.49828254299685	0.000468264774088244	0.0187029542200377	-1.72808978917862	MXRA5	chrX	3264681	3226605	-1	I_gene	226606	188530	downstream	0.344850367403777	0.298991577019091	724.386288945725	-8.86848937439548	1.1056815617132	-8.0208350048401	1.05028728043299e-15	1.89203926025826e-13	-12.7230698561284	chrX	3030941	3031637	RP13-824C8.2	-1	5439	chrX	2958274	3030770	ARSF	6306
no_SOX10	no_MITF	no_AP1	no_TEAD	no_SOX10	no_MITF	no_AP1	chrX	3037075	3038075	chrX-reg509	I_reg	12.2911768072951	-2.4124981449814	0.689623583952913	-3.49828254299685	0.000468264774088244	0.0187029542200377	-1.72808978917862	ARSE	chrX	2886285	2852698	-1	I_gene	150790	184377	upstream	0.118181818181818	0.734251788754801	135.895746748319	-1.32894136450495	1.03523424518018	-1.28371078400101	0.199243169728029	0.535198869516533	-0.271484812585619	chrX	3030941	3031637	RP13-824C8.2	-1	5439	chrX	2984839	3030770	ARSF	6306
no_SOX10	no_MITF	no_AP1	no_TEAD	no_SOX10	no_MITF	no_AP1	chrX	3037075	3038075	chrX-reg509	I_reg	12.2911768072951	-2.4124981449814	0.689623583952913	-3.49828254299685	0.000468264774088244	0.0187029542200377	-1.72808978917862	ARSE	chrX	2886285	2852698	-1	I_gene	150790	184377	upstream	0.118181818181818	0.734251788754801	135.895746748319	-1.32894136450495	1.03523424518018	-1.28371078400101	0.199243169728029	0.535198869516533	-0.271484812585619	chrX	3030941	3031637	RP13-824C8.2	-1	5439	chrX	2959511	3030770	ARSF	6306
no_SOX10	no_MITF	no_AP1	no_TEAD	no_SOX10	no_MITF	no_AP1	chrX	3037075	3038075	chrX-reg509	I_reg	12.2911768072951	-2.4124981449814	0.689623583952913	-3.49828254299685	0.000468264774088244	0.0187029542200377	-1.72808978917862	ARSE	chrX	2886285	2852698	-1	I_gene	150790	184377	upstream	0.118181818181818	0.734251788754801	135.895746748319	-1.32894136450495	1.03523424518018	-1.28371078400101	0.199243169728029	0.535198869516533	-0.271484812585619	chrX	3030941	3031637	RP13-824C8.2	-1	5439	chrX	2958274	3030770	ARSF	6306
no_SOX10	no_MITF	no_AP1	no_TEAD	no_SOX10	no_MITF	no_AP1	chrX	3037075	3038075	chrX-reg509	I_reg	12.2911768072951	-2.4124981449814	0.689623583952913	-3.49828254299685	0.000468264774088244	0.0187029542200377	-1.72808978917862	GYG2	chrX	2746828	2800858	1	P_gene	290247	236217	downstream	-0.654545454545455	0.0338251607875948	3814.10745757083	4.78215710985512	0.51727877891743	9.24483528951893	2.35603296662755e-20	7.91499723653525e-18	17.1015492324324	chrX	3030941	3031637	RP13-824C8.2	-1	5439	chrX	2984839	3030770	ARSF	6306
no_SOX10	no_MITF	no_AP1	no_TEAD	no_SOX10	no_MITF	no_AP1	chrX	3037075	3038075	chrX-reg509	I_reg	12.2911768072951	-2.4124981449814	0.689623583952913	-3.49828254299685	0.000468264774088244	0.0187029542200377	-1.72808978917862	GYG2	chrX	2746828	2800858	1	P_gene	290247	236217	downstream	-0.654545454545455	0.0338251607875948	3814.10745757083	4.78215710985512	0.51727877891743	9.24483528951893	2.35603296662755e-20	7.91499723653525e-18	17.1015492324324	chrX	3030941	3031637	RP13-824C8.2	-1	5439	chrX	2959511	3030770	ARSF	6306
no_SOX10	no_MITF	no_AP1	no_TEAD	no_SOX10	no_MITF	no_AP1	chrX	3037075	3038075	chrX-reg509	I_reg	12.2911768072951	-2.4124981449814	0.689623583952913	-3.49828254299685	0.000468264774088244	0.0187029542200377	-1.72808978917862	GYG2	chrX	2746828	2800858	1	P_gene	290247	236217	downstream	-0.654545454545455	0.0338251607875948	3814.10745757083	4.78215710985512	0.51727877891743	9.24483528951893	2.35603296662755e-20	7.91499723653525e-18	17.1015492324324	chrX	3030941	3031637	RP13-824C8.2	-1	5439	chrX	2958274	3030770	ARSF	6306
no_SOX10	no_MITF	no_AP1	no_TEAD	no_SOX10	no_MITF	no_AP1	chrX	2881994	2882995	chrX-reg443	I_reg	20.7739365161019	-2.64483684938226	0.711778450946179	-3.71581472558833	0.000202549967533058	0.0102887267183706	-1.98763836803651	MXRA5	chrX	3264681	3226605	-1	I_gene	381686	343610	downstream	0.441408470276835	0.174110429619237	724.386288945725	-8.86848937439548	1.1056815617132	-8.0208350048401	1.05028728043299e-15	1.89203926025826e-13	-12.7230698561284	chrX	2852699	2886286	ARSE	-1	0	chrX	2852672	2886351	ARSE	0
no_SOX10	no_MITF	no_AP1	no_TEAD	no_SOX10	no_MITF	no_AP1	chrX	2881994	2882995	chrX-reg443	I_reg	20.7739365161019	-2.64483684938226	0.711778450946179	-3.71581472558833	0.000202549967533058	0.0102887267183706	-1.98763836803651	MXRA5	chrX	3264681	3226605	-1	I_gene	381686	343610	downstream	0.441408470276835	0.174110429619237	724.386288945725	-8.86848937439548	1.1056815617132	-8.0208350048401	1.05028728043299e-15	1.89203926025826e-13	-12.7230698561284	chrX	2852699	2886286	ARSE	-1	0	chrX	2852672	2882494	ARSE	0
no_SOX10	no_MITF	no_AP1	no_TEAD	no_SOX10	no_MITF	no_AP1	chrX	2881994	2882995	chrX-reg443	I_reg	20.7739365161019	-2.64483684938226	0.711778450946179	-3.71581472558833	0.000202549967533058	0.0102887267183706	-1.98763836803651	ARSE	chrX	2886285	2852698	-1	I_gene	3290	29296	intronic	0.518181818181818	0.106918151178142	135.895746748319	-1.32894136450495	1.03523424518018	-1.28371078400101	0.199243169728029	0.535198869516533	-0.271484812585619	chrX	2852699	2886286	ARSE	-1	0	chrX	2852672	2886351	ARSE	0
no_SOX10	no_MITF	no_AP1	no_TEAD	no_SOX10	no_MITF	no_AP1	chrX	2881994	2882995	chrX-reg443	I_reg	20.7739365161019	-2.64483684938226	0.711778450946179	-3.71581472558833	0.000202549967533058	0.0102887267183706	-1.98763836803651	ARSE	chrX	2886285	2852698	-1	I_gene	3290	29296	intronic	0.518181818181818	0.106918151178142	135.895746748319	-1.32894136450495	1.03523424518018	-1.28371078400101	0.199243169728029	0.535198869516533	-0.271484812585619	chrX	2852699	2886286	ARSE	-1	0	chrX	2852672	2882494	ARSE	0
no_SOX10	no_MITF	no_AP1	no_TEAD	no_SOX10	no_MITF	no_AP1	chrX	2881994	2882995	chrX-reg443	I_reg	20.7739365161019	-2.64483684938226	0.711778450946179	-3.71581472558833	0.000202549967533058	0.0102887267183706	-1.98763836803651	GYG2	chrX	2746828	2800858	1	P_gene	135166	81136	downstream	-0.554545454545455	0.0815541216928155	3814.10745757083	4.78215710985512	0.51727877891743	9.24483528951893	2.35603296662755e-20	7.91499723653525e-18	17.1015492324324	chrX	2852699	2886286	ARSE	-1	0	chrX	2852672	2886351	ARSE	0
no_SOX10	no_MITF	no_AP1	no_TEAD	no_SOX10	no_MITF	no_AP1	chrX	2881994	2882995	chrX-reg443	I_reg	20.7739365161019	-2.64483684938226	0.711778450946179	-3.71581472558833	0.000202549967533058	0.0102887267183706	-1.98763836803651	GYG2	chrX	2746828	2800858	1	P_gene	135166	81136	downstream	-0.554545454545455	0.0815541216928155	3814.10745757083	4.78215710985512	0.51727877891743	9.24483528951893	2.35603296662755e-20	7.91499723653525e-18	17.1015492324324	chrX	2852699	2886286	ARSE	-1	0	chrX	2852672	2882494	ARSE	0
SOX10	no_MITF	no_AP1	no_TEAD	no_SOX10	no_MITF	no_AP1	chrX	27616252	27617115	chrX-reg12764	P_reg	31.8878761502533	2.69969563140559	0.78427692013455	3.44227346501849	0.000576846784395344	0.0217047259821154	1.66344569267285	SMEK3P	chrX	27481412	27478920	-1	I_gene	134840	137332	upstream	0	1	58.7235809885459	-7.28310022664151	1.28375589199428	-5.67327501440122	1.40093053567032e-08	5.92298182257895e-07	-6.22745960019137	chrX	27608499	27766908	DCAF8L2	1	0	chrX	27478327	27481458	SMEK3P	134795
no_SOX10	no_MITF	no_AP1	no_TEAD	no_SOX10	no_MITF	no_AP1	chrX	27615323	27616252	chrX-reg12763	P_reg	53.66944499488	3.20612876608597	0.759286211241625	4.22255628854781	2.41547048526532e-05	0.00217437680560741	2.66266519326907	SMEK3P	chrX	27481412	27478920	-1	I_gene	133911	136403	upstream	-0.138912709983119	0.683758527714802	58.7235809885459	-7.28310022664151	1.28375589199428	-5.67327501440122	1.40093053567032e-08	5.92298182257895e-07	-6.22745960019137	chrX	27608499	27766908	DCAF8L2	1	0	chrX	27478327	27481458	SMEK3P	133866
no_SOX10	no_MITF	no_AP1	no_TEAD	no_SOX10	no_MITF	no_AP1	chrX	2749538	2750538	chrX-reg320	P_reg	101.708270523735	2.85104810024313	0.648877829078772	4.39381339980569	1.11379428301927e-05	0.00123082894435502	2.90980229937139	MXRA5	chrX	3264681	3226605	-1	I_gene	514143	476067	downstream	-0.266684284125588	0.427942690492759	724.386288945725	-8.86848937439548	1.1056815617132	-8.0208350048401	1.05028728043299e-15	1.89203926025826e-13	-12.7230698561284	chrX	2746829	2800859	GYG2	1	0	chrX	2746862	2800861	GYG2	0
no_SOX10	no_MITF	no_AP1	no_TEAD	no_SOX10	no_MITF	no_AP1	chrX	2749538	2750538	chrX-reg320	P_reg	101.708270523735	2.85104810024313	0.648877829078772	4.39381339980569	1.11379428301927e-05	0.00123082894435502	2.90980229937139	ARSE	chrX	2886285	2852698	-1	I_gene	135747	102160	downstream	-0.463636363636364	0.154327160537791	135.895746748319	-1.32894136450495	1.03523424518018	-1.28371078400101	0.199243169728029	0.535198869516533	-0.271484812585619	chrX	2746829	2800859	GYG2	1	0	chrX	2746862	2800861	GYG2	0
no_SOX10	no_MITF	no_AP1	no_TEAD	no_SOX10	no_MITF	no_AP1	chrX	2749538	2750538	chrX-reg320	P_reg	101.708270523735	2.85104810024313	0.648877829078772	4.39381339980569	1.11379428301927e-05	0.00123082894435502	2.90980229937139	GYG2	chrX	2746828	2800858	1	P_gene	2710	50320	intronic	0.590909090909091	0.0607282533857394	3814.10745757083	4.78215710985512	0.51727877891743	9.24483528951893	2.35603296662755e-20	7.91499723653525e-18	17.1015492324324	chrX	2746829	2800859	GYG2	1	0	chrX	2746862	2800861	GYG2	0
no_SOX10	no_MITF	no_AP1	no_TEAD	no_SOX10	no_MITF	no_AP1	chrX	2748236	2748930	chrX-reg318	P_reg	137.304032870591	3.98650047406949	0.651139123343244	6.12234825270671	9.22062172852402e-10	1.13264761943403e-06	5.9459051834629	MXRA5	chrX	3264681	3226605	-1	I_gene	515751	477675	downstream	-0.349448372302494	0.292161996196478	724.386288945725	-8.86848937439548	1.1056815617132	-8.0208350048401	1.05028728043299e-15	1.89203926025826e-13	-12.7230698561284	chrX	2746829	2800859	GYG2	1	0	chrX	2746862	2800861	GYG2	0
no_SOX10	no_MITF	no_AP1	no_TEAD	no_SOX10	no_MITF	no_AP1	chrX	2748236	2748930	chrX-reg318	P_reg	137.304032870591	3.98650047406949	0.651139123343244	6.12234825270671	9.22062172852402e-10	1.13264761943403e-06	5.9459051834629	ARSE	chrX	2886285	2852698	-1	I_gene	137355	103768	downstream	-0.409090909090909	0.213864224336727	135.895746748319	-1.32894136450495	1.03523424518018	-1.28371078400101	0.199243169728029	0.535198869516533	-0.271484812585619	chrX	2746829	2800859	GYG2	1	0	chrX	2746862	2800861	GYG2	0
no_SOX10	no_MITF	no_AP1	no_TEAD	no_SOX10	no_MITF	no_AP1	chrX	2748236	2748930	chrX-reg318	P_reg	137.304032870591	3.98650047406949	0.651139123343244	6.12234825270671	9.22062172852402e-10	1.13264761943403e-06	5.9459051834629	GYG2	chrX	2746828	2800858	1	P_gene	1408	51928	intronic	0.5	0.12142915576969	3814.10745757083	4.78215710985512	0.51727877891743	9.24483528951893	2.35603296662755e-20	7.91499723653525e-18	17.1015492324324	chrX	2746829	2800859	GYG2	1	0	chrX	2746862	2800861	GYG2	0
no_SOX10	no_MITF	no_AP1	no_TEAD	no_SOX10	no_MITF	no_AP1	chrX	2746245	2748229	chrX-reg317	P_reg	367.491833766649	3.11311035264952	0.630308755953494	4.93902444356844	7.85143712740168e-07	0.000170220946950973	3.76898699780336	MXRA5	chrX	3264681	3226605	-1	I_gene	516452	478376	downstream	-0.0643720685820384	0.850850631108506	724.386288945725	-8.86848937439548	1.1056815617132	-8.0208350048401	1.05028728043299e-15	1.89203926025826e-13	-12.7230698561284	chrX	2746829	2800859	GYG2	1	0	chrX	2746862	2800861	GYG2	0
no_SOX10	no_MITF	no_AP1	no_TEAD	no_SOX10	no_MITF	no_AP1	chrX	2746245	2748229	chrX-reg317	P_reg	367.491833766649	3.11311035264952	0.630308755953494	4.93902444356844	7.85143712740168e-07	0.000170220946950973	3.76898699780336	ARSE	chrX	2886285	2852698	-1	I_gene	138056	104469	downstream	-0.472727272727273	0.145606226031775	135.895746748319	-1.32894136450495	1.03523424518018	-1.28371078400101	0.199243169728029	0.535198869516533	-0.271484812585619	chrX	2746829	2800859	GYG2	1	0	chrX	2746862	2800861	GYG2	0
no_SOX10	no_MITF	no_AP1	no_TEAD	no_SOX10	no_MITF	no_AP1	chrX	2746245	2748229	chrX-reg317	P_reg	367.491833766649	3.11311035264952	0.630308755953494	4.93902444356844	7.85143712740168e-07	0.000170220946950973	3.76898699780336	GYG2	chrX	2746828	2800858	1	P_gene	583	52629	TSS_overlap	0.781818181818182	0.00701211291358369	3814.10745757083	4.78215710985512	0.51727877891743	9.24483528951893	2.35603296662755e-20	7.91499723653525e-18	17.1015492324324	chrX	2746829	2800859	GYG2	1	0	chrX	2746862	2800861	GYG2	0
no_SOX10	no_MITF	no_AP1	no_TEAD	no_SOX10	no_MITF	no_AP1	chrX	2741650	2742650	chrX-reg311	P_reg	52.538078558798	3.17902969780173	0.648419912296583	4.90273299372038	9.45124108042142e-07	0.000193424295424899	3.71348897644599	MXRA5	chrX	3264681	3226605	-1	I_gene	522031	483955	downstream	-0.404624431087099	0.217064755259205	724.386288945725	-8.86848937439548	1.1056815617132	-8.0208350048401	1.05028728043299e-15	1.89203926025826e-13	-12.7230698561284	chrX	2746829	2800859	GYG2	1	4180	chrX	2746862	2800861	GYG2	4213
no_SOX10	no_MITF	no_AP1	no_TEAD	no_SOX10	no_MITF	no_AP1	chrX	2741650	2742650	chrX-reg311	P_reg	52.538078558798	3.17902969780173	0.648419912296583	4.90273299372038	9.45124108042142e-07	0.000193424295424899	3.71348897644599	ARSE	chrX	2886285	2852698	-1	I_gene	143635	110048	downstream	-0.681818181818182	0.0254755837807706	135.895746748319	-1.32894136450495	1.03523424518018	-1.28371078400101	0.199243169728029	0.535198869516533	-0.271484812585619	chrX	2746829	2800859	GYG2	1	4180	chrX	2746862	2800861	GYG2	4213
no_SOX10	no_MITF	no_AP1	no_TEAD	no_SOX10	no_MITF	no_AP1	chrX	2741650	2742650	chrX-reg311	P_reg	52.538078558798	3.17902969780173	0.648419912296583	4.90273299372038	9.45124108042142e-07	0.000193424295424899	3.71348897644599	GYG2	chrX	2746828	2800858	1	P_gene	4178	58208	upstream	0.745454545454545	0.0118658922903862	3814.10745757083	4.78215710985512	0.51727877891743	9.24483528951893	2.35603296662755e-20	7.91499723653525e-18	17.1015492324324	chrX	2746829	2800859	GYG2	1	4180	chrX	2746862	2800861	GYG2	4213
no_SOX10	no_MITF	no_AP1	no_TEAD	no_SOX10	no_MITF	no_AP1	chrX	26932055	26932985	chrX-reg12639	I_reg	6.97443763792718	-2.93279708888468	0.78932307476876	-3.71558514204577	0.000202733982654966	0.0102924258526724	-1.98748225300584	SMEK3P	chrX	27481412	27478920	-1	I_gene	548427	545935	downstream	0.0740867786576636	0.828610487613149	58.7235809885459	-7.28310022664151	1.28375589199428	-5.67327501440122	1.40093053567032e-08	5.92298182257895e-07	-6.22745960019137	chrX	26808259	26808403	RNU1-142P	1	123653	chrX	26576453	26579169	VENTXP1	352887
SOX10	no_MITF	no_AP1	no_TEAD	SOX10	no_MITF	no_AP1	chrX	24807477	24808477	chrX-reg11962	P_reg	58.5407820001366	3.34181621243804	0.720340667931721	4.6392163613825	3.49732764824164e-06	0.000520348955422021	3.28370531292874	GS1-358P8.4	chrX	24563632	24568582	1	P_gene	243845	238895	downstream	0.390909090909091	0.236519264676913	451.627204283688	2.57132420384127	0.57418903067102	4.47818412838072	7.52806573907737e-06	0.000172964615779541	3.76204273353857	chrX	24712036	25015103	POLA1	1	0	chrX	24712063	25015102	POLA1	0
SOX10	no_MITF	no_AP1	no_TEAD	SOX10	no_MITF	no_AP1	chrX	24807477	24808477	chrX-reg11962	P_reg	58.5407820001366	3.34181621243804	0.720340667931721	4.6392163613825	3.49732764824164e-06	0.000520348955422021	3.28370531292874	PDK3	chrX	24483337	24557953	1	P_gene	324140	249524	downstream	0.509090909090909	0.114016394963896	508.640821554568	1.65039649217937	0.685115638809999	2.40893127917208	0.0159993102763522	0.109029974654318	0.962454088872544	chrX	24712036	25015103	POLA1	1	0	chrX	24712063	25015102	POLA1	0
SOX10	no_MITF	no_AP1	no_TEAD	SOX10	no_MITF	no_AP1	chrX	24807477	24808477	chrX-reg11962	P_reg	58.5407820001366	3.34181621243804	0.720340667931721	4.6392163613825	3.49732764824164e-06	0.000520348955422021	3.28370531292874	APOO	chrX	23926056	23851469	-1	P_gene	881421	956008	upstream	0.836363636363636	0.00256466229904208	695.330113742343	1.46934955281496	0.535333674570419	2.74473589578321	0.00605596127259265	0.0515586291906347	1.28769863792176	chrX	24712036	25015103	POLA1	1	0	chrX	24712063	25015102	POLA1	0
SOX10	no_MITF	no_AP1	no_TEAD	SOX10	no_MITF	no_AP1	chrX	24807477	24808477	chrX-reg11962	P_reg	58.5407820001366	3.34181621243804	0.720340667931721	4.6392163613825	3.49732764824164e-06	0.000520348955422021	3.28370531292874	SAT1	chrX	23801289	23804342	1	P_gene	1006188	1003135	downstream	0.628703225657923	0.0382694969480235	9358.05110098658	1.78146410972328	0.653115412978557	2.72764058897162	0.00637890685536277	0.0538095725506086	1.26914045786336	chrX	24712036	25015103	POLA1	1	0	chrX	24712063	25015102	POLA1	0
no_SOX10	MITF	no_AP1	no_TEAD	no_SOX10	no_MITF	no_AP1	chrX	24496905	24497775	chrX-reg11729	P_reg	63.6358806355174	2.09289721028788	0.668858623624307	3.12905767581677	0.00175367882511073	0.0474529160376636	1.32373709450847	GS1-358P8.4	chrX	24563632	24568582	1	P_gene	65857	70807	upstream	0.563636363636364	0.0759390758518602	451.627204283688	2.57132420384127	0.57418903067102	4.47818412838072	7.52806573907737e-06	0.000172964615779541	3.76204273353857	chrX	24483338	24557954	PDK3	1	0	chrX	24483343	24568583	PDK3	0
no_SOX10	MITF	no_AP1	no_TEAD	no_SOX10	no_MITF	no_AP1	chrX	24496905	24497775	chrX-reg11729	P_reg	63.6358806355174	2.09289721028788	0.668858623624307	3.12905767581677	0.00175367882511073	0.0474529160376636	1.32373709450847	GS1-358P8.4	chrX	24563632	24568582	1	P_gene	65857	70807	upstream	0.563636363636364	0.0759390758518602	451.627204283688	2.57132420384127	0.57418903067102	4.47818412838072	7.52806573907737e-06	0.000172964615779541	3.76204273353857	chrX	24483338	24557954	PDK3	1	0	chrX	24483343	24552542	PDK3	0
no_SOX10	MITF	no_AP1	no_TEAD	no_SOX10	no_MITF	no_AP1	chrX	24496905	24497775	chrX-reg11729	P_reg	63.6358806355174	2.09289721028788	0.668858623624307	3.12905767581677	0.00175367882511073	0.0474529160376636	1.32373709450847	PDK3	chrX	24483337	24557953	1	P_gene	13568	60178	intronic	0.536363636363636	0.0936424967223945	508.640821554568	1.65039649217937	0.685115638809999	2.40893127917208	0.0159993102763522	0.109029974654318	0.962454088872544	chrX	24483338	24557954	PDK3	1	0	chrX	24483343	24568583	PDK3	0
no_SOX10	MITF	no_AP1	no_TEAD	no_SOX10	no_MITF	no_AP1	chrX	24496905	24497775	chrX-reg11729	P_reg	63.6358806355174	2.09289721028788	0.668858623624307	3.12905767581677	0.00175367882511073	0.0474529160376636	1.32373709450847	PDK3	chrX	24483337	24557953	1	P_gene	13568	60178	intronic	0.536363636363636	0.0936424967223945	508.640821554568	1.65039649217937	0.685115638809999	2.40893127917208	0.0159993102763522	0.109029974654318	0.962454088872544	chrX	24483338	24557954	PDK3	1	0	chrX	24483343	24552542	PDK3	0
no_SOX10	MITF	no_AP1	no_TEAD	no_SOX10	no_MITF	no_AP1	chrX	24496905	24497775	chrX-reg11729	P_reg	63.6358806355174	2.09289721028788	0.668858623624307	3.12905767581677	0.00175367882511073	0.0474529160376636	1.32373709450847	APOO	chrX	23926056	23851469	-1	P_gene	570849	645436	upstream	0.5	0.12142915576969	695.330113742343	1.46934955281496	0.535333674570419	2.74473589578321	0.00605596127259265	0.0515586291906347	1.28769863792176	chrX	24483338	24557954	PDK3	1	0	chrX	24483343	24568583	PDK3	0
no_SOX10	MITF	no_AP1	no_TEAD	no_SOX10	no_MITF	no_AP1	chrX	24496905	24497775	chrX-reg11729	P_reg	63.6358806355174	2.09289721028788	0.668858623624307	3.12905767581677	0.00175367882511073	0.0474529160376636	1.32373709450847	APOO	chrX	23926056	23851469	-1	P_gene	570849	645436	upstream	0.5	0.12142915576969	695.330113742343	1.46934955281496	0.535333674570419	2.74473589578321	0.00605596127259265	0.0515586291906347	1.28769863792176	chrX	24483338	24557954	PDK3	1	0	chrX	24483343	24552542	PDK3	0
no_SOX10	MITF	no_AP1	no_TEAD	no_SOX10	no_MITF	no_AP1	chrX	24496905	24497775	chrX-reg11729	P_reg	63.6358806355174	2.09289721028788	0.668858623624307	3.12905767581677	0.00175367882511073	0.0474529160376636	1.32373709450847	SAT1	chrX	23801289	23804342	1	P_gene	695616	692563	downstream	0.738042917076692	0.00950817589896449	9358.05110098658	1.78146410972328	0.653115412978557	2.72764058897162	0.00637890685536277	0.0538095725506086	1.26914045786336	chrX	24483338	24557954	PDK3	1	0	chrX	24483343	24568583	PDK3	0
no_SOX10	MITF	no_AP1	no_TEAD	no_SOX10	no_MITF	no_AP1	chrX	24496905	24497775	chrX-reg11729	P_reg	63.6358806355174	2.09289721028788	0.668858623624307	3.12905767581677	0.00175367882511073	0.0474529160376636	1.32373709450847	SAT1	chrX	23801289	23804342	1	P_gene	695616	692563	downstream	0.738042917076692	0.00950817589896449	9358.05110098658	1.78146410972328	0.653115412978557	2.72764058897162	0.00637890685536277	0.0538095725506086	1.26914045786336	chrX	24483338	24557954	PDK3	1	0	chrX	24483343	24552542	PDK3	0
no_SOX10	no_MITF	no_AP1	no_TEAD	no_SOX10	no_MITF	no_AP1	chrX	24261358	24261698	chrX-reg11570	P_reg	16.4167960541113	2.6069138049889	0.837525347264382	3.11263869625426	0.00185422864737803	0.0493647989244637	1.30658262763959	GS1-358P8.4	chrX	24563632	24568582	1	P_gene	301934	306884	upstream	0.181818181818182	0.59521871798588	451.627204283688	2.57132420384127	0.57418903067102	4.47818412838072	7.52806573907737e-06	0.000172964615779541	3.76204273353857	chrX	24167290	24234372	ZFX	1	26987	chrX	24167853	24234372	ZFX	26987
no_SOX10	no_MITF	no_AP1	no_TEAD	no_SOX10	no_MITF	no_AP1	chrX	24261358	24261698	chrX-reg11570	P_reg	16.4167960541113	2.6069138049889	0.837525347264382	3.11263869625426	0.00185422864737803	0.0493647989244637	1.30658262763959	GS1-358P8.4	chrX	24563632	24568582	1	P_gene	301934	306884	upstream	0.181818181818182	0.59521871798588	451.627204283688	2.57132420384127	0.57418903067102	4.47818412838072	7.52806573907737e-06	0.000172964615779541	3.76204273353857	chrX	24167290	24234372	ZFX	1	26987	chrX	24167845	24234372	ZFX	26987
no_SOX10	no_MITF	no_AP1	no_TEAD	no_SOX10	no_MITF	no_AP1	chrX	24261358	24261698	chrX-reg11570	P_reg	16.4167960541113	2.6069138049889	0.837525347264382	3.11263869625426	0.00185422864737803	0.0493647989244637	1.30658262763959	GS1-358P8.4	chrX	24563632	24568582	1	P_gene	301934	306884	upstream	0.181818181818182	0.59521871798588	451.627204283688	2.57132420384127	0.57418903067102	4.47818412838072	7.52806573907737e-06	0.000172964615779541	3.76204273353857	chrX	24167290	24234372	ZFX	1	26987	chrX	24167840	24234372	ZFX	26987
no_SOX10	no_MITF	no_AP1	no_TEAD	no_SOX10	no_MITF	no_AP1	chrX	24261358	24261698	chrX-reg11570	P_reg	16.4167960541113	2.6069138049889	0.837525347264382	3.11263869625426	0.00185422864737803	0.0493647989244637	1.30658262763959	GS1-358P8.4	chrX	24563632	24568582	1	P_gene	301934	306884	upstream	0.181818181818182	0.59521871798588	451.627204283688	2.57132420384127	0.57418903067102	4.47818412838072	7.52806573907737e-06	0.000172964615779541	3.76204273353857	chrX	24167290	24234372	ZFX	1	26987	chrX	24167761	24234372	ZFX	26987
no_SOX10	no_MITF	no_AP1	no_TEAD	no_SOX10	no_MITF	no_AP1	chrX	24261358	24261698	chrX-reg11570	P_reg	16.4167960541113	2.6069138049889	0.837525347264382	3.11263869625426	0.00185422864737803	0.0493647989244637	1.30658262763959	PDK3	chrX	24483337	24557953	1	P_gene	221639	296255	upstream	0.345454545454545	0.299387684486895	508.640821554568	1.65039649217937	0.685115638809999	2.40893127917208	0.0159993102763522	0.109029974654318	0.962454088872544	chrX	24167290	24234372	ZFX	1	26987	chrX	24167853	24234372	ZFX	26987
no_SOX10	no_MITF	no_AP1	no_TEAD	no_SOX10	no_MITF	no_AP1	chrX	24261358	24261698	chrX-reg11570	P_reg	16.4167960541113	2.6069138049889	0.837525347264382	3.11263869625426	0.00185422864737803	0.0493647989244637	1.30658262763959	PDK3	chrX	24483337	24557953	1	P_gene	221639	296255	upstream	0.345454545454545	0.299387684486895	508.640821554568	1.65039649217937	0.685115638809999	2.40893127917208	0.0159993102763522	0.109029974654318	0.962454088872544	chrX	24167290	24234372	ZFX	1	26987	chrX	24167845	24234372	ZFX	26987
no_SOX10	no_MITF	no_AP1	no_TEAD	no_SOX10	no_MITF	no_AP1	chrX	24261358	24261698	chrX-reg11570	P_reg	16.4167960541113	2.6069138049889	0.837525347264382	3.11263869625426	0.00185422864737803	0.0493647989244637	1.30658262763959	PDK3	chrX	24483337	24557953	1	P_gene	221639	296255	upstream	0.345454545454545	0.299387684486895	508.640821554568	1.65039649217937	0.685115638809999	2.40893127917208	0.0159993102763522	0.109029974654318	0.962454088872544	chrX	24167290	24234372	ZFX	1	26987	chrX	24167840	24234372	ZFX	26987
no_SOX10	no_MITF	no_AP1	no_TEAD	no_SOX10	no_MITF	no_AP1	chrX	24261358	24261698	chrX-reg11570	P_reg	16.4167960541113	2.6069138049889	0.837525347264382	3.11263869625426	0.00185422864737803	0.0493647989244637	1.30658262763959	PDK3	chrX	24483337	24557953	1	P_gene	221639	296255	upstream	0.345454545454545	0.299387684486895	508.640821554568	1.65039649217937	0.685115638809999	2.40893127917208	0.0159993102763522	0.109029974654318	0.962454088872544	chrX	24167290	24234372	ZFX	1	26987	chrX	24167761	24234372	ZFX	26987
no_SOX10	no_MITF	no_AP1	no_TEAD	no_SOX10	no_MITF	no_AP1	chrX	24261358	24261698	chrX-reg11570	P_reg	16.4167960541113	2.6069138049889	0.837525347264382	3.11263869625426	0.00185422864737803	0.0493647989244637	1.30658262763959	APOO	chrX	23926056	23851469	-1	P_gene	335302	409889	upstream	0.563636363636364	0.0759390758518602	695.330113742343	1.46934955281496	0.535333674570419	2.74473589578321	0.00605596127259265	0.0515586291906347	1.28769863792176	chrX	24167290	24234372	ZFX	1	26987	chrX	24167853	24234372	ZFX	26987
no_SOX10	no_MITF	no_AP1	no_TEAD	no_SOX10	no_MITF	no_AP1	chrX	24261358	24261698	chrX-reg11570	P_reg	16.4167960541113	2.6069138049889	0.837525347264382	3.11263869625426	0.00185422864737803	0.0493647989244637	1.30658262763959	APOO	chrX	23926056	23851469	-1	P_gene	335302	409889	upstream	0.563636363636364	0.0759390758518602	695.330113742343	1.46934955281496	0.535333674570419	2.74473589578321	0.00605596127259265	0.0515586291906347	1.28769863792176	chrX	24167290	24234372	ZFX	1	26987	chrX	24167845	24234372	ZFX	26987
no_SOX10	no_MITF	no_AP1	no_TEAD	no_SOX10	no_MITF	no_AP1	chrX	24261358	24261698	chrX-reg11570	P_reg	16.4167960541113	2.6069138049889	0.837525347264382	3.11263869625426	0.00185422864737803	0.0493647989244637	1.30658262763959	APOO	chrX	23926056	23851469	-1	P_gene	335302	409889	upstream	0.563636363636364	0.0759390758518602	695.330113742343	1.46934955281496	0.535333674570419	2.74473589578321	0.00605596127259265	0.0515586291906347	1.28769863792176	chrX	24167290	24234372	ZFX	1	26987	chrX	24167840	24234372	ZFX	26987
no_SOX10	no_MITF	no_AP1	no_TEAD	no_SOX10	no_MITF	no_AP1	chrX	24261358	24261698	chrX-reg11570	P_reg	16.4167960541113	2.6069138049889	0.837525347264382	3.11263869625426	0.00185422864737803	0.0493647989244637	1.30658262763959	APOO	chrX	23926056	23851469	-1	P_gene	335302	409889	upstream	0.563636363636364	0.0759390758518602	695.330113742343	1.46934955281496	0.535333674570419	2.74473589578321	0.00605596127259265	0.0515586291906347	1.28769863792176	chrX	24167290	24234372	ZFX	1	26987	chrX	24167761	24234372	ZFX	26987
no_SOX10	no_MITF	no_AP1	no_TEAD	no_SOX10	no_MITF	no_AP1	chrX	24261358	24261698	chrX-reg11570	P_reg	16.4167960541113	2.6069138049889	0.837525347264382	3.11263869625426	0.00185422864737803	0.0493647989244637	1.30658262763959	SAT1	chrX	23801289	23804342	1	P_gene	460069	457016	downstream	0.478361149957115	0.136651082823611	9358.05110098658	1.78146410972328	0.653115412978557	2.72764058897162	0.00637890685536277	0.0538095725506086	1.26914045786336	chrX	24167290	24234372	ZFX	1	26987	chrX	24167853	24234372	ZFX	26987
no_SOX10	no_MITF	no_AP1	no_TEAD	no_SOX10	no_MITF	no_AP1	chrX	24261358	24261698	chrX-reg11570	P_reg	16.4167960541113	2.6069138049889	0.837525347264382	3.11263869625426	0.00185422864737803	0.0493647989244637	1.30658262763959	SAT1	chrX	23801289	23804342	1	P_gene	460069	457016	downstream	0.478361149957115	0.136651082823611	9358.05110098658	1.78146410972328	0.653115412978557	2.72764058897162	0.00637890685536277	0.0538095725506086	1.26914045786336	chrX	24167290	24234372	ZFX	1	26987	chrX	24167845	24234372	ZFX	26987
no_SOX10	no_MITF	no_AP1	no_TEAD	no_SOX10	no_MITF	no_AP1	chrX	24261358	24261698	chrX-reg11570	P_reg	16.4167960541113	2.6069138049889	0.837525347264382	3.11263869625426	0.00185422864737803	0.0493647989244637	1.30658262763959	SAT1	chrX	23801289	23804342	1	P_gene	460069	457016	downstream	0.478361149957115	0.136651082823611	9358.05110098658	1.78146410972328	0.653115412978557	2.72764058897162	0.00637890685536277	0.0538095725506086	1.26914045786336	chrX	24167290	24234372	ZFX	1	26987	chrX	24167840	24234372	ZFX	26987
no_SOX10	no_MITF	no_AP1	no_TEAD	no_SOX10	no_MITF	no_AP1	chrX	24261358	24261698	chrX-reg11570	P_reg	16.4167960541113	2.6069138049889	0.837525347264382	3.11263869625426	0.00185422864737803	0.0493647989244637	1.30658262763959	SAT1	chrX	23801289	23804342	1	P_gene	460069	457016	downstream	0.478361149957115	0.136651082823611	9358.05110098658	1.78146410972328	0.653115412978557	2.72764058897162	0.00637890685536277	0.0538095725506086	1.26914045786336	chrX	24167290	24234372	ZFX	1	26987	chrX	24167761	24234372	ZFX	26987
no_SOX10	no_MITF	no_AP1	no_TEAD	no_SOX10	no_MITF	no_AP1	chrX	23863345	23864225	chrX-reg11289	P_reg	99.8594752564795	3.02148939993852	0.750230586046741	4.0274143125248	5.63936093186236e-05	0.00405946401091625	2.39153130446913	GS1-358P8.4	chrX	24563632	24568582	1	P_gene	699407	704357	upstream	0.390909090909091	0.236519264676913	451.627204283688	2.57132420384127	0.57418903067102	4.47818412838072	7.52806573907737e-06	0.000172964615779541	3.76204273353857	chrX	23851470	23926057	APOO	-1	0	chrX	23851464	23926057	APOO	0
no_SOX10	no_MITF	no_AP1	no_TEAD	no_SOX10	no_MITF	no_AP1	chrX	23863345	23864225	chrX-reg11289	P_reg	99.8594752564795	3.02148939993852	0.750230586046741	4.0274143125248	5.63936093186236e-05	0.00405946401091625	2.39153130446913	PDK3	chrX	24483337	24557953	1	P_gene	619112	693728	upstream	0.463636363636364	0.154327160537791	508.640821554568	1.65039649217937	0.685115638809999	2.40893127917208	0.0159993102763522	0.109029974654318	0.962454088872544	chrX	23851470	23926057	APOO	-1	0	chrX	23851464	23926057	APOO	0
no_SOX10	no_MITF	no_AP1	no_TEAD	no_SOX10	no_MITF	no_AP1	chrX	23863345	23864225	chrX-reg11289	P_reg	99.8594752564795	3.02148939993852	0.750230586046741	4.0274143125248	5.63936093186236e-05	0.00405946401091625	2.39153130446913	APOO	chrX	23926056	23851469	-1	P_gene	61831	11876	intronic	0.845454545454546	0.00207768789039524	695.330113742343	1.46934955281496	0.535333674570419	2.74473589578321	0.00605596127259265	0.0515586291906347	1.28769863792176	chrX	23851470	23926057	APOO	-1	0	chrX	23851464	23926057	APOO	0
no_SOX10	no_MITF	no_AP1	no_TEAD	no_SOX10	no_MITF	no_AP1	chrX	23863345	23864225	chrX-reg11289	P_reg	99.8594752564795	3.02148939993852	0.750230586046741	4.0274143125248	5.63936093186236e-05	0.00405946401091625	2.39153130446913	SAT1	chrX	23801289	23804342	1	P_gene	62056	59003	downstream	0.829159326592333	0.00160072184977774	9358.05110098658	1.78146410972328	0.653115412978557	2.72764058897162	0.00637890685536277	0.0538095725506086	1.26914045786336	chrX	23851470	23926057	APOO	-1	0	chrX	23851464	23926057	APOO	0
no_SOX10	MITF	no_AP1	no_TEAD	no_SOX10	no_MITF	no_AP1	chrX	23862875	23863345	chrX-reg11288	P_reg	62.3090075808205	2.64977223131915	0.754696193939808	3.51104491131233	0.000446348982798513	0.018088868095965	1.74258860810184	GS1-358P8.4	chrX	24563632	24568582	1	P_gene	700287	705237	upstream	0.409090909090909	0.213864224336727	451.627204283688	2.57132420384127	0.57418903067102	4.47818412838072	7.52806573907737e-06	0.000172964615779541	3.76204273353857	chrX	23851470	23926057	APOO	-1	0	chrX	23851464	23926057	APOO	0
no_SOX10	MITF	no_AP1	no_TEAD	no_SOX10	no_MITF	no_AP1	chrX	23862875	23863345	chrX-reg11288	P_reg	62.3090075808205	2.64977223131915	0.754696193939808	3.51104491131233	0.000446348982798513	0.018088868095965	1.74258860810184	PDK3	chrX	24483337	24557953	1	P_gene	619992	694608	upstream	0.4	0.225014088667236	508.640821554568	1.65039649217937	0.685115638809999	2.40893127917208	0.0159993102763522	0.109029974654318	0.962454088872544	chrX	23851470	23926057	APOO	-1	0	chrX	23851464	23926057	APOO	0
no_SOX10	MITF	no_AP1	no_TEAD	no_SOX10	no_MITF	no_AP1	chrX	23862875	23863345	chrX-reg11288	P_reg	62.3090075808205	2.64977223131915	0.754696193939808	3.51104491131233	0.000446348982798513	0.018088868095965	1.74258860810184	APOO	chrX	23926056	23851469	-1	P_gene	62711	11406	intronic	0.781818181818182	0.00701211291358369	695.330113742343	1.46934955281496	0.535333674570419	2.74473589578321	0.00605596127259265	0.0515586291906347	1.28769863792176	chrX	23851470	23926057	APOO	-1	0	chrX	23851464	23926057	APOO	0
no_SOX10	MITF	no_AP1	no_TEAD	no_SOX10	no_MITF	no_AP1	chrX	23862875	23863345	chrX-reg11288	P_reg	62.3090075808205	2.64977223131915	0.754696193939808	3.51104491131233	0.000446348982798513	0.018088868095965	1.74258860810184	SAT1	chrX	23801289	23804342	1	P_gene	61586	58533	downstream	0.847382608495462	0.000990668709240699	9358.05110098658	1.78146410972328	0.653115412978557	2.72764058897162	0.00637890685536277	0.0538095725506086	1.26914045786336	chrX	23851470	23926057	APOO	-1	0	chrX	23851464	23926057	APOO	0
no_SOX10	no_MITF	no_AP1	no_TEAD	no_SOX10	no_MITF	no_AP1	chrX	23862225	23862875	chrX-reg11287	P_reg	87.4529410691556	2.98499703505497	0.736331349853672	4.05387742304897	5.03756195105773e-05	0.0037303110346621	2.42825495505305	GS1-358P8.4	chrX	24563632	24568582	1	P_gene	700757	705707	upstream	0.372727272727273	0.260598370671166	451.627204283688	2.57132420384127	0.57418903067102	4.47818412838072	7.52806573907737e-06	0.000172964615779541	3.76204273353857	chrX	23851470	23926057	APOO	-1	0	chrX	23851464	23926057	APOO	0
no_SOX10	no_MITF	no_AP1	no_TEAD	no_SOX10	no_MITF	no_AP1	chrX	23862225	23862875	chrX-reg11287	P_reg	87.4529410691556	2.98499703505497	0.736331349853672	4.05387742304897	5.03756195105773e-05	0.0037303110346621	2.42825495505305	PDK3	chrX	24483337	24557953	1	P_gene	620462	695078	upstream	0.427272727272727	0.19262499772471	508.640821554568	1.65039649217937	0.685115638809999	2.40893127917208	0.0159993102763522	0.109029974654318	0.962454088872544	chrX	23851470	23926057	APOO	-1	0	chrX	23851464	23926057	APOO	0
no_SOX10	no_MITF	no_AP1	no_TEAD	no_SOX10	no_MITF	no_AP1	chrX	23862225	23862875	chrX-reg11287	P_reg	87.4529410691556	2.98499703505497	0.736331349853672	4.05387742304897	5.03756195105773e-05	0.0037303110346621	2.42825495505305	APOO	chrX	23926056	23851469	-1	P_gene	63181	10756	intronic	0.854545454545455	0.00164923517823518	695.330113742343	1.46934955281496	0.535333674570419	2.74473589578321	0.00605596127259265	0.0515586291906347	1.28769863792176	chrX	23851470	23926057	APOO	-1	0	chrX	23851464	23926057	APOO	0
no_SOX10	no_MITF	no_AP1	no_TEAD	no_SOX10	no_MITF	no_AP1	chrX	23862225	23862875	chrX-reg11287	P_reg	87.4529410691556	2.98499703505497	0.736331349853672	4.05387742304897	5.03756195105773e-05	0.0037303110346621	2.42825495505305	SAT1	chrX	23801289	23804342	1	P_gene	60936	57883	downstream	0.810936044689205	0.00245613840986343	9358.05110098658	1.78146410972328	0.653115412978557	2.72764058897162	0.00637890685536277	0.0538095725506086	1.26914045786336	chrX	23851470	23926057	APOO	-1	0	chrX	23851464	23926057	APOO	0
SOX10	no_MITF	no_AP1	no_TEAD	no_SOX10	no_MITF	no_AP1	chrX	23840229	23841229	chrX-reg11271	P_reg	126.924323825128	3.08870106812436	0.6787786388419	4.55038047955391	5.35489975239635e-06	0.000714779328154755	3.14582801604068	GS1-358P8.4	chrX	24563632	24568582	1	P_gene	722403	727353	upstream	0.418181818181818	0.203068420186092	451.627204283688	2.57132420384127	0.57418903067102	4.47818412838072	7.52806573907737e-06	0.000172964615779541	3.76204273353857	chrX	23851470	23926057	APOO	-1	10242	chrX	23851464	23926057	APOO	10236
SOX10	no_MITF	no_AP1	no_TEAD	no_SOX10	no_MITF	no_AP1	chrX	23840229	23841229	chrX-reg11271	P_reg	126.924323825128	3.08870106812436	0.6787786388419	4.55038047955391	5.35489975239635e-06	0.000714779328154755	3.14582801604068	PDK3	chrX	24483337	24557953	1	P_gene	642108	716724	upstream	0.381818181818182	0.248380568071137	508.640821554568	1.65039649217937	0.685115638809999	2.40893127917208	0.0159993102763522	0.109029974654318	0.962454088872544	chrX	23851470	23926057	APOO	-1	10242	chrX	23851464	23926057	APOO	10236
SOX10	no_MITF	no_AP1	no_TEAD	no_SOX10	no_MITF	no_AP1	chrX	23840229	23841229	chrX-reg11271	P_reg	126.924323825128	3.08870106812436	0.6787786388419	4.55038047955391	5.35489975239635e-06	0.000714779328154755	3.14582801604068	APOO	chrX	23926056	23851469	-1	P_gene	84827	10240	downstream	0.718181818181818	0.0167992340927046	695.330113742343	1.46934955281496	0.535333674570419	2.74473589578321	0.00605596127259265	0.0515586291906347	1.28769863792176	chrX	23851470	23926057	APOO	-1	10242	chrX	23851464	23926057	APOO	10236
SOX10	no_MITF	no_AP1	no_TEAD	no_SOX10	no_MITF	no_AP1	chrX	23840229	23841229	chrX-reg11271	P_reg	126.924323825128	3.08870106812436	0.6787786388419	4.55038047955391	5.35489975239635e-06	0.000714779328154755	3.14582801604068	SAT1	chrX	23801289	23804342	1	P_gene	38940	35887	downstream	0.8883849927775	0.000257795571633036	9358.05110098658	1.78146410972328	0.653115412978557	2.72764058897162	0.00637890685536277	0.0538095725506086	1.26914045786336	chrX	23851470	23926057	APOO	-1	10242	chrX	23851464	23926057	APOO	10236
no_SOX10	MITF	no_AP1	no_TEAD	no_SOX10	no_MITF	no_AP1	chrX	23836098	23837098	chrX-reg11266	P_reg	42.747040854115	2.46697484932143	0.728209609252089	3.3877263056926	0.000704745510067753	0.0249381139478002	1.60313639500488	GS1-358P8.4	chrX	24563632	24568582	1	P_gene	726534	731484	upstream	0.3	0.371067789395025	451.627204283688	2.57132420384127	0.57418903067102	4.47818412838072	7.52806573907737e-06	0.000172964615779541	3.76204273353857	chrX	23851470	23926057	APOO	-1	14373	chrX	23851464	23926057	APOO	14367
no_SOX10	MITF	no_AP1	no_TEAD	no_SOX10	no_MITF	no_AP1	chrX	23836098	23837098	chrX-reg11266	P_reg	42.747040854115	2.46697484932143	0.728209609252089	3.3877263056926	0.000704745510067753	0.0249381139478002	1.60313639500488	PDK3	chrX	24483337	24557953	1	P_gene	646239	720855	upstream	0.318181818181818	0.341354869770817	508.640821554568	1.65039649217937	0.685115638809999	2.40893127917208	0.0159993102763522	0.109029974654318	0.962454088872544	chrX	23851470	23926057	APOO	-1	14373	chrX	23851464	23926057	APOO	14367
no_SOX10	MITF	no_AP1	no_TEAD	no_SOX10	no_MITF	no_AP1	chrX	23836098	23837098	chrX-reg11266	P_reg	42.747040854115	2.46697484932143	0.728209609252089	3.3877263056926	0.000704745510067753	0.0249381139478002	1.60313639500488	APOO	chrX	23926056	23851469	-1	P_gene	88958	14371	downstream	0.654545454545455	0.0338251607875947	695.330113742343	1.46934955281496	0.535333674570419	2.74473589578321	0.00605596127259265	0.0515586291906347	1.28769863792176	chrX	23851470	23926057	APOO	-1	14373	chrX	23851464	23926057	APOO	14367
no_SOX10	MITF	no_AP1	no_TEAD	no_SOX10	no_MITF	no_AP1	chrX	23836098	23837098	chrX-reg11266	P_reg	42.747040854115	2.46697484932143	0.728209609252089	3.3877263056926	0.000704745510067753	0.0249381139478002	1.60313639500488	SAT1	chrX	23801289	23804342	1	P_gene	34809	31756	downstream	0.952166479438449	6.25456021302788e-06	9358.05110098658	1.78146410972328	0.653115412978557	2.72764058897162	0.00637890685536277	0.0538095725506086	1.26914045786336	chrX	23851470	23926057	APOO	-1	14373	chrX	23851464	23926057	APOO	14367
SOX10	no_MITF	no_AP1	no_TEAD	no_SOX10	no_MITF	no_AP1	chrX	23829082	23830082	chrX-reg11262	P_reg	37.3214627810144	2.45999005089115	0.717419911227987	3.42894030733055	0.000605942781295314	0.0224917364095514	1.64797701481887	GS1-358P8.4	chrX	24563632	24568582	1	P_gene	733550	738500	upstream	0.454545454545455	0.163386034746161	451.627204283688	2.57132420384127	0.57418903067102	4.47818412838072	7.52806573907737e-06	0.000172964615779541	3.76204273353857	chrX	23851470	23926057	APOO	-1	21389	chrX	23851464	23926057	APOO	21383
SOX10	no_MITF	no_AP1	no_TEAD	no_SOX10	no_MITF	no_AP1	chrX	23829082	23830082	chrX-reg11262	P_reg	37.3214627810144	2.45999005089115	0.717419911227987	3.42894030733055	0.000605942781295314	0.0224917364095514	1.64797701481887	PDK3	chrX	24483337	24557953	1	P_gene	653255	727871	upstream	0.472727272727273	0.145606226031775	508.640821554568	1.65039649217937	0.685115638809999	2.40893127917208	0.0159993102763522	0.109029974654318	0.962454088872544	chrX	23851470	23926057	APOO	-1	21389	chrX	23851464	23926057	APOO	21383
SOX10	no_MITF	no_AP1	no_TEAD	no_SOX10	no_MITF	no_AP1	chrX	23829082	23830082	chrX-reg11262	P_reg	37.3214627810144	2.45999005089115	0.717419911227987	3.42894030733055	0.000605942781295314	0.0224917364095514	1.64797701481887	APOO	chrX	23926056	23851469	-1	P_gene	95974	21387	downstream	0.790909090909091	0.00606083055140366	695.330113742343	1.46934955281496	0.535333674570419	2.74473589578321	0.00605596127259265	0.0515586291906347	1.28769863792176	chrX	23851470	23926057	APOO	-1	21389	chrX	23851464	23926057	APOO	21383
SOX10	no_MITF	no_AP1	no_TEAD	no_SOX10	no_MITF	no_AP1	chrX	23829082	23830082	chrX-reg11262	P_reg	37.3214627810144	2.45999005089115	0.717419911227987	3.42894030733055	0.000605942781295314	0.0224917364095514	1.64797701481887	SAT1	chrX	23801289	23804342	1	P_gene	27793	24740	downstream	0.724375455649346	0.0116965672688233	9358.05110098658	1.78146410972328	0.653115412978557	2.72764058897162	0.00637890685536277	0.0538095725506086	1.26914045786336	chrX	23851470	23926057	APOO	-1	21389	chrX	23851464	23926057	APOO	21383
SOX10	MITF	no_AP1	no_TEAD	no_SOX10	no_MITF	no_AP1	chrX	22139627	22140462	chrX-reg10481	P_reg	41.3150194837203	2.69393370589626	0.75575391158386	3.56456468779696	0.000364460561140624	0.0156960439527059	1.80420979383321	APOO	chrX	23926056	23851469	-1	P_gene	1785594	1711007	downstream	0.663636363636364	0.0308508738328496	695.330113742343	1.46934955281496	0.535333674570419	2.74473589578321	0.00605596127259265	0.0515586291906347	1.28769863792176	chrX	22050559	22269427	PHEX	1	0	chrX	22050561	22269427	PHEX	0
SOX10	MITF	no_AP1	no_TEAD	no_SOX10	no_MITF	no_AP1	chrX	22139627	22140462	chrX-reg10481	P_reg	41.3150194837203	2.69393370589626	0.75575391158386	3.56456468779696	0.000364460561140624	0.0156960439527059	1.80420979383321	SAT1	chrX	23801289	23804342	1	P_gene	1660827	1663880	upstream	0.642370687085269	0.0330647072517203	9358.05110098658	1.78146410972328	0.653115412978557	2.72764058897162	0.00637890685536277	0.0538095725506086	1.26914045786336	chrX	22050559	22269427	PHEX	1	0	chrX	22050561	22269427	PHEX	0
SOX10	MITF	no_AP1	no_TEAD	no_SOX10	no_MITF	no_AP1	chrX	22139627	22140462	chrX-reg10481	P_reg	41.3150194837203	2.69393370589626	0.75575391158386	3.56456468779696	0.000364460561140624	0.0156960439527059	1.80420979383321	CNKSR2	chrX	21392535	21672812	1	P_gene	747092	466815	downstream	-0.209090909090909	0.539113807034715	225.314390499353	1.16386764194549	1.08386697884247	1.07381040724062	0.282907664518007	0.630051766651497	0.200623766344072	chrX	22050559	22269427	PHEX	1	0	chrX	22050561	22269427	PHEX	0
SOX10	no_MITF	no_AP1	no_TEAD	no_SOX10	no_MITF	no_AP1	chrX	21904168	21904905	chrX-reg10282	P_reg	16.7652332259973	2.58987667168035	0.796952413386482	3.24972561495261	0.00115516406228398	0.0354056661701815	1.45092722979551	SAT1	chrX	23801289	23804342	1	P_gene	1896384	1899437	upstream	0.104783870942987	0.759140583555185	9358.05110098658	1.78146410972328	0.653115412978557	2.72764058897162	0.00637890685536277	0.0538095725506086	1.26914045786336	chrX	21857754	21903542	MBTPS2	1	627	chrX	21857655	21903541	MBTPS2	628
SOX10	no_MITF	no_AP1	no_TEAD	no_SOX10	no_MITF	no_AP1	chrX	21904168	21904905	chrX-reg10282	P_reg	16.7652332259973	2.58987667168035	0.796952413386482	3.24972561495261	0.00115516406228398	0.0354056661701815	1.45092722979551	CNKSR2	chrX	21392535	21672812	1	P_gene	511633	231356	downstream	0.363636363636364	0.273172593057827	225.314390499353	1.16386764194549	1.08386697884247	1.07381040724062	0.282907664518007	0.630051766651497	0.200623766344072	chrX	21857754	21903542	MBTPS2	1	627	chrX	21857655	21903541	MBTPS2	628
SOX10	no_MITF	no_AP1	no_TEAD	no_SOX10	no_MITF	no_AP1	chrX	21903643	21904168	chrX-reg10281	P_reg	23.5114194723583	2.43188268485456	0.763634842163679	3.1846146228269	0.00144946894870822	0.0415362057107743	1.3815731783386	SAT1	chrX	23801289	23804342	1	P_gene	1897121	1900174	upstream	0.0318907433304744	0.925839700068017	9358.05110098658	1.78146410972328	0.653115412978557	2.72764058897162	0.00637890685536277	0.0538095725506086	1.26914045786336	chrX	21857754	21903542	MBTPS2	1	102	chrX	21857655	21903541	MBTPS2	103
SOX10	no_MITF	no_AP1	no_TEAD	no_SOX10	no_MITF	no_AP1	chrX	21903643	21904168	chrX-reg10281	P_reg	23.5114194723583	2.43188268485456	0.763634842163679	3.1846146228269	0.00144946894870822	0.0415362057107743	1.3815731783386	CNKSR2	chrX	21392535	21672812	1	P_gene	511108	230831	downstream	0.418181818181818	0.203068420186092	225.314390499353	1.16386764194549	1.08386697884247	1.07381040724062	0.282907664518007	0.630051766651497	0.200623766344072	chrX	21857754	21903542	MBTPS2	1	102	chrX	21857655	21903541	MBTPS2	103
SOX10	MITF	no_AP1	no_TEAD	no_SOX10	no_MITF	no_AP1	chrX	21901180	21902180	chrX-reg10278	P_reg	58.9881126990953	3.22348780631593	0.698749487811736	4.61322385567807	3.96470896573836e-06	0.000568716620678327	3.2451040793557	SAT1	chrX	23801289	23804342	1	P_gene	1899109	1902162	upstream	0.145786255225026	0.668862170826185	9358.05110098658	1.78146410972328	0.653115412978557	2.72764058897162	0.00637890685536277	0.0538095725506086	1.26914045786336	chrX	21857754	21903542	MBTPS2	1	0	chrX	21857655	21903541	MBTPS2	0
SOX10	MITF	no_AP1	no_TEAD	no_SOX10	no_MITF	no_AP1	chrX	21901180	21902180	chrX-reg10278	P_reg	58.9881126990953	3.22348780631593	0.698749487811736	4.61322385567807	3.96470896573836e-06	0.000568716620678327	3.2451040793557	CNKSR2	chrX	21392535	21672812	1	P_gene	508645	228368	downstream	0.354545454545455	0.286102697970978	225.314390499353	1.16386764194549	1.08386697884247	1.07381040724062	0.282907664518007	0.630051766651497	0.200623766344072	chrX	21857754	21903542	MBTPS2	1	0	chrX	21857655	21903541	MBTPS2	0
SOX10	no_MITF	no_AP1	no_TEAD	no_SOX10	no_MITF	no_AP1	chrX	21663478	21664478	chrX-reg10119	P_reg	75.6055705362281	2.43335262681401	0.708102078363609	3.43644327727067	0.000589405758329914	0.0220470531690792	1.65664945054686	CNKSR2	chrX	21392535	21672812	1	P_gene	270943	8334	intronic	-0.209090909090909	0.539113807034715	225.314390499353	1.16386764194549	1.08386697884247	1.07381040724062	0.282907664518007	0.630051766651497	0.200623766344072	chrX	21392536	21672813	CNKSR2	1	0	chrX	21392535	21672813	CNKSR2	0
SOX10	MITF	no_AP1	no_TEAD	no_SOX10	no_MITF	no_AP1	chrX	20489638	20491273	chrX-reg9710	P_reg	62.6487570141094	3.22280965412871	0.697652922958559	4.61950283310164	3.84660628248731e-06	0.000557575942726535	3.25369597265486	CNKSR2	chrX	21392535	21672812	1	P_gene	901262	1181539	upstream	-0.0181818181818182	0.967576156202937	225.314390499353	1.16386764194549	1.08386697884247	1.07381040724062	0.282907664518007	0.630051766651497	0.200623766344072	chrX	20470226	20470549	RN7SKP183	1	19090	chrX	20168028	20284750	RPS6KA3	204889
no_SOX10	no_MITF	no_AP1	no_TEAD	no_SOX10	no_MITF	no_AP1	chrX	20044098	20044970	chrX-reg9379	I_reg	13.0049201485743	-2.36818553165576	0.709128859360952	-3.33957009419968	0.000839081727761017	0.028176032361519	-1.55012016256855	CNKSR2	chrX	21392535	21672812	1	P_gene	1347565	1627842	upstream	-0.0727272727272727	0.83882493483871	225.314390499353	1.16386764194549	1.08386697884247	1.07381040724062	0.282907664518007	0.630051766651497	0.200623766344072	chrX	20024831	20135035	MAP7D2	-1	0	chrX	20024830	20135114	MAP7D2	0
no_SOX10	no_MITF	no_AP1	no_TEAD	no_SOX10	no_MITF	no_AP1	chrX	20044098	20044970	chrX-reg9379	I_reg	13.0049201485743	-2.36818553165576	0.709128859360952	-3.33957009419968	0.000839081727761017	0.028176032361519	-1.55012016256855	CNKSR2	chrX	21392535	21672812	1	P_gene	1347565	1627842	upstream	-0.0727272727272727	0.83882493483871	225.314390499353	1.16386764194549	1.08386697884247	1.07381040724062	0.282907664518007	0.630051766651497	0.200623766344072	chrX	20024831	20135035	MAP7D2	-1	0	chrX	20024830	20134756	MAP7D2	0
no_SOX10	no_MITF	AP1	TEAD	no_SOX10	no_MITF	no_AP1	chrX	19013166	19014055	chrX-reg8609	I_reg	15.8347814242633	-3.08279470881265	0.605806594194554	-5.08874406180963	3.60442680158802e-07	9.71653753803454e-05	-4.01248846717438	NHS	chrX	17393542	17754113	1	I_gene	1619624	1259053	downstream	0.287086267298446	0.392015948785107	162.956683320131	-4.00783004665906	1.31661936466637	-3.04403091296978	0.00233431152780816	0.0242401773522601	-1.61546420699642	chrX	19007427	19140755	GPR64	-1	0	chrX	19007424	19140755	GPR64	0
no_SOX10	no_MITF	no_AP1	no_TEAD	no_SOX10	no_MITF	no_AP1	chrX	19012624	19013013	chrX-reg8608	I_reg	7.34785906061174	-2.7969658068612	0.699465380349941	-3.99871942977633	6.36861209286589e-05	0.00444461110560511	-2.35216623291165	NHS	chrX	17393542	17754113	1	I_gene	1619082	1258511	downstream	0.472303213942605	0.142406268470873	162.956683320131	-4.00783004665906	1.31661936466637	-3.04403091296978	0.00233431152780816	0.0242401773522601	-1.61546420699642	chrX	19007427	19140755	GPR64	-1	0	chrX	19007424	19140755	GPR64	0
no_SOX10	no_MITF	AP1	no_TEAD	no_SOX10	no_MITF	no_AP1	chrX	19011662	19012624	chrX-reg8607	I_reg	9.03529992324841	-2.46383575658706	0.755929775709558	-3.25934476423339	0.00111669874119193	0.0345686483252344	-1.46131760155012	NHS	chrX	17393542	17754113	1	I_gene	1618120	1257549	downstream	0.388955587952734	0.237093573106493	162.956683320131	-4.00783004665906	1.31661936466637	-3.04403091296978	0.00233431152780816	0.0242401773522601	-1.61546420699642	chrX	19007427	19140755	GPR64	-1	0	chrX	19007424	19140755	GPR64	0
SOX10	MITF	no_AP1	no_TEAD	no_SOX10	no_MITF	no_AP1	chrX	18913309	18914202	chrX-reg8512	P_reg	59.1609146218453	2.12350248501036	0.668751116738926	3.17532551626281	0.00149668501593569	0.0424397080229489	1.37222761262315	NHS	chrX	17393542	17754113	1	I_gene	1519767	1159196	downstream	-0.268564572634031	0.424567628002602	162.956683320131	-4.00783004665906	1.31661936466637	-3.04403091296978	0.00233431152780816	0.0242401773522601	-1.61546420699642	chrX	18910418	19002716	PHKA2	-1	0	chrX	18910415	19002480	PHKA2	0
SOX10	MITF	no_AP1	no_TEAD	no_SOX10	no_MITF	no_AP1	chrX	18913309	18914202	chrX-reg8512	P_reg	59.1609146218453	2.12350248501036	0.668751116738926	3.17532551626281	0.00149668501593569	0.0424397080229489	1.37222761262315	REPS2	chrX	16964813	17171394	1	P_gene	1948496	1741915	downstream	0.327272727272727	0.327015951002671	234.972413147196	1.17845911597446	0.900629365282563	1.30848400174553	0.190709197371158	0.522139939058038	0.282213085856283	chrX	18910418	19002716	PHKA2	-1	0	chrX	18910415	19002480	PHKA2	0
SOX10	no_MITF	no_AP1	no_TEAD	no_SOX10	no_MITF	no_AP1	chrX	18874067	18875067	chrX-reg8469	P_reg	40.0008644363786	2.49629498318045	0.783649332022723	3.18547452434766	0.00144516827221994	0.0414463242909217	1.38251397925012	NHS	chrX	17393542	17754113	1	I_gene	1480525	1119954	downstream	-0.472303213942605	0.142406268470873	162.956683320131	-4.00783004665906	1.31661936466637	-3.04403091296978	0.00233431152780816	0.0242401773522601	-1.61546420699642	chrX	18881682	18881826	AL096700.1	-1	6616	chrX	18709044	18846034	PPEF1	28034
SOX10	no_MITF	no_AP1	no_TEAD	no_SOX10	no_MITF	no_AP1	chrX	18874067	18875067	chrX-reg8469	P_reg	40.0008644363786	2.49629498318045	0.783649332022723	3.18547452434766	0.00144516827221994	0.0414463242909217	1.38251397925012	REPS2	chrX	16964813	17171394	1	P_gene	1909254	1702673	downstream	0.263636363636364	0.434522554208937	234.972413147196	1.17845911597446	0.900629365282563	1.30848400174553	0.190709197371158	0.522139939058038	0.282213085856283	chrX	18881682	18881826	AL096700.1	-1	6616	chrX	18709044	18846034	PPEF1	28034
no_SOX10	no_MITF	no_AP1	TEAD	no_SOX10	no_MITF	no_AP1	chrX	17601735	17602875	chrX-reg7702	I_reg	10.7208187864584	-2.35114702093254	0.7306504832162	-3.21788197632224	0.00129140945219208	0.0382161086890618	-1.41775353656161	NHS	chrX	17393542	17754113	1	I_gene	208193	151238	intronic	0.481564061274813	0.133668679284763	162.956683320131	-4.00783004665906	1.31661936466637	-3.04403091296978	0.00233431152780816	0.0242401773522601	-1.61546420699642	chrX	17546558	17605281	RP1-60N8.1	1	0	chrX	17393542	17754113	NHS	0
no_SOX10	no_MITF	no_AP1	TEAD	no_SOX10	no_MITF	no_AP1	chrX	17601735	17602875	chrX-reg7702	I_reg	10.7208187864584	-2.35114702093254	0.7306504832162	-3.21788197632224	0.00129140945219208	0.0382161086890618	-1.41775353656161	NHS	chrX	17393542	17754113	1	I_gene	208193	151238	intronic	0.481564061274813	0.133668679284763	162.956683320131	-4.00783004665906	1.31661936466637	-3.04403091296978	0.00233431152780816	0.0242401773522601	-1.61546420699642	chrX	17393543	17754114	NHS	1	0	chrX	17393542	17754113	NHS	0
no_SOX10	no_MITF	no_AP1	TEAD	no_SOX10	no_MITF	no_AP1	chrX	17601735	17602875	chrX-reg7702	I_reg	10.7208187864584	-2.35114702093254	0.7306504832162	-3.21788197632224	0.00129140945219208	0.0382161086890618	-1.41775353656161	REPS2	chrX	16964813	17171394	1	P_gene	636922	430341	downstream	-0.181818181818182	0.59521871798588	234.972413147196	1.17845911597446	0.900629365282563	1.30848400174553	0.190709197371158	0.522139939058038	0.282213085856283	chrX	17546558	17605281	RP1-60N8.1	1	0	chrX	17393542	17754113	NHS	0
no_SOX10	no_MITF	no_AP1	TEAD	no_SOX10	no_MITF	no_AP1	chrX	17601735	17602875	chrX-reg7702	I_reg	10.7208187864584	-2.35114702093254	0.7306504832162	-3.21788197632224	0.00129140945219208	0.0382161086890618	-1.41775353656161	REPS2	chrX	16964813	17171394	1	P_gene	636922	430341	downstream	-0.181818181818182	0.59521871798588	234.972413147196	1.17845911597446	0.900629365282563	1.30848400174553	0.190709197371158	0.522139939058038	0.282213085856283	chrX	17393543	17754114	NHS	1	0	chrX	17393542	17754113	NHS	0
no_SOX10	no_MITF	no_AP1	TEAD	no_SOX10	no_MITF	no_AP1	chrX	17601735	17602875	chrX-reg7702	I_reg	10.7208187864584	-2.35114702093254	0.7306504832162	-3.21788197632224	0.00129140945219208	0.0382161086890618	-1.41775353656161	AP1S2	chrX	15873053	15843928	-1	P_gene	1728682	1757807	upstream	-0.145454545454545	0.673423202665486	10984.7524878426	3.08585296714031	0.489248267027067	6.30733550859892	2.83880019918827e-10	1.76431432379551e-08	7.75342403999262	chrX	17546558	17605281	RP1-60N8.1	1	0	chrX	17393542	17754113	NHS	0
no_SOX10	no_MITF	no_AP1	TEAD	no_SOX10	no_MITF	no_AP1	chrX	17601735	17602875	chrX-reg7702	I_reg	10.7208187864584	-2.35114702093254	0.7306504832162	-3.21788197632224	0.00129140945219208	0.0382161086890618	-1.41775353656161	AP1S2	chrX	15873053	15843928	-1	P_gene	1728682	1757807	upstream	-0.145454545454545	0.673423202665486	10984.7524878426	3.08585296714031	0.489248267027067	6.30733550859892	2.83880019918827e-10	1.76431432379551e-08	7.75342403999262	chrX	17393543	17754114	NHS	1	0	chrX	17393542	17754113	NHS	0
no_SOX10	no_MITF	no_AP1	no_TEAD	no_SOX10	no_MITF	no_AP1	chrX	17572138	17572905	chrX-reg7675	I_reg	15.0953305972579	-2.29070573965788	0.709091656086545	-3.23047905019813	0.0012358296085987	0.0371250357995792	-1.43033311888545	NHS	chrX	17393542	17754113	1	I_gene	178596	181208	intronic	0.685302702583388	0.0199475031439983	162.956683320131	-4.00783004665906	1.31661936466637	-3.04403091296978	0.00233431152780816	0.0242401773522601	-1.61546420699642	chrX	17570470	17575508	NHS-AS1	-1	0	chrX	17570469	17577248	NHS-AS1	0
no_SOX10	no_MITF	no_AP1	no_TEAD	no_SOX10	no_MITF	no_AP1	chrX	17572138	17572905	chrX-reg7675	I_reg	15.0953305972579	-2.29070573965788	0.709091656086545	-3.23047905019813	0.0012358296085987	0.0371250357995792	-1.43033311888545	NHS	chrX	17393542	17754113	1	I_gene	178596	181208	intronic	0.685302702583388	0.0199475031439983	162.956683320131	-4.00783004665906	1.31661936466637	-3.04403091296978	0.00233431152780816	0.0242401773522601	-1.61546420699642	chrX	17570470	17575508	NHS-AS1	-1	0	chrX	17393542	17754113	NHS	0
no_SOX10	no_MITF	no_AP1	no_TEAD	no_SOX10	no_MITF	no_AP1	chrX	17572138	17572905	chrX-reg7675	I_reg	15.0953305972579	-2.29070573965788	0.709091656086545	-3.23047905019813	0.0012358296085987	0.0371250357995792	-1.43033311888545	NHS	chrX	17393542	17754113	1	I_gene	178596	181208	intronic	0.685302702583388	0.0199475031439983	162.956683320131	-4.00783004665906	1.31661936466637	-3.04403091296978	0.00233431152780816	0.0242401773522601	-1.61546420699642	chrX	17546558	17605281	RP1-60N8.1	1	0	chrX	17570469	17577248	NHS-AS1	0
no_SOX10	no_MITF	no_AP1	no_TEAD	no_SOX10	no_MITF	no_AP1	chrX	17572138	17572905	chrX-reg7675	I_reg	15.0953305972579	-2.29070573965788	0.709091656086545	-3.23047905019813	0.0012358296085987	0.0371250357995792	-1.43033311888545	NHS	chrX	17393542	17754113	1	I_gene	178596	181208	intronic	0.685302702583388	0.0199475031439983	162.956683320131	-4.00783004665906	1.31661936466637	-3.04403091296978	0.00233431152780816	0.0242401773522601	-1.61546420699642	chrX	17546558	17605281	RP1-60N8.1	1	0	chrX	17393542	17754113	NHS	0
no_SOX10	no_MITF	no_AP1	no_TEAD	no_SOX10	no_MITF	no_AP1	chrX	17572138	17572905	chrX-reg7675	I_reg	15.0953305972579	-2.29070573965788	0.709091656086545	-3.23047905019813	0.0012358296085987	0.0371250357995792	-1.43033311888545	NHS	chrX	17393542	17754113	1	I_gene	178596	181208	intronic	0.685302702583388	0.0199475031439983	162.956683320131	-4.00783004665906	1.31661936466637	-3.04403091296978	0.00233431152780816	0.0242401773522601	-1.61546420699642	chrX	17393543	17754114	NHS	1	0	chrX	17570469	17577248	NHS-AS1	0
no_SOX10	no_MITF	no_AP1	no_TEAD	no_SOX10	no_MITF	no_AP1	chrX	17572138	17572905	chrX-reg7675	I_reg	15.0953305972579	-2.29070573965788	0.709091656086545	-3.23047905019813	0.0012358296085987	0.0371250357995792	-1.43033311888545	NHS	chrX	17393542	17754113	1	I_gene	178596	181208	intronic	0.685302702583388	0.0199475031439983	162.956683320131	-4.00783004665906	1.31661936466637	-3.04403091296978	0.00233431152780816	0.0242401773522601	-1.61546420699642	chrX	17393543	17754114	NHS	1	0	chrX	17393542	17754113	NHS	0
no_SOX10	no_MITF	no_AP1	no_TEAD	no_SOX10	no_MITF	no_AP1	chrX	17572138	17572905	chrX-reg7675	I_reg	15.0953305972579	-2.29070573965788	0.709091656086545	-3.23047905019813	0.0012358296085987	0.0371250357995792	-1.43033311888545	REPS2	chrX	16964813	17171394	1	P_gene	607325	400744	downstream	-0.272727272727273	0.418166994020656	234.972413147196	1.17845911597446	0.900629365282563	1.30848400174553	0.190709197371158	0.522139939058038	0.282213085856283	chrX	17570470	17575508	NHS-AS1	-1	0	chrX	17570469	17577248	NHS-AS1	0
no_SOX10	no_MITF	no_AP1	no_TEAD	no_SOX10	no_MITF	no_AP1	chrX	17572138	17572905	chrX-reg7675	I_reg	15.0953305972579	-2.29070573965788	0.709091656086545	-3.23047905019813	0.0012358296085987	0.0371250357995792	-1.43033311888545	REPS2	chrX	16964813	17171394	1	P_gene	607325	400744	downstream	-0.272727272727273	0.418166994020656	234.972413147196	1.17845911597446	0.900629365282563	1.30848400174553	0.190709197371158	0.522139939058038	0.282213085856283	chrX	17570470	17575508	NHS-AS1	-1	0	chrX	17393542	17754113	NHS	0
no_SOX10	no_MITF	no_AP1	no_TEAD	no_SOX10	no_MITF	no_AP1	chrX	17572138	17572905	chrX-reg7675	I_reg	15.0953305972579	-2.29070573965788	0.709091656086545	-3.23047905019813	0.0012358296085987	0.0371250357995792	-1.43033311888545	REPS2	chrX	16964813	17171394	1	P_gene	607325	400744	downstream	-0.272727272727273	0.418166994020656	234.972413147196	1.17845911597446	0.900629365282563	1.30848400174553	0.190709197371158	0.522139939058038	0.282213085856283	chrX	17546558	17605281	RP1-60N8.1	1	0	chrX	17570469	17577248	NHS-AS1	0
no_SOX10	no_MITF	no_AP1	no_TEAD	no_SOX10	no_MITF	no_AP1	chrX	17572138	17572905	chrX-reg7675	I_reg	15.0953305972579	-2.29070573965788	0.709091656086545	-3.23047905019813	0.0012358296085987	0.0371250357995792	-1.43033311888545	REPS2	chrX	16964813	17171394	1	P_gene	607325	400744	downstream	-0.272727272727273	0.418166994020656	234.972413147196	1.17845911597446	0.900629365282563	1.30848400174553	0.190709197371158	0.522139939058038	0.282213085856283	chrX	17546558	17605281	RP1-60N8.1	1	0	chrX	17393542	17754113	NHS	0
no_SOX10	no_MITF	no_AP1	no_TEAD	no_SOX10	no_MITF	no_AP1	chrX	17572138	17572905	chrX-reg7675	I_reg	15.0953305972579	-2.29070573965788	0.709091656086545	-3.23047905019813	0.0012358296085987	0.0371250357995792	-1.43033311888545	REPS2	chrX	16964813	17171394	1	P_gene	607325	400744	downstream	-0.272727272727273	0.418166994020656	234.972413147196	1.17845911597446	0.900629365282563	1.30848400174553	0.190709197371158	0.522139939058038	0.282213085856283	chrX	17393543	17754114	NHS	1	0	chrX	17570469	17577248	NHS-AS1	0
no_SOX10	no_MITF	no_AP1	no_TEAD	no_SOX10	no_MITF	no_AP1	chrX	17572138	17572905	chrX-reg7675	I_reg	15.0953305972579	-2.29070573965788	0.709091656086545	-3.23047905019813	0.0012358296085987	0.0371250357995792	-1.43033311888545	REPS2	chrX	16964813	17171394	1	P_gene	607325	400744	downstream	-0.272727272727273	0.418166994020656	234.972413147196	1.17845911597446	0.900629365282563	1.30848400174553	0.190709197371158	0.522139939058038	0.282213085856283	chrX	17393543	17754114	NHS	1	0	chrX	17393542	17754113	NHS	0
no_SOX10	no_MITF	no_AP1	no_TEAD	no_SOX10	no_MITF	no_AP1	chrX	17572138	17572905	chrX-reg7675	I_reg	15.0953305972579	-2.29070573965788	0.709091656086545	-3.23047905019813	0.0012358296085987	0.0371250357995792	-1.43033311888545	AP1S2	chrX	15873053	15843928	-1	P_gene	1699085	1728210	upstream	-0.1	0.775664871585324	10984.7524878426	3.08585296714031	0.489248267027067	6.30733550859892	2.83880019918827e-10	1.76431432379551e-08	7.75342403999262	chrX	17570470	17575508	NHS-AS1	-1	0	chrX	17570469	17577248	NHS-AS1	0
no_SOX10	no_MITF	no_AP1	no_TEAD	no_SOX10	no_MITF	no_AP1	chrX	17572138	17572905	chrX-reg7675	I_reg	15.0953305972579	-2.29070573965788	0.709091656086545	-3.23047905019813	0.0012358296085987	0.0371250357995792	-1.43033311888545	AP1S2	chrX	15873053	15843928	-1	P_gene	1699085	1728210	upstream	-0.1	0.775664871585324	10984.7524878426	3.08585296714031	0.489248267027067	6.30733550859892	2.83880019918827e-10	1.76431432379551e-08	7.75342403999262	chrX	17570470	17575508	NHS-AS1	-1	0	chrX	17393542	17754113	NHS	0
no_SOX10	no_MITF	no_AP1	no_TEAD	no_SOX10	no_MITF	no_AP1	chrX	17572138	17572905	chrX-reg7675	I_reg	15.0953305972579	-2.29070573965788	0.709091656086545	-3.23047905019813	0.0012358296085987	0.0371250357995792	-1.43033311888545	AP1S2	chrX	15873053	15843928	-1	P_gene	1699085	1728210	upstream	-0.1	0.775664871585324	10984.7524878426	3.08585296714031	0.489248267027067	6.30733550859892	2.83880019918827e-10	1.76431432379551e-08	7.75342403999262	chrX	17546558	17605281	RP1-60N8.1	1	0	chrX	17570469	17577248	NHS-AS1	0
no_SOX10	no_MITF	no_AP1	no_TEAD	no_SOX10	no_MITF	no_AP1	chrX	17572138	17572905	chrX-reg7675	I_reg	15.0953305972579	-2.29070573965788	0.709091656086545	-3.23047905019813	0.0012358296085987	0.0371250357995792	-1.43033311888545	AP1S2	chrX	15873053	15843928	-1	P_gene	1699085	1728210	upstream	-0.1	0.775664871585324	10984.7524878426	3.08585296714031	0.489248267027067	6.30733550859892	2.83880019918827e-10	1.76431432379551e-08	7.75342403999262	chrX	17546558	17605281	RP1-60N8.1	1	0	chrX	17393542	17754113	NHS	0
no_SOX10	no_MITF	no_AP1	no_TEAD	no_SOX10	no_MITF	no_AP1	chrX	17572138	17572905	chrX-reg7675	I_reg	15.0953305972579	-2.29070573965788	0.709091656086545	-3.23047905019813	0.0012358296085987	0.0371250357995792	-1.43033311888545	AP1S2	chrX	15873053	15843928	-1	P_gene	1699085	1728210	upstream	-0.1	0.775664871585324	10984.7524878426	3.08585296714031	0.489248267027067	6.30733550859892	2.83880019918827e-10	1.76431432379551e-08	7.75342403999262	chrX	17393543	17754114	NHS	1	0	chrX	17570469	17577248	NHS-AS1	0
no_SOX10	no_MITF	no_AP1	no_TEAD	no_SOX10	no_MITF	no_AP1	chrX	17572138	17572905	chrX-reg7675	I_reg	15.0953305972579	-2.29070573965788	0.709091656086545	-3.23047905019813	0.0012358296085987	0.0371250357995792	-1.43033311888545	AP1S2	chrX	15873053	15843928	-1	P_gene	1699085	1728210	upstream	-0.1	0.775664871585324	10984.7524878426	3.08585296714031	0.489248267027067	6.30733550859892	2.83880019918827e-10	1.76431432379551e-08	7.75342403999262	chrX	17393543	17754114	NHS	1	0	chrX	17393542	17754113	NHS	0
no_SOX10	no_MITF	AP1	no_TEAD	no_SOX10	no_MITF	no_AP1	chrX	17571158	17572138	chrX-reg7674	I_reg	22.5415108422539	-2.98729856070196	0.669149403579199	-4.46432223465083	8.03226037049155e-06	0.000962449064966926	-3.0166222450809	NHS	chrX	17393542	17754113	1	I_gene	177616	181975	intronic	0.713085244580012	0.0137620724707672	162.956683320131	-4.00783004665906	1.31661936466637	-3.04403091296978	0.00233431152780816	0.0242401773522601	-1.61546420699642	chrX	17570470	17575508	NHS-AS1	-1	0	chrX	17570469	17577248	NHS-AS1	0
no_SOX10	no_MITF	AP1	no_TEAD	no_SOX10	no_MITF	no_AP1	chrX	17571158	17572138	chrX-reg7674	I_reg	22.5415108422539	-2.98729856070196	0.669149403579199	-4.46432223465083	8.03226037049155e-06	0.000962449064966926	-3.0166222450809	NHS	chrX	17393542	17754113	1	I_gene	177616	181975	intronic	0.713085244580012	0.0137620724707672	162.956683320131	-4.00783004665906	1.31661936466637	-3.04403091296978	0.00233431152780816	0.0242401773522601	-1.61546420699642	chrX	17570470	17575508	NHS-AS1	-1	0	chrX	17393542	17754113	NHS	0
no_SOX10	no_MITF	AP1	no_TEAD	no_SOX10	no_MITF	no_AP1	chrX	17571158	17572138	chrX-reg7674	I_reg	22.5415108422539	-2.98729856070196	0.669149403579199	-4.46432223465083	8.03226037049155e-06	0.000962449064966926	-3.0166222450809	NHS	chrX	17393542	17754113	1	I_gene	177616	181975	intronic	0.713085244580012	0.0137620724707672	162.956683320131	-4.00783004665906	1.31661936466637	-3.04403091296978	0.00233431152780816	0.0242401773522601	-1.61546420699642	chrX	17546558	17605281	RP1-60N8.1	1	0	chrX	17570469	17577248	NHS-AS1	0
no_SOX10	no_MITF	AP1	no_TEAD	no_SOX10	no_MITF	no_AP1	chrX	17571158	17572138	chrX-reg7674	I_reg	22.5415108422539	-2.98729856070196	0.669149403579199	-4.46432223465083	8.03226037049155e-06	0.000962449064966926	-3.0166222450809	NHS	chrX	17393542	17754113	1	I_gene	177616	181975	intronic	0.713085244580012	0.0137620724707672	162.956683320131	-4.00783004665906	1.31661936466637	-3.04403091296978	0.00233431152780816	0.0242401773522601	-1.61546420699642	chrX	17546558	17605281	RP1-60N8.1	1	0	chrX	17393542	17754113	NHS	0
no_SOX10	no_MITF	AP1	no_TEAD	no_SOX10	no_MITF	no_AP1	chrX	17571158	17572138	chrX-reg7674	I_reg	22.5415108422539	-2.98729856070196	0.669149403579199	-4.46432223465083	8.03226037049155e-06	0.000962449064966926	-3.0166222450809	NHS	chrX	17393542	17754113	1	I_gene	177616	181975	intronic	0.713085244580012	0.0137620724707672	162.956683320131	-4.00783004665906	1.31661936466637	-3.04403091296978	0.00233431152780816	0.0242401773522601	-1.61546420699642	chrX	17393543	17754114	NHS	1	0	chrX	17570469	17577248	NHS-AS1	0
no_SOX10	no_MITF	AP1	no_TEAD	no_SOX10	no_MITF	no_AP1	chrX	17571158	17572138	chrX-reg7674	I_reg	22.5415108422539	-2.98729856070196	0.669149403579199	-4.46432223465083	8.03226037049155e-06	0.000962449064966926	-3.0166222450809	NHS	chrX	17393542	17754113	1	I_gene	177616	181975	intronic	0.713085244580012	0.0137620724707672	162.956683320131	-4.00783004665906	1.31661936466637	-3.04403091296978	0.00233431152780816	0.0242401773522601	-1.61546420699642	chrX	17393543	17754114	NHS	1	0	chrX	17393542	17754113	NHS	0
no_SOX10	no_MITF	AP1	no_TEAD	no_SOX10	no_MITF	no_AP1	chrX	17571158	17572138	chrX-reg7674	I_reg	22.5415108422539	-2.98729856070196	0.669149403579199	-4.46432223465083	8.03226037049155e-06	0.000962449064966926	-3.0166222450809	REPS2	chrX	16964813	17171394	1	P_gene	606345	399764	downstream	-0.3	0.371067789395024	234.972413147196	1.17845911597446	0.900629365282563	1.30848400174553	0.190709197371158	0.522139939058038	0.282213085856283	chrX	17570470	17575508	NHS-AS1	-1	0	chrX	17570469	17577248	NHS-AS1	0
no_SOX10	no_MITF	AP1	no_TEAD	no_SOX10	no_MITF	no_AP1	chrX	17571158	17572138	chrX-reg7674	I_reg	22.5415108422539	-2.98729856070196	0.669149403579199	-4.46432223465083	8.03226037049155e-06	0.000962449064966926	-3.0166222450809	REPS2	chrX	16964813	17171394	1	P_gene	606345	399764	downstream	-0.3	0.371067789395024	234.972413147196	1.17845911597446	0.900629365282563	1.30848400174553	0.190709197371158	0.522139939058038	0.282213085856283	chrX	17570470	17575508	NHS-AS1	-1	0	chrX	17393542	17754113	NHS	0
no_SOX10	no_MITF	AP1	no_TEAD	no_SOX10	no_MITF	no_AP1	chrX	17571158	17572138	chrX-reg7674	I_reg	22.5415108422539	-2.98729856070196	0.669149403579199	-4.46432223465083	8.03226037049155e-06	0.000962449064966926	-3.0166222450809	REPS2	chrX	16964813	17171394	1	P_gene	606345	399764	downstream	-0.3	0.371067789395024	234.972413147196	1.17845911597446	0.900629365282563	1.30848400174553	0.190709197371158	0.522139939058038	0.282213085856283	chrX	17546558	17605281	RP1-60N8.1	1	0	chrX	17570469	17577248	NHS-AS1	0
no_SOX10	no_MITF	AP1	no_TEAD	no_SOX10	no_MITF	no_AP1	chrX	17571158	17572138	chrX-reg7674	I_reg	22.5415108422539	-2.98729856070196	0.669149403579199	-4.46432223465083	8.03226037049155e-06	0.000962449064966926	-3.0166222450809	REPS2	chrX	16964813	17171394	1	P_gene	606345	399764	downstream	-0.3	0.371067789395024	234.972413147196	1.17845911597446	0.900629365282563	1.30848400174553	0.190709197371158	0.522139939058038	0.282213085856283	chrX	17546558	17605281	RP1-60N8.1	1	0	chrX	17393542	17754113	NHS	0
no_SOX10	no_MITF	AP1	no_TEAD	no_SOX10	no_MITF	no_AP1	chrX	17571158	17572138	chrX-reg7674	I_reg	22.5415108422539	-2.98729856070196	0.669149403579199	-4.46432223465083	8.03226037049155e-06	0.000962449064966926	-3.0166222450809	REPS2	chrX	16964813	17171394	1	P_gene	606345	399764	downstream	-0.3	0.371067789395024	234.972413147196	1.17845911597446	0.900629365282563	1.30848400174553	0.190709197371158	0.522139939058038	0.282213085856283	chrX	17393543	17754114	NHS	1	0	chrX	17570469	17577248	NHS-AS1	0
no_SOX10	no_MITF	AP1	no_TEAD	no_SOX10	no_MITF	no_AP1	chrX	17571158	17572138	chrX-reg7674	I_reg	22.5415108422539	-2.98729856070196	0.669149403579199	-4.46432223465083	8.03226037049155e-06	0.000962449064966926	-3.0166222450809	REPS2	chrX	16964813	17171394	1	P_gene	606345	399764	downstream	-0.3	0.371067789395024	234.972413147196	1.17845911597446	0.900629365282563	1.30848400174553	0.190709197371158	0.522139939058038	0.282213085856283	chrX	17393543	17754114	NHS	1	0	chrX	17393542	17754113	NHS	0
no_SOX10	no_MITF	AP1	no_TEAD	no_SOX10	no_MITF	no_AP1	chrX	17571158	17572138	chrX-reg7674	I_reg	22.5415108422539	-2.98729856070196	0.669149403579199	-4.46432223465083	8.03226037049155e-06	0.000962449064966926	-3.0166222450809	AP1S2	chrX	15873053	15843928	-1	P_gene	1698105	1727230	upstream	-0.136363636363636	0.693511174791049	10984.7524878426	3.08585296714031	0.489248267027067	6.30733550859892	2.83880019918827e-10	1.76431432379551e-08	7.75342403999262	chrX	17570470	17575508	NHS-AS1	-1	0	chrX	17570469	17577248	NHS-AS1	0
no_SOX10	no_MITF	AP1	no_TEAD	no_SOX10	no_MITF	no_AP1	chrX	17571158	17572138	chrX-reg7674	I_reg	22.5415108422539	-2.98729856070196	0.669149403579199	-4.46432223465083	8.03226037049155e-06	0.000962449064966926	-3.0166222450809	AP1S2	chrX	15873053	15843928	-1	P_gene	1698105	1727230	upstream	-0.136363636363636	0.693511174791049	10984.7524878426	3.08585296714031	0.489248267027067	6.30733550859892	2.83880019918827e-10	1.76431432379551e-08	7.75342403999262	chrX	17570470	17575508	NHS-AS1	-1	0	chrX	17393542	17754113	NHS	0
no_SOX10	no_MITF	AP1	no_TEAD	no_SOX10	no_MITF	no_AP1	chrX	17571158	17572138	chrX-reg7674	I_reg	22.5415108422539	-2.98729856070196	0.669149403579199	-4.46432223465083	8.03226037049155e-06	0.000962449064966926	-3.0166222450809	AP1S2	chrX	15873053	15843928	-1	P_gene	1698105	1727230	upstream	-0.136363636363636	0.693511174791049	10984.7524878426	3.08585296714031	0.489248267027067	6.30733550859892	2.83880019918827e-10	1.76431432379551e-08	7.75342403999262	chrX	17546558	17605281	RP1-60N8.1	1	0	chrX	17570469	17577248	NHS-AS1	0
no_SOX10	no_MITF	AP1	no_TEAD	no_SOX10	no_MITF	no_AP1	chrX	17571158	17572138	chrX-reg7674	I_reg	22.5415108422539	-2.98729856070196	0.669149403579199	-4.46432223465083	8.03226037049155e-06	0.000962449064966926	-3.0166222450809	AP1S2	chrX	15873053	15843928	-1	P_gene	1698105	1727230	upstream	-0.136363636363636	0.693511174791049	10984.7524878426	3.08585296714031	0.489248267027067	6.30733550859892	2.83880019918827e-10	1.76431432379551e-08	7.75342403999262	chrX	17546558	17605281	RP1-60N8.1	1	0	chrX	17393542	17754113	NHS	0
no_SOX10	no_MITF	AP1	no_TEAD	no_SOX10	no_MITF	no_AP1	chrX	17571158	17572138	chrX-reg7674	I_reg	22.5415108422539	-2.98729856070196	0.669149403579199	-4.46432223465083	8.03226037049155e-06	0.000962449064966926	-3.0166222450809	AP1S2	chrX	15873053	15843928	-1	P_gene	1698105	1727230	upstream	-0.136363636363636	0.693511174791049	10984.7524878426	3.08585296714031	0.489248267027067	6.30733550859892	2.83880019918827e-10	1.76431432379551e-08	7.75342403999262	chrX	17393543	17754114	NHS	1	0	chrX	17570469	17577248	NHS-AS1	0
no_SOX10	no_MITF	AP1	no_TEAD	no_SOX10	no_MITF	no_AP1	chrX	17571158	17572138	chrX-reg7674	I_reg	22.5415108422539	-2.98729856070196	0.669149403579199	-4.46432223465083	8.03226037049155e-06	0.000962449064966926	-3.0166222450809	AP1S2	chrX	15873053	15843928	-1	P_gene	1698105	1727230	upstream	-0.136363636363636	0.693511174791049	10984.7524878426	3.08585296714031	0.489248267027067	6.30733550859892	2.83880019918827e-10	1.76431432379551e-08	7.75342403999262	chrX	17393543	17754114	NHS	1	0	chrX	17393542	17754113	NHS	0
no_SOX10	no_MITF	no_AP1	no_TEAD	no_SOX10	no_MITF	no_AP1	chrX	16976180	16977180	chrX-reg7289	P_reg	31.6969102225741	2.56792486629752	0.793549833533827	3.23599698189346	0.00121218665837107	0.0366503393537589	1.43592199977367	NHS	chrX	17393542	17754113	1	I_gene	416362	776933	upstream	-0.388955587952734	0.237093573106494	162.956683320131	-4.00783004665906	1.31661936466637	-3.04403091296978	0.00233431152780816	0.0242401773522601	-1.61546420699642	chrX	16964814	17171395	REPS2	1	0	chrX	16964813	17171403	REPS2	0
no_SOX10	no_MITF	no_AP1	no_TEAD	no_SOX10	no_MITF	no_AP1	chrX	16976180	16977180	chrX-reg7289	P_reg	31.6969102225741	2.56792486629752	0.793549833533827	3.23599698189346	0.00121218665837107	0.0366503393537589	1.43592199977367	REPS2	chrX	16964813	17171394	1	P_gene	11367	194214	intronic	0.845454545454546	0.00207768789039524	234.972413147196	1.17845911597446	0.900629365282563	1.30848400174553	0.190709197371158	0.522139939058038	0.282213085856283	chrX	16964814	17171395	REPS2	1	0	chrX	16964813	17171403	REPS2	0
no_SOX10	no_MITF	no_AP1	no_TEAD	no_SOX10	no_MITF	no_AP1	chrX	16976180	16977180	chrX-reg7289	P_reg	31.6969102225741	2.56792486629752	0.793549833533827	3.23599698189346	0.00121218665837107	0.0366503393537589	1.43592199977367	AP1S2	chrX	15873053	15843928	-1	P_gene	1103127	1132252	upstream	0.3	0.371067789395025	10984.7524878426	3.08585296714031	0.489248267027067	6.30733550859892	2.83880019918827e-10	1.76431432379551e-08	7.75342403999262	chrX	16964814	17171395	REPS2	1	0	chrX	16964813	17171403	REPS2	0
no_SOX10	no_MITF	no_AP1	no_TEAD	no_SOX10	no_MITF	no_AP1	chrX	16976180	16977180	chrX-reg7289	P_reg	31.6969102225741	2.56792486629752	0.793549833533827	3.23599698189346	0.00121218665837107	0.0366503393537589	1.43592199977367	PIR	chrX	15511686	15402920	-1	P_gene	1464494	1573260	upstream	0.354545454545455	0.286102697970978	3981.20258519478	3.40803082716108	0.619686673148063	5.49960322665644	3.80646813224697e-08	1.47396881258037e-06	5.83151170553229	chrX	16964814	17171395	REPS2	1	0	chrX	16964813	17171403	REPS2	0
no_SOX10	no_MITF	no_AP1	no_TEAD	no_SOX10	no_MITF	no_AP1	chrX	16976180	16977180	chrX-reg7289	P_reg	31.6969102225741	2.56792486629752	0.793549833533827	3.23599698189346	0.00121218665837107	0.0366503393537589	1.43592199977367	ASB11	chrX	15333777	15298052	-1	P_gene	1642403	1678128	upstream	0	1	22.0815536186958	3.49725235982395	1.48598591107388	2.35348958140295	0.0185981290475087	0.122056359060471	0.913439589184687	chrX	16964814	17171395	REPS2	1	0	chrX	16964813	17171403	REPS2	0
no_SOX10	no_MITF	no_AP1	no_TEAD	no_SOX10	no_MITF	no_AP1	chrX	16976180	16977180	chrX-reg7289	P_reg	31.6969102225741	2.56792486629752	0.793549833533827	3.23599698189346	0.00121218665837107	0.0366503393537589	1.43592199977367	ASB9	chrX	15288588	15253409	-1	P_gene	1687592	1722771	upstream	-0.0272727272727273	0.945983670156841	475.644165087445	1.10268703527717	1.27392975610603	0.865579149864359	0.386720993667484	0.722582648485048	0.141112471439009	chrX	16964814	17171395	REPS2	1	0	chrX	16964813	17171403	REPS2	0
no_SOX10	no_MITF	no_AP1	no_TEAD	no_SOX10	no_MITF	no_AP1	chrX	16178568	16179568	chrX-reg6813	I_reg	32.4184626007555	-2.65506367755963	0.702593064354839	-3.77894945489913	0.00015749138488422	0.00856896378375924	-2.0670716926864	NHS	chrX	17393542	17754113	1	I_gene	1213974	1574545	upstream	0.601955076593517	0.050054784921991	162.956683320131	-4.00783004665906	1.31661936466637	-3.04403091296978	0.00233431152780816	0.0242401773522601	-1.61546420699642	chrX	16171064	16188992	RP11-431J24.2	-1	0	chrX	16185603	16189516	MAGEB17	6036
no_SOX10	no_MITF	no_AP1	no_TEAD	no_SOX10	no_MITF	no_AP1	chrX	16178568	16179568	chrX-reg6813	I_reg	32.4184626007555	-2.65506367755963	0.702593064354839	-3.77894945489913	0.00015749138488422	0.00856896378375924	-2.0670716926864	REPS2	chrX	16964813	17171394	1	P_gene	785245	991826	upstream	-0.545454545454545	0.0874530601806712	234.972413147196	1.17845911597446	0.900629365282563	1.30848400174553	0.190709197371158	0.522139939058038	0.282213085856283	chrX	16171064	16188992	RP11-431J24.2	-1	0	chrX	16185603	16189516	MAGEB17	6036
no_SOX10	no_MITF	no_AP1	no_TEAD	no_SOX10	no_MITF	no_AP1	chrX	16178568	16179568	chrX-reg6813	I_reg	32.4184626007555	-2.65506367755963	0.702593064354839	-3.77894945489913	0.00015749138488422	0.00856896378375924	-2.0670716926864	AP1S2	chrX	15873053	15843928	-1	P_gene	305515	334640	upstream	-0.0272727272727273	0.945983670156841	10984.7524878426	3.08585296714031	0.489248267027067	6.30733550859892	2.83880019918827e-10	1.76431432379551e-08	7.75342403999262	chrX	16171064	16188992	RP11-431J24.2	-1	0	chrX	16185603	16189516	MAGEB17	6036
no_SOX10	no_MITF	no_AP1	no_TEAD	no_SOX10	no_MITF	no_AP1	chrX	16178568	16179568	chrX-reg6813	I_reg	32.4184626007555	-2.65506367755963	0.702593064354839	-3.77894945489913	0.00015749138488422	0.00856896378375924	-2.0670716926864	PIR	chrX	15511686	15402920	-1	P_gene	666882	775648	upstream	-0.490909090909091	0.12916175578724	3981.20258519478	3.40803082716108	0.619686673148063	5.49960322665644	3.80646813224697e-08	1.47396881258037e-06	5.83151170553229	chrX	16171064	16188992	RP11-431J24.2	-1	0	chrX	16185603	16189516	MAGEB17	6036
no_SOX10	no_MITF	no_AP1	no_TEAD	no_SOX10	no_MITF	no_AP1	chrX	16178568	16179568	chrX-reg6813	I_reg	32.4184626007555	-2.65506367755963	0.702593064354839	-3.77894945489913	0.00015749138488422	0.00856896378375924	-2.0670716926864	ASB11	chrX	15333777	15298052	-1	P_gene	844791	880516	upstream	0.0247840798548305	0.942338803062795	22.0815536186958	3.49725235982395	1.48598591107388	2.35348958140295	0.0185981290475087	0.122056359060471	0.913439589184687	chrX	16171064	16188992	RP11-431J24.2	-1	0	chrX	16185603	16189516	MAGEB17	6036
no_SOX10	no_MITF	no_AP1	no_TEAD	no_SOX10	no_MITF	no_AP1	chrX	16178568	16179568	chrX-reg6813	I_reg	32.4184626007555	-2.65506367755963	0.702593064354839	-3.77894945489913	0.00015749138488422	0.00856896378375924	-2.0670716926864	ASB9	chrX	15288588	15253409	-1	P_gene	889980	925159	upstream	0.154545454545455	0.653538937959263	475.644165087445	1.10268703527717	1.27392975610603	0.865579149864359	0.386720993667484	0.722582648485048	0.141112471439009	chrX	16171064	16188992	RP11-431J24.2	-1	0	chrX	16185603	16189516	MAGEB17	6036
no_SOX10	no_MITF	no_AP1	no_TEAD	no_SOX10	no_MITF	no_AP1	chrX	15966105	15966945	chrX-reg6675	I_reg	23.1319220202381	-2.03644387089871	0.610115013831648	-3.33780324157148	0.00084443522855328	0.0283110156766616	-1.5480445497498	NHS	chrX	17393542	17754113	1	I_gene	1426597	1787168	upstream	0.500085755939229	0.117233871745043	162.956683320131	-4.00783004665906	1.31661936466637	-3.04403091296978	0.00233431152780816	0.0242401773522601	-1.61546420699642	chrX	15935671	15936754	SETP15	1	29352	chrX	15843928	15873137	AP1S2	92969
no_SOX10	no_MITF	no_AP1	no_TEAD	no_SOX10	no_MITF	no_AP1	chrX	15966105	15966945	chrX-reg6675	I_reg	23.1319220202381	-2.03644387089871	0.610115013831648	-3.33780324157148	0.00084443522855328	0.0283110156766616	-1.5480445497498	REPS2	chrX	16964813	17171394	1	P_gene	997868	1204449	upstream	-0.445454545454545	0.172786506584626	234.972413147196	1.17845911597446	0.900629365282563	1.30848400174553	0.190709197371158	0.522139939058038	0.282213085856283	chrX	15935671	15936754	SETP15	1	29352	chrX	15843928	15873137	AP1S2	92969
no_SOX10	no_MITF	no_AP1	no_TEAD	no_SOX10	no_MITF	no_AP1	chrX	15966105	15966945	chrX-reg6675	I_reg	23.1319220202381	-2.03644387089871	0.610115013831648	-3.33780324157148	0.00084443522855328	0.0283110156766616	-1.5480445497498	AP1S2	chrX	15873053	15843928	-1	P_gene	93052	122177	upstream	-0.463636363636364	0.154327160537791	10984.7524878426	3.08585296714031	0.489248267027067	6.30733550859892	2.83880019918827e-10	1.76431432379551e-08	7.75342403999262	chrX	15935671	15936754	SETP15	1	29352	chrX	15843928	15873137	AP1S2	92969
no_SOX10	no_MITF	no_AP1	no_TEAD	no_SOX10	no_MITF	no_AP1	chrX	15966105	15966945	chrX-reg6675	I_reg	23.1319220202381	-2.03644387089871	0.610115013831648	-3.33780324157148	0.00084443522855328	0.0283110156766616	-1.5480445497498	PIR	chrX	15511686	15402920	-1	P_gene	454419	563185	upstream	-0.0454545454545455	0.902917866811604	3981.20258519478	3.40803082716108	0.619686673148063	5.49960322665644	3.80646813224697e-08	1.47396881258037e-06	5.83151170553229	chrX	15935671	15936754	SETP15	1	29352	chrX	15843928	15873137	AP1S2	92969
no_SOX10	no_MITF	no_AP1	no_TEAD	no_SOX10	no_MITF	no_AP1	chrX	15966105	15966945	chrX-reg6675	I_reg	23.1319220202381	-2.03644387089871	0.610115013831648	-3.33780324157148	0.00084443522855328	0.0283110156766616	-1.5480445497498	ASB11	chrX	15333777	15298052	-1	P_gene	632328	668053	upstream	-0.371761197822457	0.260260348119105	22.0815536186958	3.49725235982395	1.48598591107388	2.35348958140295	0.0185981290475087	0.122056359060471	0.913439589184687	chrX	15935671	15936754	SETP15	1	29352	chrX	15843928	15873137	AP1S2	92969
no_SOX10	no_MITF	no_AP1	no_TEAD	no_SOX10	no_MITF	no_AP1	chrX	15966105	15966945	chrX-reg6675	I_reg	23.1319220202381	-2.03644387089871	0.610115013831648	-3.33780324157148	0.00084443522855328	0.0283110156766616	-1.5480445497498	ASB9	chrX	15288588	15253409	-1	P_gene	677517	712696	upstream	0.118181818181818	0.734251788754801	475.644165087445	1.10268703527717	1.27392975610603	0.865579149864359	0.386720993667484	0.722582648485048	0.141112471439009	chrX	15935671	15936754	SETP15	1	29352	chrX	15843928	15873137	AP1S2	92969
no_SOX10	no_MITF	no_AP1	no_TEAD	no_SOX10	no_MITF	no_AP1	chrX	15965678	15966105	chrX-reg6674	I_reg	15.8844549289132	-2.37995472704929	0.699724474918048	-3.40127409053117	0.000670725405757736	0.0241235894306261	-1.6175580715761	NHS	chrX	17393542	17754113	1	I_gene	1427437	1788008	upstream	0.398216435284942	0.225130791837332	162.956683320131	-4.00783004665906	1.31661936466637	-3.04403091296978	0.00233431152780816	0.0242401773522601	-1.61546420699642	chrX	15935671	15936754	SETP15	1	28925	chrX	15843928	15873137	AP1S2	92542
no_SOX10	no_MITF	no_AP1	no_TEAD	no_SOX10	no_MITF	no_AP1	chrX	15965678	15966105	chrX-reg6674	I_reg	15.8844549289132	-2.37995472704929	0.699724474918048	-3.40127409053117	0.000670725405757736	0.0241235894306261	-1.6175580715761	REPS2	chrX	16964813	17171394	1	P_gene	998708	1205289	upstream	-0.445454545454545	0.172786506584626	234.972413147196	1.17845911597446	0.900629365282563	1.30848400174553	0.190709197371158	0.522139939058038	0.282213085856283	chrX	15935671	15936754	SETP15	1	28925	chrX	15843928	15873137	AP1S2	92542
no_SOX10	no_MITF	no_AP1	no_TEAD	no_SOX10	no_MITF	no_AP1	chrX	15965678	15966105	chrX-reg6674	I_reg	15.8844549289132	-2.37995472704929	0.699724474918048	-3.40127409053117	0.000670725405757736	0.0241235894306261	-1.6175580715761	AP1S2	chrX	15873053	15843928	-1	P_gene	92625	121750	upstream	-0.281818181818182	0.402135894917861	10984.7524878426	3.08585296714031	0.489248267027067	6.30733550859892	2.83880019918827e-10	1.76431432379551e-08	7.75342403999262	chrX	15935671	15936754	SETP15	1	28925	chrX	15843928	15873137	AP1S2	92542
no_SOX10	no_MITF	no_AP1	no_TEAD	no_SOX10	no_MITF	no_AP1	chrX	15965678	15966105	chrX-reg6674	I_reg	15.8844549289132	-2.37995472704929	0.699724474918048	-3.40127409053117	0.000670725405757736	0.0241235894306261	-1.6175580715761	PIR	chrX	15511686	15402920	-1	P_gene	453992	562758	upstream	-0.0909090909090909	0.796592401118967	3981.20258519478	3.40803082716108	0.619686673148063	5.49960322665644	3.80646813224697e-08	1.47396881258037e-06	5.83151170553229	chrX	15935671	15936754	SETP15	1	28925	chrX	15843928	15873137	AP1S2	92542
no_SOX10	no_MITF	no_AP1	no_TEAD	no_SOX10	no_MITF	no_AP1	chrX	15965678	15966105	chrX-reg6674	I_reg	15.8844549289132	-2.37995472704929	0.699724474918048	-3.40127409053117	0.000670725405757736	0.0241235894306261	-1.6175580715761	ASB11	chrX	15333777	15298052	-1	P_gene	631901	667626	upstream	-0.237927166606373	0.481118490845224	22.0815536186958	3.49725235982395	1.48598591107388	2.35348958140295	0.0185981290475087	0.122056359060471	0.913439589184687	chrX	15935671	15936754	SETP15	1	28925	chrX	15843928	15873137	AP1S2	92542
no_SOX10	no_MITF	no_AP1	no_TEAD	no_SOX10	no_MITF	no_AP1	chrX	15965678	15966105	chrX-reg6674	I_reg	15.8844549289132	-2.37995472704929	0.699724474918048	-3.40127409053117	0.000670725405757736	0.0241235894306261	-1.6175580715761	ASB9	chrX	15288588	15253409	-1	P_gene	677090	712269	upstream	0.0727272727272727	0.83882493483871	475.644165087445	1.10268703527717	1.27392975610603	0.865579149864359	0.386720993667484	0.722582648485048	0.141112471439009	chrX	15935671	15936754	SETP15	1	28925	chrX	15843928	15873137	AP1S2	92542
no_SOX10	no_MITF	no_AP1	no_TEAD	no_SOX10	no_MITF	no_AP1	chrX	15900878	15901868	chrX-reg6624	P_reg	49.9712121655024	2.44205561524926	0.707954293416723	3.44945378247999	0.000561721877839837	0.0212814844609799	1.67199808169998	NHS	chrX	17393542	17754113	1	I_gene	1491674	1852245	upstream	-0.129651862650911	0.703988897159106	162.956683320131	-4.00783004665906	1.31661936466637	-3.04403091296978	0.00233431152780816	0.0242401773522601	-1.61546420699642	chrX	15843929	15873054	AP1S2	-1	27825	chrX	15843928	15873137	AP1S2	27742
no_SOX10	no_MITF	no_AP1	no_TEAD	no_SOX10	no_MITF	no_AP1	chrX	15900878	15901868	chrX-reg6624	P_reg	49.9712121655024	2.44205561524926	0.707954293416723	3.44945378247999	0.000561721877839837	0.0212814844609799	1.67199808169998	REPS2	chrX	16964813	17171394	1	P_gene	1062945	1269526	upstream	0.427272727272727	0.19262499772471	234.972413147196	1.17845911597446	0.900629365282563	1.30848400174553	0.190709197371158	0.522139939058038	0.282213085856283	chrX	15843929	15873054	AP1S2	-1	27825	chrX	15843928	15873137	AP1S2	27742
no_SOX10	no_MITF	no_AP1	no_TEAD	no_SOX10	no_MITF	no_AP1	chrX	15900878	15901868	chrX-reg6624	P_reg	49.9712121655024	2.44205561524926	0.707954293416723	3.44945378247999	0.000561721877839837	0.0212814844609799	1.67199808169998	AP1S2	chrX	15873053	15843928	-1	P_gene	27825	56950	upstream	0.627272727272727	0.0439890872097468	10984.7524878426	3.08585296714031	0.489248267027067	6.30733550859892	2.83880019918827e-10	1.76431432379551e-08	7.75342403999262	chrX	15843929	15873054	AP1S2	-1	27825	chrX	15843928	15873137	AP1S2	27742
no_SOX10	no_MITF	no_AP1	no_TEAD	no_SOX10	no_MITF	no_AP1	chrX	15900878	15901868	chrX-reg6624	P_reg	49.9712121655024	2.44205561524926	0.707954293416723	3.44945378247999	0.000561721877839837	0.0212814844609799	1.67199808169998	PIR	chrX	15511686	15402920	-1	P_gene	389192	497958	upstream	0.545454545454545	0.0874530601806711	3981.20258519478	3.40803082716108	0.619686673148063	5.49960322665644	3.80646813224697e-08	1.47396881258037e-06	5.83151170553229	chrX	15843929	15873054	AP1S2	-1	27825	chrX	15843928	15873137	AP1S2	27742
no_SOX10	no_MITF	no_AP1	no_TEAD	no_SOX10	no_MITF	no_AP1	chrX	15900878	15901868	chrX-reg6624	P_reg	49.9712121655024	2.44205561524926	0.707954293416723	3.44945378247999	0.000561721877839837	0.0212814844609799	1.67199808169998	ASB11	chrX	15333777	15298052	-1	P_gene	567101	602826	upstream	0.099136319419322	0.771816916650639	22.0815536186958	3.49725235982395	1.48598591107388	2.35348958140295	0.0185981290475087	0.122056359060471	0.913439589184687	chrX	15843929	15873054	AP1S2	-1	27825	chrX	15843928	15873137	AP1S2	27742
no_SOX10	no_MITF	no_AP1	no_TEAD	no_SOX10	no_MITF	no_AP1	chrX	15900878	15901868	chrX-reg6624	P_reg	49.9712121655024	2.44205561524926	0.707954293416723	3.44945378247999	0.000561721877839837	0.0212814844609799	1.67199808169998	ASB9	chrX	15288588	15253409	-1	P_gene	612290	647469	upstream	0.236363636363636	0.485475943733222	475.644165087445	1.10268703527717	1.27392975610603	0.865579149864359	0.386720993667484	0.722582648485048	0.141112471439009	chrX	15843929	15873054	AP1S2	-1	27825	chrX	15843928	15873137	AP1S2	27742
no_SOX10	no_MITF	no_AP1	no_TEAD	no_SOX10	no_MITF	no_AP1	chrX	15900878	15901868	chrX-reg6624	P_reg	49.9712121655024	2.44205561524926	0.707954293416723	3.44945378247999	0.000561721877839837	0.0212814844609799	1.67199808169998	GPM6B	chrX	13956756	13789149	-1	P_gene	1944122	2111729	upstream	0.490909090909091	0.12916175578724	8018.00177193516	7.47734729945955	0.51693704840197	14.4647154282608	2.02440508764626e-47	2.79592835993812e-44	43.5534739607097	chrX	15843929	15873054	AP1S2	-1	27825	chrX	15843928	15873137	AP1S2	27742
SOX10	no_MITF	no_AP1	no_TEAD	no_SOX10	no_MITF	no_AP1	chrX	15891349	15892349	chrX-reg6613	P_reg	37.7783092333998	2.65356999363498	0.697093831672331	3.80661809511218	0.000140880036442428	0.0078749041957676	2.10375472103075	NHS	chrX	17393542	17754113	1	I_gene	1501193	1861764	upstream	-0.0555650839932477	0.871097756353469	162.956683320131	-4.00783004665906	1.31661936466637	-3.04403091296978	0.00233431152780816	0.0242401773522601	-1.61546420699642	chrX	15843929	15873054	AP1S2	-1	18296	chrX	15843928	15873137	AP1S2	18213
SOX10	no_MITF	no_AP1	no_TEAD	no_SOX10	no_MITF	no_AP1	chrX	15891349	15892349	chrX-reg6613	P_reg	37.7783092333998	2.65356999363498	0.697093831672331	3.80661809511218	0.000140880036442428	0.0078749041957676	2.10375472103075	REPS2	chrX	16964813	17171394	1	P_gene	1072464	1279045	upstream	0.281818181818182	0.402135894917861	234.972413147196	1.17845911597446	0.900629365282563	1.30848400174553	0.190709197371158	0.522139939058038	0.282213085856283	chrX	15843929	15873054	AP1S2	-1	18296	chrX	15843928	15873137	AP1S2	18213
SOX10	no_MITF	no_AP1	no_TEAD	no_SOX10	no_MITF	no_AP1	chrX	15891349	15892349	chrX-reg6613	P_reg	37.7783092333998	2.65356999363498	0.697093831672331	3.80661809511218	0.000140880036442428	0.0078749041957676	2.10375472103075	AP1S2	chrX	15873053	15843928	-1	P_gene	18296	47421	upstream	0.590909090909091	0.0607282533857394	10984.7524878426	3.08585296714031	0.489248267027067	6.30733550859892	2.83880019918827e-10	1.76431432379551e-08	7.75342403999262	chrX	15843929	15873054	AP1S2	-1	18296	chrX	15843928	15873137	AP1S2	18213
SOX10	no_MITF	no_AP1	no_TEAD	no_SOX10	no_MITF	no_AP1	chrX	15891349	15892349	chrX-reg6613	P_reg	37.7783092333998	2.65356999363498	0.697093831672331	3.80661809511218	0.000140880036442428	0.0078749041957676	2.10375472103075	PIR	chrX	15511686	15402920	-1	P_gene	379663	488429	upstream	0.436363636363636	0.182531860964529	3981.20258519478	3.40803082716108	0.619686673148063	5.49960322665644	3.80646813224697e-08	1.47396881258037e-06	5.83151170553229	chrX	15843929	15873054	AP1S2	-1	18296	chrX	15843928	15873137	AP1S2	18213
SOX10	no_MITF	no_AP1	no_TEAD	no_SOX10	no_MITF	no_AP1	chrX	15891349	15892349	chrX-reg6613	P_reg	37.7783092333998	2.65356999363498	0.697093831672331	3.80661809511218	0.000140880036442428	0.0078749041957676	2.10375472103075	ASB11	chrX	15333777	15298052	-1	P_gene	557572	593297	upstream	0.0099136319419322	0.976921634673323	22.0815536186958	3.49725235982395	1.48598591107388	2.35348958140295	0.0185981290475087	0.122056359060471	0.913439589184687	chrX	15843929	15873054	AP1S2	-1	18296	chrX	15843928	15873137	AP1S2	18213
SOX10	no_MITF	no_AP1	no_TEAD	no_SOX10	no_MITF	no_AP1	chrX	15891349	15892349	chrX-reg6613	P_reg	37.7783092333998	2.65356999363498	0.697093831672331	3.80661809511218	0.000140880036442428	0.0078749041957676	2.10375472103075	ASB9	chrX	15288588	15253409	-1	P_gene	602761	637940	upstream	0.0727272727272727	0.83882493483871	475.644165087445	1.10268703527717	1.27392975610603	0.865579149864359	0.386720993667484	0.722582648485048	0.141112471439009	chrX	15843929	15873054	AP1S2	-1	18296	chrX	15843928	15873137	AP1S2	18213
SOX10	no_MITF	no_AP1	no_TEAD	no_SOX10	no_MITF	no_AP1	chrX	15891349	15892349	chrX-reg6613	P_reg	37.7783092333998	2.65356999363498	0.697093831672331	3.80661809511218	0.000140880036442428	0.0078749041957676	2.10375472103075	GPM6B	chrX	13956756	13789149	-1	P_gene	1934593	2102200	upstream	0.6	0.0561788662417929	8018.00177193516	7.47734729945955	0.51693704840197	14.4647154282608	2.02440508764626e-47	2.79592835993812e-44	43.5534739607097	chrX	15843929	15873054	AP1S2	-1	18296	chrX	15843928	15873137	AP1S2	18213
SOX10	no_MITF	no_AP1	no_TEAD	no_SOX10	no_MITF	no_AP1	chrX	15874380	15875613	chrX-reg6603	P_reg	58.7228689823715	2.86972573629722	0.677606815379694	4.23508983552532	2.2846035327548e-05	0.0020931256735436	2.6792046953651	NHS	chrX	17393542	17754113	1	I_gene	1517929	1878500	upstream	-0.185216946644159	0.585596340360105	162.956683320131	-4.00783004665906	1.31661936466637	-3.04403091296978	0.00233431152780816	0.0242401773522601	-1.61546420699642	chrX	15843929	15873054	AP1S2	-1	1327	chrX	15843928	15873137	AP1S2	1244
SOX10	no_MITF	no_AP1	no_TEAD	no_SOX10	no_MITF	no_AP1	chrX	15874380	15875613	chrX-reg6603	P_reg	58.7228689823715	2.86972573629722	0.677606815379694	4.23508983552532	2.2846035327548e-05	0.0020931256735436	2.6792046953651	REPS2	chrX	16964813	17171394	1	P_gene	1089200	1295781	upstream	0.445454545454545	0.172786506584626	234.972413147196	1.17845911597446	0.900629365282563	1.30848400174553	0.190709197371158	0.522139939058038	0.282213085856283	chrX	15843929	15873054	AP1S2	-1	1327	chrX	15843928	15873137	AP1S2	1244
SOX10	no_MITF	no_AP1	no_TEAD	no_SOX10	no_MITF	no_AP1	chrX	15874380	15875613	chrX-reg6603	P_reg	58.7228689823715	2.86972573629722	0.677606815379694	4.23508983552532	2.2846035327548e-05	0.0020931256735436	2.6792046953651	AP1S2	chrX	15873053	15843928	-1	P_gene	1327	30452	upstream	0.509090909090909	0.114016394963896	10984.7524878426	3.08585296714031	0.489248267027067	6.30733550859892	2.83880019918827e-10	1.76431432379551e-08	7.75342403999262	chrX	15843929	15873054	AP1S2	-1	1327	chrX	15843928	15873137	AP1S2	1244
SOX10	no_MITF	no_AP1	no_TEAD	no_SOX10	no_MITF	no_AP1	chrX	15874380	15875613	chrX-reg6603	P_reg	58.7228689823715	2.86972573629722	0.677606815379694	4.23508983552532	2.2846035327548e-05	0.0020931256735436	2.6792046953651	PIR	chrX	15511686	15402920	-1	P_gene	362694	471460	upstream	0.663636363636364	0.0308508738328496	3981.20258519478	3.40803082716108	0.619686673148063	5.49960322665644	3.80646813224697e-08	1.47396881258037e-06	5.83151170553229	chrX	15843929	15873054	AP1S2	-1	1327	chrX	15843928	15873137	AP1S2	1244
SOX10	no_MITF	no_AP1	no_TEAD	no_SOX10	no_MITF	no_AP1	chrX	15874380	15875613	chrX-reg6603	P_reg	58.7228689823715	2.86972573629722	0.677606815379694	4.23508983552532	2.2846035327548e-05	0.0020931256735436	2.6792046953651	ASB11	chrX	15333777	15298052	-1	P_gene	540603	576328	upstream	-0.0446113437386949	0.896376247789791	22.0815536186958	3.49725235982395	1.48598591107388	2.35348958140295	0.0185981290475087	0.122056359060471	0.913439589184687	chrX	15843929	15873054	AP1S2	-1	1327	chrX	15843928	15873137	AP1S2	1244
SOX10	no_MITF	no_AP1	no_TEAD	no_SOX10	no_MITF	no_AP1	chrX	15874380	15875613	chrX-reg6603	P_reg	58.7228689823715	2.86972573629722	0.677606815379694	4.23508983552532	2.2846035327548e-05	0.0020931256735436	2.6792046953651	ASB9	chrX	15288588	15253409	-1	P_gene	585792	620971	upstream	0.0727272727272727	0.83882493483871	475.644165087445	1.10268703527717	1.27392975610603	0.865579149864359	0.386720993667484	0.722582648485048	0.141112471439009	chrX	15843929	15873054	AP1S2	-1	1327	chrX	15843928	15873137	AP1S2	1244
SOX10	no_MITF	no_AP1	no_TEAD	no_SOX10	no_MITF	no_AP1	chrX	15874380	15875613	chrX-reg6603	P_reg	58.7228689823715	2.86972573629722	0.677606815379694	4.23508983552532	2.2846035327548e-05	0.0020931256735436	2.6792046953651	GPM6B	chrX	13956756	13789149	-1	P_gene	1917624	2085231	upstream	0.472727272727273	0.145606226031775	8018.00177193516	7.47734729945955	0.51693704840197	14.4647154282608	2.02440508764626e-47	2.79592835993812e-44	43.5534739607097	chrX	15843929	15873054	AP1S2	-1	1327	chrX	15843928	15873137	AP1S2	1244
SOX10	no_MITF	no_AP1	no_TEAD	no_SOX10	no_MITF	no_AP1	chrX	15867428	15868428	chrX-reg6597	P_reg	83.5117612675075	3.83945020645208	0.696059164766727	5.51598254975754	3.46836675054709e-08	1.66055585020008e-05	4.77974651300398	NHS	chrX	17393542	17754113	1	I_gene	1525114	1885685	upstream	-0.148173557315327	0.663713068538236	162.956683320131	-4.00783004665906	1.31661936466637	-3.04403091296978	0.00233431152780816	0.0242401773522601	-1.61546420699642	chrX	15843929	15873054	AP1S2	-1	0	chrX	15843928	15873137	AP1S2	0
SOX10	no_MITF	no_AP1	no_TEAD	no_SOX10	no_MITF	no_AP1	chrX	15867428	15868428	chrX-reg6597	P_reg	83.5117612675075	3.83945020645208	0.696059164766727	5.51598254975754	3.46836675054709e-08	1.66055585020008e-05	4.77974651300398	REPS2	chrX	16964813	17171394	1	P_gene	1096385	1302966	upstream	0.481818181818182	0.137219212931031	234.972413147196	1.17845911597446	0.900629365282563	1.30848400174553	0.190709197371158	0.522139939058038	0.282213085856283	chrX	15843929	15873054	AP1S2	-1	0	chrX	15843928	15873137	AP1S2	0
SOX10	no_MITF	no_AP1	no_TEAD	no_SOX10	no_MITF	no_AP1	chrX	15867428	15868428	chrX-reg6597	P_reg	83.5117612675075	3.83945020645208	0.696059164766727	5.51598254975754	3.46836675054709e-08	1.66055585020008e-05	4.77974651300398	AP1S2	chrX	15873053	15843928	-1	P_gene	4625	23500	intronic	0.472727272727273	0.145606226031775	10984.7524878426	3.08585296714031	0.489248267027067	6.30733550859892	2.83880019918827e-10	1.76431432379551e-08	7.75342403999262	chrX	15843929	15873054	AP1S2	-1	0	chrX	15843928	15873137	AP1S2	0
SOX10	no_MITF	no_AP1	no_TEAD	no_SOX10	no_MITF	no_AP1	chrX	15867428	15868428	chrX-reg6597	P_reg	83.5117612675075	3.83945020645208	0.696059164766727	5.51598254975754	3.46836675054709e-08	1.66055585020008e-05	4.77974651300398	PIR	chrX	15511686	15402920	-1	P_gene	355742	464508	upstream	0.627272727272727	0.0439890872097468	3981.20258519478	3.40803082716108	0.619686673148063	5.49960322665644	3.80646813224697e-08	1.47396881258037e-06	5.83151170553229	chrX	15843929	15873054	AP1S2	-1	0	chrX	15843928	15873137	AP1S2	0
SOX10	no_MITF	no_AP1	no_TEAD	no_SOX10	no_MITF	no_AP1	chrX	15867428	15868428	chrX-reg6597	P_reg	83.5117612675075	3.83945020645208	0.696059164766727	5.51598254975754	3.46836675054709e-08	1.66055585020008e-05	4.77974651300398	ASB11	chrX	15333777	15298052	-1	P_gene	533651	569376	upstream	-0.0247840798548305	0.942338803062795	22.0815536186958	3.49725235982395	1.48598591107388	2.35348958140295	0.0185981290475087	0.122056359060471	0.913439589184687	chrX	15843929	15873054	AP1S2	-1	0	chrX	15843928	15873137	AP1S2	0
SOX10	no_MITF	no_AP1	no_TEAD	no_SOX10	no_MITF	no_AP1	chrX	15867428	15868428	chrX-reg6597	P_reg	83.5117612675075	3.83945020645208	0.696059164766727	5.51598254975754	3.46836675054709e-08	1.66055585020008e-05	4.77974651300398	ASB9	chrX	15288588	15253409	-1	P_gene	578840	614019	upstream	0.0181818181818182	0.967576156202937	475.644165087445	1.10268703527717	1.27392975610603	0.865579149864359	0.386720993667484	0.722582648485048	0.141112471439009	chrX	15843929	15873054	AP1S2	-1	0	chrX	15843928	15873137	AP1S2	0
SOX10	no_MITF	no_AP1	no_TEAD	no_SOX10	no_MITF	no_AP1	chrX	15867428	15868428	chrX-reg6597	P_reg	83.5117612675075	3.83945020645208	0.696059164766727	5.51598254975754	3.46836675054709e-08	1.66055585020008e-05	4.77974651300398	GPM6B	chrX	13956756	13789149	-1	P_gene	1910672	2078279	upstream	0.509090909090909	0.114016394963896	8018.00177193516	7.47734729945955	0.51693704840197	14.4647154282608	2.02440508764626e-47	2.79592835993812e-44	43.5534739607097	chrX	15843929	15873054	AP1S2	-1	0	chrX	15843928	15873137	AP1S2	0
no_SOX10	MITF	no_AP1	no_TEAD	no_SOX10	no_MITF	no_AP1	chrX	15866046	15867083	chrX-reg6595	P_reg	80.2361993588161	3.37128813497583	0.70213034579542	4.80151321640515	1.57471113698837e-06	0.000284010243910506	3.54666599518686	NHS	chrX	17393542	17754113	1	I_gene	1526459	1887030	upstream	-0.259303725301823	0.441313562131556	162.956683320131	-4.00783004665906	1.31661936466637	-3.04403091296978	0.00233431152780816	0.0242401773522601	-1.61546420699642	chrX	15843929	15873054	AP1S2	-1	0	chrX	15843928	15873137	AP1S2	0
no_SOX10	MITF	no_AP1	no_TEAD	no_SOX10	no_MITF	no_AP1	chrX	15866046	15867083	chrX-reg6595	P_reg	80.2361993588161	3.37128813497583	0.70213034579542	4.80151321640515	1.57471113698837e-06	0.000284010243910506	3.54666599518686	REPS2	chrX	16964813	17171394	1	P_gene	1097730	1304311	upstream	0.509090909090909	0.114016394963896	234.972413147196	1.17845911597446	0.900629365282563	1.30848400174553	0.190709197371158	0.522139939058038	0.282213085856283	chrX	15843929	15873054	AP1S2	-1	0	chrX	15843928	15873137	AP1S2	0
no_SOX10	MITF	no_AP1	no_TEAD	no_SOX10	no_MITF	no_AP1	chrX	15866046	15867083	chrX-reg6595	P_reg	80.2361993588161	3.37128813497583	0.70213034579542	4.80151321640515	1.57471113698837e-06	0.000284010243910506	3.54666599518686	AP1S2	chrX	15873053	15843928	-1	P_gene	5970	22118	intronic	0.472727272727273	0.145606226031775	10984.7524878426	3.08585296714031	0.489248267027067	6.30733550859892	2.83880019918827e-10	1.76431432379551e-08	7.75342403999262	chrX	15843929	15873054	AP1S2	-1	0	chrX	15843928	15873137	AP1S2	0
no_SOX10	MITF	no_AP1	no_TEAD	no_SOX10	no_MITF	no_AP1	chrX	15866046	15867083	chrX-reg6595	P_reg	80.2361993588161	3.37128813497583	0.70213034579542	4.80151321640515	1.57471113698837e-06	0.000284010243910506	3.54666599518686	PIR	chrX	15511686	15402920	-1	P_gene	354360	463126	upstream	0.7	0.0208123843500963	3981.20258519478	3.40803082716108	0.619686673148063	5.49960322665644	3.80646813224697e-08	1.47396881258037e-06	5.83151170553229	chrX	15843929	15873054	AP1S2	-1	0	chrX	15843928	15873137	AP1S2	0
no_SOX10	MITF	no_AP1	no_TEAD	no_SOX10	no_MITF	no_AP1	chrX	15866046	15867083	chrX-reg6595	P_reg	80.2361993588161	3.37128813497583	0.70213034579542	4.80151321640515	1.57471113698837e-06	0.000284010243910506	3.54666599518686	ASB11	chrX	15333777	15298052	-1	P_gene	532269	567994	upstream	0.099136319419322	0.771816916650639	22.0815536186958	3.49725235982395	1.48598591107388	2.35348958140295	0.0185981290475087	0.122056359060471	0.913439589184687	chrX	15843929	15873054	AP1S2	-1	0	chrX	15843928	15873137	AP1S2	0
no_SOX10	MITF	no_AP1	no_TEAD	no_SOX10	no_MITF	no_AP1	chrX	15866046	15867083	chrX-reg6595	P_reg	80.2361993588161	3.37128813497583	0.70213034579542	4.80151321640515	1.57471113698837e-06	0.000284010243910506	3.54666599518686	ASB9	chrX	15288588	15253409	-1	P_gene	577458	612637	upstream	0.0909090909090909	0.796592401118968	475.644165087445	1.10268703527717	1.27392975610603	0.865579149864359	0.386720993667484	0.722582648485048	0.141112471439009	chrX	15843929	15873054	AP1S2	-1	0	chrX	15843928	15873137	AP1S2	0
no_SOX10	MITF	no_AP1	no_TEAD	no_SOX10	no_MITF	no_AP1	chrX	15866046	15867083	chrX-reg6595	P_reg	80.2361993588161	3.37128813497583	0.70213034579542	4.80151321640515	1.57471113698837e-06	0.000284010243910506	3.54666599518686	GPM6B	chrX	13956756	13789149	-1	P_gene	1909290	2076897	upstream	0.518181818181818	0.106918151178142	8018.00177193516	7.47734729945955	0.51693704840197	14.4647154282608	2.02440508764626e-47	2.79592835993812e-44	43.5534739607097	chrX	15843929	15873054	AP1S2	-1	0	chrX	15843928	15873137	AP1S2	0
no_SOX10	no_MITF	no_AP1	no_TEAD	no_SOX10	no_MITF	no_AP1	chrX	15838810	15839500	chrX-reg6562	P_reg	50.0123480061933	2.62357921163158	0.813213520626868	3.22618739738757	0.001254511886795	0.0375105583108721	1.42584647171901	NHS	chrX	17393542	17754113	1	I_gene	1554042	1914613	upstream	-0.398216435284942	0.225130791837332	162.956683320131	-4.00783004665906	1.31661936466637	-3.04403091296978	0.00233431152780816	0.0242401773522601	-1.61546420699642	chrX	15808595	15841383	ZRSR2	1	0	chrX	15808573	15841382	ZRSR2	0
no_SOX10	no_MITF	no_AP1	no_TEAD	no_SOX10	no_MITF	no_AP1	chrX	15838810	15839500	chrX-reg6562	P_reg	50.0123480061933	2.62357921163158	0.813213520626868	3.22618739738757	0.001254511886795	0.0375105583108721	1.42584647171901	REPS2	chrX	16964813	17171394	1	P_gene	1125313	1331894	upstream	-0.0272727272727273	0.945983670156841	234.972413147196	1.17845911597446	0.900629365282563	1.30848400174553	0.190709197371158	0.522139939058038	0.282213085856283	chrX	15808595	15841383	ZRSR2	1	0	chrX	15808573	15841382	ZRSR2	0
no_SOX10	no_MITF	no_AP1	no_TEAD	no_SOX10	no_MITF	no_AP1	chrX	15838810	15839500	chrX-reg6562	P_reg	50.0123480061933	2.62357921163158	0.813213520626868	3.22618739738757	0.001254511886795	0.0375105583108721	1.42584647171901	AP1S2	chrX	15873053	15843928	-1	P_gene	33553	4428	downstream	0.472727272727273	0.145606226031775	10984.7524878426	3.08585296714031	0.489248267027067	6.30733550859892	2.83880019918827e-10	1.76431432379551e-08	7.75342403999262	chrX	15808595	15841383	ZRSR2	1	0	chrX	15808573	15841382	ZRSR2	0
no_SOX10	no_MITF	no_AP1	no_TEAD	no_SOX10	no_MITF	no_AP1	chrX	15838810	15839500	chrX-reg6562	P_reg	50.0123480061933	2.62357921163158	0.813213520626868	3.22618739738757	0.001254511886795	0.0375105583108721	1.42584647171901	PIR	chrX	15511686	15402920	-1	P_gene	327124	435890	upstream	0.618181818181818	0.0478169053553036	3981.20258519478	3.40803082716108	0.619686673148063	5.49960322665644	3.80646813224697e-08	1.47396881258037e-06	5.83151170553229	chrX	15808595	15841383	ZRSR2	1	0	chrX	15808573	15841382	ZRSR2	0
no_SOX10	no_MITF	no_AP1	no_TEAD	no_SOX10	no_MITF	no_AP1	chrX	15838810	15839500	chrX-reg6562	P_reg	50.0123480061933	2.62357921163158	0.813213520626868	3.22618739738757	0.001254511886795	0.0375105583108721	1.42584647171901	ASB11	chrX	15333777	15298052	-1	P_gene	505033	540758	upstream	0.133834031216085	0.694830743333518	22.0815536186958	3.49725235982395	1.48598591107388	2.35348958140295	0.0185981290475087	0.122056359060471	0.913439589184687	chrX	15808595	15841383	ZRSR2	1	0	chrX	15808573	15841382	ZRSR2	0
no_SOX10	no_MITF	no_AP1	no_TEAD	no_SOX10	no_MITF	no_AP1	chrX	15838810	15839500	chrX-reg6562	P_reg	50.0123480061933	2.62357921163158	0.813213520626868	3.22618739738757	0.001254511886795	0.0375105583108721	1.42584647171901	ASB9	chrX	15288588	15253409	-1	P_gene	550222	585401	upstream	0.309090909090909	0.356039941834194	475.644165087445	1.10268703527717	1.27392975610603	0.865579149864359	0.386720993667484	0.722582648485048	0.141112471439009	chrX	15808595	15841383	ZRSR2	1	0	chrX	15808573	15841382	ZRSR2	0
no_SOX10	no_MITF	no_AP1	no_TEAD	no_SOX10	no_MITF	no_AP1	chrX	15838810	15839500	chrX-reg6562	P_reg	50.0123480061933	2.62357921163158	0.813213520626868	3.22618739738757	0.001254511886795	0.0375105583108721	1.42584647171901	GPM6B	chrX	13956756	13789149	-1	P_gene	1882054	2049661	upstream	0.0454545454545455	0.902917866811604	8018.00177193516	7.47734729945955	0.51693704840197	14.4647154282608	2.02440508764626e-47	2.79592835993812e-44	43.5534739607097	chrX	15808595	15841383	ZRSR2	1	0	chrX	15808573	15841382	ZRSR2	0
no_SOX10	no_MITF	no_AP1	no_TEAD	no_SOX10	no_MITF	no_AP1	chrX	15834430	15834958	chrX-reg6557	P_reg	27.4954988442494	2.56498279083878	0.763969423906575	3.35744168624273	0.000786673353326034	0.0269360413869014	1.56966622933124	NHS	chrX	17393542	17754113	1	I_gene	1558584	1919155	upstream	-0.185216946644159	0.585596340360105	162.956683320131	-4.00783004665906	1.31661936466637	-3.04403091296978	0.00233431152780816	0.0242401773522601	-1.61546420699642	chrX	15808595	15841383	ZRSR2	1	0	chrX	15808573	15841382	ZRSR2	0
no_SOX10	no_MITF	no_AP1	no_TEAD	no_SOX10	no_MITF	no_AP1	chrX	15834430	15834958	chrX-reg6557	P_reg	27.4954988442494	2.56498279083878	0.763969423906575	3.35744168624273	0.000786673353326034	0.0269360413869014	1.56966622933124	REPS2	chrX	16964813	17171394	1	P_gene	1129855	1336436	upstream	0.563636363636364	0.0759390758518602	234.972413147196	1.17845911597446	0.900629365282563	1.30848400174553	0.190709197371158	0.522139939058038	0.282213085856283	chrX	15808595	15841383	ZRSR2	1	0	chrX	15808573	15841382	ZRSR2	0
no_SOX10	no_MITF	no_AP1	no_TEAD	no_SOX10	no_MITF	no_AP1	chrX	15834430	15834958	chrX-reg6557	P_reg	27.4954988442494	2.56498279083878	0.763969423906575	3.35744168624273	0.000786673353326034	0.0269360413869014	1.56966622933124	AP1S2	chrX	15873053	15843928	-1	P_gene	38095	8970	downstream	0.490909090909091	0.12916175578724	10984.7524878426	3.08585296714031	0.489248267027067	6.30733550859892	2.83880019918827e-10	1.76431432379551e-08	7.75342403999262	chrX	15808595	15841383	ZRSR2	1	0	chrX	15808573	15841382	ZRSR2	0
no_SOX10	no_MITF	no_AP1	no_TEAD	no_SOX10	no_MITF	no_AP1	chrX	15834430	15834958	chrX-reg6557	P_reg	27.4954988442494	2.56498279083878	0.763969423906575	3.35744168624273	0.000786673353326034	0.0269360413869014	1.56966622933124	PIR	chrX	15511686	15402920	-1	P_gene	322744	431510	upstream	0.527272727272727	0.100128813234869	3981.20258519478	3.40803082716108	0.619686673148063	5.49960322665644	3.80646813224697e-08	1.47396881258037e-06	5.83151170553229	chrX	15808595	15841383	ZRSR2	1	0	chrX	15808573	15841382	ZRSR2	0
no_SOX10	no_MITF	no_AP1	no_TEAD	no_SOX10	no_MITF	no_AP1	chrX	15834430	15834958	chrX-reg6557	P_reg	27.4954988442494	2.56498279083878	0.763969423906575	3.35744168624273	0.000786673353326034	0.0269360413869014	1.56966622933124	ASB11	chrX	15333777	15298052	-1	P_gene	500653	536378	upstream	-0.198272638838644	0.558936040879458	22.0815536186958	3.49725235982395	1.48598591107388	2.35348958140295	0.0185981290475087	0.122056359060471	0.913439589184687	chrX	15808595	15841383	ZRSR2	1	0	chrX	15808573	15841382	ZRSR2	0
no_SOX10	no_MITF	no_AP1	no_TEAD	no_SOX10	no_MITF	no_AP1	chrX	15834430	15834958	chrX-reg6557	P_reg	27.4954988442494	2.56498279083878	0.763969423906575	3.35744168624273	0.000786673353326034	0.0269360413869014	1.56966622933124	ASB9	chrX	15288588	15253409	-1	P_gene	545842	581021	upstream	-0.109090909090909	0.754880444355198	475.644165087445	1.10268703527717	1.27392975610603	0.865579149864359	0.386720993667484	0.722582648485048	0.141112471439009	chrX	15808595	15841383	ZRSR2	1	0	chrX	15808573	15841382	ZRSR2	0
no_SOX10	no_MITF	no_AP1	no_TEAD	no_SOX10	no_MITF	no_AP1	chrX	15834430	15834958	chrX-reg6557	P_reg	27.4954988442494	2.56498279083878	0.763969423906575	3.35744168624273	0.000786673353326034	0.0269360413869014	1.56966622933124	GPM6B	chrX	13956756	13789149	-1	P_gene	1877674	2045281	upstream	0.436363636363636	0.182531860964529	8018.00177193516	7.47734729945955	0.51693704840197	14.4647154282608	2.02440508764626e-47	2.79592835993812e-44	43.5534739607097	chrX	15808595	15841383	ZRSR2	1	0	chrX	15808573	15841382	ZRSR2	0
no_SOX10	MITF	no_AP1	no_TEAD	no_SOX10	no_MITF	no_AP1	chrX	15834013	15834340	chrX-reg6556	P_reg	32.9521124778201	2.73032952517181	0.723795474379055	3.77223901201395	0.000161789161576968	0.00873644048580076	2.05866547723436	NHS	chrX	17393542	17754113	1	I_gene	1559202	1919773	upstream	-0.148173557315327	0.663713068538236	162.956683320131	-4.00783004665906	1.31661936466637	-3.04403091296978	0.00233431152780816	0.0242401773522601	-1.61546420699642	chrX	15808595	15841383	ZRSR2	1	0	chrX	15808573	15841382	ZRSR2	0
no_SOX10	MITF	no_AP1	no_TEAD	no_SOX10	no_MITF	no_AP1	chrX	15834013	15834340	chrX-reg6556	P_reg	32.9521124778201	2.73032952517181	0.723795474379055	3.77223901201395	0.000161789161576968	0.00873644048580076	2.05866547723436	REPS2	chrX	16964813	17171394	1	P_gene	1130473	1337054	upstream	0.581818181818182	0.0655332271928348	234.972413147196	1.17845911597446	0.900629365282563	1.30848400174553	0.190709197371158	0.522139939058038	0.282213085856283	chrX	15808595	15841383	ZRSR2	1	0	chrX	15808573	15841382	ZRSR2	0
no_SOX10	MITF	no_AP1	no_TEAD	no_SOX10	no_MITF	no_AP1	chrX	15834013	15834340	chrX-reg6556	P_reg	32.9521124778201	2.73032952517181	0.723795474379055	3.77223901201395	0.000161789161576968	0.00873644048580076	2.05866547723436	AP1S2	chrX	15873053	15843928	-1	P_gene	38713	9588	downstream	0.627272727272727	0.0439890872097468	10984.7524878426	3.08585296714031	0.489248267027067	6.30733550859892	2.83880019918827e-10	1.76431432379551e-08	7.75342403999262	chrX	15808595	15841383	ZRSR2	1	0	chrX	15808573	15841382	ZRSR2	0
no_SOX10	MITF	no_AP1	no_TEAD	no_SOX10	no_MITF	no_AP1	chrX	15834013	15834340	chrX-reg6556	P_reg	32.9521124778201	2.73032952517181	0.723795474379055	3.77223901201395	0.000161789161576968	0.00873644048580076	2.05866547723436	PIR	chrX	15511686	15402920	-1	P_gene	322327	431093	upstream	0.572727272727273	0.0706011110697353	3981.20258519478	3.40803082716108	0.619686673148063	5.49960322665644	3.80646813224697e-08	1.47396881258037e-06	5.83151170553229	chrX	15808595	15841383	ZRSR2	1	0	chrX	15808573	15841382	ZRSR2	0
no_SOX10	MITF	no_AP1	no_TEAD	no_SOX10	no_MITF	no_AP1	chrX	15834013	15834340	chrX-reg6556	P_reg	32.9521124778201	2.73032952517181	0.723795474379055	3.77223901201395	0.000161789161576968	0.00873644048580076	2.05866547723436	ASB11	chrX	15333777	15298052	-1	P_gene	500236	535961	upstream	0.104093135390288	0.760688199278719	22.0815536186958	3.49725235982395	1.48598591107388	2.35348958140295	0.0185981290475087	0.122056359060471	0.913439589184687	chrX	15808595	15841383	ZRSR2	1	0	chrX	15808573	15841382	ZRSR2	0
no_SOX10	MITF	no_AP1	no_TEAD	no_SOX10	no_MITF	no_AP1	chrX	15834013	15834340	chrX-reg6556	P_reg	32.9521124778201	2.73032952517181	0.723795474379055	3.77223901201395	0.000161789161576968	0.00873644048580076	2.05866547723436	ASB9	chrX	15288588	15253409	-1	P_gene	545425	580604	upstream	0.2	0.557553078061045	475.644165087445	1.10268703527717	1.27392975610603	0.865579149864359	0.386720993667484	0.722582648485048	0.141112471439009	chrX	15808595	15841383	ZRSR2	1	0	chrX	15808573	15841382	ZRSR2	0
no_SOX10	MITF	no_AP1	no_TEAD	no_SOX10	no_MITF	no_AP1	chrX	15834013	15834340	chrX-reg6556	P_reg	32.9521124778201	2.73032952517181	0.723795474379055	3.77223901201395	0.000161789161576968	0.00873644048580076	2.05866547723436	GPM6B	chrX	13956756	13789149	-1	P_gene	1877257	2044864	upstream	0.581818181818182	0.0655332271928348	8018.00177193516	7.47734729945955	0.51693704840197	14.4647154282608	2.02440508764626e-47	2.79592835993812e-44	43.5534739607097	chrX	15808595	15841383	ZRSR2	1	0	chrX	15808573	15841382	ZRSR2	0
no_SOX10	no_MITF	no_AP1	no_TEAD	no_SOX10	no_MITF	no_AP1	chrX	15672628	15673550	chrX-reg6443	P_reg	80.9475511335239	3.28207965054192	0.624568740187961	5.25495344124042	1.48061922759871e-07	4.9673244031991e-05	4.30387747642138	NHS	chrX	17393542	17754113	1	I_gene	1719992	2080563	upstream	-0.657520160586765	0.0278984982003002	162.956683320131	-4.00783004665906	1.31661936466637	-3.04403091296978	0.00233431152780816	0.0242401773522601	-1.61546420699642	chrX	15645441	15683154	TMEM27	-1	0	chrX	15645438	15683154	TMEM27	0
no_SOX10	no_MITF	no_AP1	no_TEAD	no_SOX10	no_MITF	no_AP1	chrX	15672628	15673550	chrX-reg6443	P_reg	80.9475511335239	3.28207965054192	0.624568740187961	5.25495344124042	1.48061922759871e-07	4.9673244031991e-05	4.30387747642138	REPS2	chrX	16964813	17171394	1	P_gene	1291263	1497844	upstream	0.581818181818182	0.0655332271928348	234.972413147196	1.17845911597446	0.900629365282563	1.30848400174553	0.190709197371158	0.522139939058038	0.282213085856283	chrX	15645441	15683154	TMEM27	-1	0	chrX	15645438	15683154	TMEM27	0
no_SOX10	no_MITF	no_AP1	no_TEAD	no_SOX10	no_MITF	no_AP1	chrX	15672628	15673550	chrX-reg6443	P_reg	80.9475511335239	3.28207965054192	0.624568740187961	5.25495344124042	1.48061922759871e-07	4.9673244031991e-05	4.30387747642138	AP1S2	chrX	15873053	15843928	-1	P_gene	199503	170378	downstream	0.336363636363636	0.313026082995925	10984.7524878426	3.08585296714031	0.489248267027067	6.30733550859892	2.83880019918827e-10	1.76431432379551e-08	7.75342403999262	chrX	15645441	15683154	TMEM27	-1	0	chrX	15645438	15683154	TMEM27	0
no_SOX10	no_MITF	no_AP1	no_TEAD	no_SOX10	no_MITF	no_AP1	chrX	15672628	15673550	chrX-reg6443	P_reg	80.9475511335239	3.28207965054192	0.624568740187961	5.25495344124042	1.48061922759871e-07	4.9673244031991e-05	4.30387747642138	PIR	chrX	15511686	15402920	-1	P_gene	160942	269708	upstream	0.436363636363636	0.182531860964529	3981.20258519478	3.40803082716108	0.619686673148063	5.49960322665644	3.80646813224697e-08	1.47396881258037e-06	5.83151170553229	chrX	15645441	15683154	TMEM27	-1	0	chrX	15645438	15683154	TMEM27	0
no_SOX10	no_MITF	no_AP1	no_TEAD	no_SOX10	no_MITF	no_AP1	chrX	15672628	15673550	chrX-reg6443	P_reg	80.9475511335239	3.28207965054192	0.624568740187961	5.25495344124042	1.48061922759871e-07	4.9673244031991e-05	4.30387747642138	ASB11	chrX	15333777	15298052	-1	P_gene	338851	374576	upstream	0.0743522395644915	0.828004273108697	22.0815536186958	3.49725235982395	1.48598591107388	2.35348958140295	0.0185981290475087	0.122056359060471	0.913439589184687	chrX	15645441	15683154	TMEM27	-1	0	chrX	15645438	15683154	TMEM27	0
no_SOX10	no_MITF	no_AP1	no_TEAD	no_SOX10	no_MITF	no_AP1	chrX	15672628	15673550	chrX-reg6443	P_reg	80.9475511335239	3.28207965054192	0.624568740187961	5.25495344124042	1.48061922759871e-07	4.9673244031991e-05	4.30387747642138	ASB9	chrX	15288588	15253409	-1	P_gene	384040	419219	upstream	0.127272727272727	0.713791318994479	475.644165087445	1.10268703527717	1.27392975610603	0.865579149864359	0.386720993667484	0.722582648485048	0.141112471439009	chrX	15645441	15683154	TMEM27	-1	0	chrX	15645438	15683154	TMEM27	0
no_SOX10	no_MITF	no_AP1	no_TEAD	no_SOX10	no_MITF	no_AP1	chrX	15672628	15673550	chrX-reg6443	P_reg	80.9475511335239	3.28207965054192	0.624568740187961	5.25495344124042	1.48061922759871e-07	4.9673244031991e-05	4.30387747642138	GPM6B	chrX	13956756	13789149	-1	P_gene	1715872	1883479	upstream	0.127272727272727	0.713791318994479	8018.00177193516	7.47734729945955	0.51693704840197	14.4647154282608	2.02440508764626e-47	2.79592835993812e-44	43.5534739607097	chrX	15645441	15683154	TMEM27	-1	0	chrX	15645438	15683154	TMEM27	0
no_SOX10	no_MITF	no_AP1	no_TEAD	no_SOX10	no_MITF	no_AP1	chrX	15672628	15673550	chrX-reg6443	P_reg	80.9475511335239	3.28207965054192	0.624568740187961	5.25495344124042	1.48061922759871e-07	4.9673244031991e-05	4.30387747642138	RAB9A	chrX	13707243	13728624	1	P_gene	1965385	1944004	downstream	0.236363636363636	0.485475943733222	1151.26232927899	1.21405802883679	0.466602513779339	2.60191060481713	0.00927060140968198	0.0713089764626642	1.14685579717728	chrX	15645441	15683154	TMEM27	-1	0	chrX	15645438	15683154	TMEM27	0
no_SOX10	no_MITF	no_AP1	no_TEAD	no_SOX10	no_MITF	no_AP1	chrX	15671758	15672628	chrX-reg6442	P_reg	96.3642588447159	3.14219859808442	0.704874879390656	4.45781044261467	8.2801071804591e-06	0.000983599335525805	3.00718177332248	NHS	chrX	17393542	17754113	1	I_gene	1720914	2081485	upstream	-0.537129145268061	0.0884108604144379	162.956683320131	-4.00783004665906	1.31661936466637	-3.04403091296978	0.00233431152780816	0.0242401773522601	-1.61546420699642	chrX	15645441	15683154	TMEM27	-1	0	chrX	15645438	15683154	TMEM27	0
no_SOX10	no_MITF	no_AP1	no_TEAD	no_SOX10	no_MITF	no_AP1	chrX	15671758	15672628	chrX-reg6442	P_reg	96.3642588447159	3.14219859808442	0.704874879390656	4.45781044261467	8.2801071804591e-06	0.000983599335525805	3.00718177332248	REPS2	chrX	16964813	17171394	1	P_gene	1292185	1498766	upstream	0.527272727272727	0.100128813234869	234.972413147196	1.17845911597446	0.900629365282563	1.30848400174553	0.190709197371158	0.522139939058038	0.282213085856283	chrX	15645441	15683154	TMEM27	-1	0	chrX	15645438	15683154	TMEM27	0
no_SOX10	no_MITF	no_AP1	no_TEAD	no_SOX10	no_MITF	no_AP1	chrX	15671758	15672628	chrX-reg6442	P_reg	96.3642588447159	3.14219859808442	0.704874879390656	4.45781044261467	8.2801071804591e-06	0.000983599335525805	3.00718177332248	AP1S2	chrX	15873053	15843928	-1	P_gene	200425	171300	downstream	0.345454545454545	0.299387684486895	10984.7524878426	3.08585296714031	0.489248267027067	6.30733550859892	2.83880019918827e-10	1.76431432379551e-08	7.75342403999262	chrX	15645441	15683154	TMEM27	-1	0	chrX	15645438	15683154	TMEM27	0
no_SOX10	no_MITF	no_AP1	no_TEAD	no_SOX10	no_MITF	no_AP1	chrX	15671758	15672628	chrX-reg6442	P_reg	96.3642588447159	3.14219859808442	0.704874879390656	4.45781044261467	8.2801071804591e-06	0.000983599335525805	3.00718177332248	PIR	chrX	15511686	15402920	-1	P_gene	160072	268838	upstream	0.609090909090909	0.0518776080763114	3981.20258519478	3.40803082716108	0.619686673148063	5.49960322665644	3.80646813224697e-08	1.47396881258037e-06	5.83151170553229	chrX	15645441	15683154	TMEM27	-1	0	chrX	15645438	15683154	TMEM27	0
no_SOX10	no_MITF	no_AP1	no_TEAD	no_SOX10	no_MITF	no_AP1	chrX	15671758	15672628	chrX-reg6442	P_reg	96.3642588447159	3.14219859808442	0.704874879390656	4.45781044261467	8.2801071804591e-06	0.000983599335525805	3.00718177332248	ASB11	chrX	15333777	15298052	-1	P_gene	337981	373706	upstream	0.0247840798548305	0.942338803062795	22.0815536186958	3.49725235982395	1.48598591107388	2.35348958140295	0.0185981290475087	0.122056359060471	0.913439589184687	chrX	15645441	15683154	TMEM27	-1	0	chrX	15645438	15683154	TMEM27	0
no_SOX10	no_MITF	no_AP1	no_TEAD	no_SOX10	no_MITF	no_AP1	chrX	15671758	15672628	chrX-reg6442	P_reg	96.3642588447159	3.14219859808442	0.704874879390656	4.45781044261467	8.2801071804591e-06	0.000983599335525805	3.00718177332248	ASB9	chrX	15288588	15253409	-1	P_gene	383170	418349	upstream	0.181818181818182	0.59521871798588	475.644165087445	1.10268703527717	1.27392975610603	0.865579149864359	0.386720993667484	0.722582648485048	0.141112471439009	chrX	15645441	15683154	TMEM27	-1	0	chrX	15645438	15683154	TMEM27	0
no_SOX10	no_MITF	no_AP1	no_TEAD	no_SOX10	no_MITF	no_AP1	chrX	15671758	15672628	chrX-reg6442	P_reg	96.3642588447159	3.14219859808442	0.704874879390656	4.45781044261467	8.2801071804591e-06	0.000983599335525805	3.00718177332248	GPM6B	chrX	13956756	13789149	-1	P_gene	1715002	1882609	upstream	0.181818181818182	0.59521871798588	8018.00177193516	7.47734729945955	0.51693704840197	14.4647154282608	2.02440508764626e-47	2.79592835993812e-44	43.5534739607097	chrX	15645441	15683154	TMEM27	-1	0	chrX	15645438	15683154	TMEM27	0
no_SOX10	no_MITF	no_AP1	no_TEAD	no_SOX10	no_MITF	no_AP1	chrX	15671758	15672628	chrX-reg6442	P_reg	96.3642588447159	3.14219859808442	0.704874879390656	4.45781044261467	8.2801071804591e-06	0.000983599335525805	3.00718177332248	RAB9A	chrX	13707243	13728624	1	P_gene	1964515	1943134	downstream	0.372727272727273	0.260598370671166	1151.26232927899	1.21405802883679	0.466602513779339	2.60191060481713	0.00927060140968198	0.0713089764626642	1.14685579717728	chrX	15645441	15683154	TMEM27	-1	0	chrX	15645438	15683154	TMEM27	0
SOX10	no_MITF	no_AP1	no_TEAD	no_SOX10	no_MITF	no_AP1	chrX	15529641	15530365	chrX-reg6343	P_reg	32.0841627996626	2.74362044283737	0.823626449951033	3.33114659321648	0.00086489043059768	0.0287885330442968	1.54078046457655	NHS	chrX	17393542	17754113	1	I_gene	1863177	2223748	upstream	-0.31486880929507	0.345628197468124	162.956683320131	-4.00783004665906	1.31661936466637	-3.04403091296978	0.00233431152780816	0.0242401773522601	-1.61546420699642	chrX	15482369	15574652	BMX	1	0	chrX	15525430	15574652	BMX	0
SOX10	no_MITF	no_AP1	no_TEAD	no_SOX10	no_MITF	no_AP1	chrX	15529641	15530365	chrX-reg6343	P_reg	32.0841627996626	2.74362044283737	0.823626449951033	3.33114659321648	0.00086489043059768	0.0287885330442968	1.54078046457655	NHS	chrX	17393542	17754113	1	I_gene	1863177	2223748	upstream	-0.31486880929507	0.345628197468124	162.956683320131	-4.00783004665906	1.31661936466637	-3.04403091296978	0.00233431152780816	0.0242401773522601	-1.61546420699642	chrX	15482369	15574652	BMX	1	0	chrX	15518899	15574652	BMX	0
SOX10	no_MITF	no_AP1	no_TEAD	no_SOX10	no_MITF	no_AP1	chrX	15529641	15530365	chrX-reg6343	P_reg	32.0841627996626	2.74362044283737	0.823626449951033	3.33114659321648	0.00086489043059768	0.0287885330442968	1.54078046457655	REPS2	chrX	16964813	17171394	1	P_gene	1434448	1641029	upstream	0.0909090909090909	0.796592401118968	234.972413147196	1.17845911597446	0.900629365282563	1.30848400174553	0.190709197371158	0.522139939058038	0.282213085856283	chrX	15482369	15574652	BMX	1	0	chrX	15525430	15574652	BMX	0
SOX10	no_MITF	no_AP1	no_TEAD	no_SOX10	no_MITF	no_AP1	chrX	15529641	15530365	chrX-reg6343	P_reg	32.0841627996626	2.74362044283737	0.823626449951033	3.33114659321648	0.00086489043059768	0.0287885330442968	1.54078046457655	REPS2	chrX	16964813	17171394	1	P_gene	1434448	1641029	upstream	0.0909090909090909	0.796592401118968	234.972413147196	1.17845911597446	0.900629365282563	1.30848400174553	0.190709197371158	0.522139939058038	0.282213085856283	chrX	15482369	15574652	BMX	1	0	chrX	15518899	15574652	BMX	0
SOX10	no_MITF	no_AP1	no_TEAD	no_SOX10	no_MITF	no_AP1	chrX	15529641	15530365	chrX-reg6343	P_reg	32.0841627996626	2.74362044283737	0.823626449951033	3.33114659321648	0.00086489043059768	0.0287885330442968	1.54078046457655	AP1S2	chrX	15873053	15843928	-1	P_gene	342688	313563	downstream	0.472727272727273	0.145606226031775	10984.7524878426	3.08585296714031	0.489248267027067	6.30733550859892	2.83880019918827e-10	1.76431432379551e-08	7.75342403999262	chrX	15482369	15574652	BMX	1	0	chrX	15525430	15574652	BMX	0
SOX10	no_MITF	no_AP1	no_TEAD	no_SOX10	no_MITF	no_AP1	chrX	15529641	15530365	chrX-reg6343	P_reg	32.0841627996626	2.74362044283737	0.823626449951033	3.33114659321648	0.00086489043059768	0.0287885330442968	1.54078046457655	AP1S2	chrX	15873053	15843928	-1	P_gene	342688	313563	downstream	0.472727272727273	0.145606226031775	10984.7524878426	3.08585296714031	0.489248267027067	6.30733550859892	2.83880019918827e-10	1.76431432379551e-08	7.75342403999262	chrX	15482369	15574652	BMX	1	0	chrX	15518899	15574652	BMX	0
SOX10	no_MITF	no_AP1	no_TEAD	no_SOX10	no_MITF	no_AP1	chrX	15529641	15530365	chrX-reg6343	P_reg	32.0841627996626	2.74362044283737	0.823626449951033	3.33114659321648	0.00086489043059768	0.0287885330442968	1.54078046457655	PIR	chrX	15511686	15402920	-1	P_gene	17955	126721	upstream	0.7	0.0208123843500963	3981.20258519478	3.40803082716108	0.619686673148063	5.49960322665644	3.80646813224697e-08	1.47396881258037e-06	5.83151170553229	chrX	15482369	15574652	BMX	1	0	chrX	15525430	15574652	BMX	0
SOX10	no_MITF	no_AP1	no_TEAD	no_SOX10	no_MITF	no_AP1	chrX	15529641	15530365	chrX-reg6343	P_reg	32.0841627996626	2.74362044283737	0.823626449951033	3.33114659321648	0.00086489043059768	0.0287885330442968	1.54078046457655	PIR	chrX	15511686	15402920	-1	P_gene	17955	126721	upstream	0.7	0.0208123843500963	3981.20258519478	3.40803082716108	0.619686673148063	5.49960322665644	3.80646813224697e-08	1.47396881258037e-06	5.83151170553229	chrX	15482369	15574652	BMX	1	0	chrX	15518899	15574652	BMX	0
SOX10	no_MITF	no_AP1	no_TEAD	no_SOX10	no_MITF	no_AP1	chrX	15529641	15530365	chrX-reg6343	P_reg	32.0841627996626	2.74362044283737	0.823626449951033	3.33114659321648	0.00086489043059768	0.0287885330442968	1.54078046457655	ASB11	chrX	15333777	15298052	-1	P_gene	195864	231589	upstream	0.0148704479128983	0.965387412955317	22.0815536186958	3.49725235982395	1.48598591107388	2.35348958140295	0.0185981290475087	0.122056359060471	0.913439589184687	chrX	15482369	15574652	BMX	1	0	chrX	15525430	15574652	BMX	0
SOX10	no_MITF	no_AP1	no_TEAD	no_SOX10	no_MITF	no_AP1	chrX	15529641	15530365	chrX-reg6343	P_reg	32.0841627996626	2.74362044283737	0.823626449951033	3.33114659321648	0.00086489043059768	0.0287885330442968	1.54078046457655	ASB11	chrX	15333777	15298052	-1	P_gene	195864	231589	upstream	0.0148704479128983	0.965387412955317	22.0815536186958	3.49725235982395	1.48598591107388	2.35348958140295	0.0185981290475087	0.122056359060471	0.913439589184687	chrX	15482369	15574652	BMX	1	0	chrX	15518899	15574652	BMX	0
SOX10	no_MITF	no_AP1	no_TEAD	no_SOX10	no_MITF	no_AP1	chrX	15529641	15530365	chrX-reg6343	P_reg	32.0841627996626	2.74362044283737	0.823626449951033	3.33114659321648	0.00086489043059768	0.0287885330442968	1.54078046457655	ASB9	chrX	15288588	15253409	-1	P_gene	241053	276232	upstream	0.109090909090909	0.754880444355198	475.644165087445	1.10268703527717	1.27392975610603	0.865579149864359	0.386720993667484	0.722582648485048	0.141112471439009	chrX	15482369	15574652	BMX	1	0	chrX	15525430	15574652	BMX	0
SOX10	no_MITF	no_AP1	no_TEAD	no_SOX10	no_MITF	no_AP1	chrX	15529641	15530365	chrX-reg6343	P_reg	32.0841627996626	2.74362044283737	0.823626449951033	3.33114659321648	0.00086489043059768	0.0287885330442968	1.54078046457655	ASB9	chrX	15288588	15253409	-1	P_gene	241053	276232	upstream	0.109090909090909	0.754880444355198	475.644165087445	1.10268703527717	1.27392975610603	0.865579149864359	0.386720993667484	0.722582648485048	0.141112471439009	chrX	15482369	15574652	BMX	1	0	chrX	15518899	15574652	BMX	0
SOX10	no_MITF	no_AP1	no_TEAD	no_SOX10	no_MITF	no_AP1	chrX	15529641	15530365	chrX-reg6343	P_reg	32.0841627996626	2.74362044283737	0.823626449951033	3.33114659321648	0.00086489043059768	0.0287885330442968	1.54078046457655	GPM6B	chrX	13956756	13789149	-1	P_gene	1572885	1740492	upstream	0.290909090909091	0.386434553629285	8018.00177193516	7.47734729945955	0.51693704840197	14.4647154282608	2.02440508764626e-47	2.79592835993812e-44	43.5534739607097	chrX	15482369	15574652	BMX	1	0	chrX	15525430	15574652	BMX	0
SOX10	no_MITF	no_AP1	no_TEAD	no_SOX10	no_MITF	no_AP1	chrX	15529641	15530365	chrX-reg6343	P_reg	32.0841627996626	2.74362044283737	0.823626449951033	3.33114659321648	0.00086489043059768	0.0287885330442968	1.54078046457655	GPM6B	chrX	13956756	13789149	-1	P_gene	1572885	1740492	upstream	0.290909090909091	0.386434553629285	8018.00177193516	7.47734729945955	0.51693704840197	14.4647154282608	2.02440508764626e-47	2.79592835993812e-44	43.5534739607097	chrX	15482369	15574652	BMX	1	0	chrX	15518899	15574652	BMX	0
SOX10	no_MITF	no_AP1	no_TEAD	no_SOX10	no_MITF	no_AP1	chrX	15529641	15530365	chrX-reg6343	P_reg	32.0841627996626	2.74362044283737	0.823626449951033	3.33114659321648	0.00086489043059768	0.0287885330442968	1.54078046457655	RAB9A	chrX	13707243	13728624	1	P_gene	1822398	1801017	downstream	0.736363636363636	0.0133753659145312	1151.26232927899	1.21405802883679	0.466602513779339	2.60191060481713	0.00927060140968198	0.0713089764626642	1.14685579717728	chrX	15482369	15574652	BMX	1	0	chrX	15525430	15574652	BMX	0
SOX10	no_MITF	no_AP1	no_TEAD	no_SOX10	no_MITF	no_AP1	chrX	15529641	15530365	chrX-reg6343	P_reg	32.0841627996626	2.74362044283737	0.823626449951033	3.33114659321648	0.00086489043059768	0.0287885330442968	1.54078046457655	RAB9A	chrX	13707243	13728624	1	P_gene	1822398	1801017	downstream	0.736363636363636	0.0133753659145312	1151.26232927899	1.21405802883679	0.466602513779339	2.60191060481713	0.00927060140968198	0.0713089764626642	1.14685579717728	chrX	15482369	15574652	BMX	1	0	chrX	15518899	15574652	BMX	0
no_SOX10	no_MITF	no_AP1	no_TEAD	no_SOX10	no_MITF	no_AP1	chrX	15514638	15515638	chrX-reg6328	P_reg	92.3857552378962	2.75420898706431	0.75114617709027	3.66667510408339	0.000245724675568412	0.0118790618096573	1.92521785792202	NHS	chrX	17393542	17754113	1	I_gene	1877904	2238475	upstream	-0.398216435284942	0.225130791837332	162.956683320131	-4.00783004665906	1.31661936466637	-3.04403091296978	0.00233431152780816	0.0242401773522601	-1.61546420699642	chrX	15482369	15574652	BMX	1	0	chrX	15402923	15511711	PIR	2928
no_SOX10	no_MITF	no_AP1	no_TEAD	no_SOX10	no_MITF	no_AP1	chrX	15514638	15515638	chrX-reg6328	P_reg	92.3857552378962	2.75420898706431	0.75114617709027	3.66667510408339	0.000245724675568412	0.0118790618096573	1.92521785792202	REPS2	chrX	16964813	17171394	1	P_gene	1449175	1655756	upstream	0.272727272727273	0.418166994020657	234.972413147196	1.17845911597446	0.900629365282563	1.30848400174553	0.190709197371158	0.522139939058038	0.282213085856283	chrX	15482369	15574652	BMX	1	0	chrX	15402923	15511711	PIR	2928
no_SOX10	no_MITF	no_AP1	no_TEAD	no_SOX10	no_MITF	no_AP1	chrX	15514638	15515638	chrX-reg6328	P_reg	92.3857552378962	2.75420898706431	0.75114617709027	3.66667510408339	0.000245724675568412	0.0118790618096573	1.92521785792202	AP1S2	chrX	15873053	15843928	-1	P_gene	357415	328290	downstream	0.3	0.371067789395025	10984.7524878426	3.08585296714031	0.489248267027067	6.30733550859892	2.83880019918827e-10	1.76431432379551e-08	7.75342403999262	chrX	15482369	15574652	BMX	1	0	chrX	15402923	15511711	PIR	2928
no_SOX10	no_MITF	no_AP1	no_TEAD	no_SOX10	no_MITF	no_AP1	chrX	15514638	15515638	chrX-reg6328	P_reg	92.3857552378962	2.75420898706431	0.75114617709027	3.66667510408339	0.000245724675568412	0.0118790618096573	1.92521785792202	PIR	chrX	15511686	15402920	-1	P_gene	2952	111718	upstream	0.872727272727273	0.000948977059617062	3981.20258519478	3.40803082716108	0.619686673148063	5.49960322665644	3.80646813224697e-08	1.47396881258037e-06	5.83151170553229	chrX	15482369	15574652	BMX	1	0	chrX	15402923	15511711	PIR	2928
no_SOX10	no_MITF	no_AP1	no_TEAD	no_SOX10	no_MITF	no_AP1	chrX	15514638	15515638	chrX-reg6328	P_reg	92.3857552378962	2.75420898706431	0.75114617709027	3.66667510408339	0.000245724675568412	0.0118790618096573	1.92521785792202	ASB11	chrX	15333777	15298052	-1	P_gene	180861	216586	upstream	0.213143086751542	0.529178190201111	22.0815536186958	3.49725235982395	1.48598591107388	2.35348958140295	0.0185981290475087	0.122056359060471	0.913439589184687	chrX	15482369	15574652	BMX	1	0	chrX	15402923	15511711	PIR	2928
no_SOX10	no_MITF	no_AP1	no_TEAD	no_SOX10	no_MITF	no_AP1	chrX	15514638	15515638	chrX-reg6328	P_reg	92.3857552378962	2.75420898706431	0.75114617709027	3.66667510408339	0.000245724675568412	0.0118790618096573	1.92521785792202	ASB9	chrX	15288588	15253409	-1	P_gene	226050	261229	upstream	0.436363636363636	0.182531860964529	475.644165087445	1.10268703527717	1.27392975610603	0.865579149864359	0.386720993667484	0.722582648485048	0.141112471439009	chrX	15482369	15574652	BMX	1	0	chrX	15402923	15511711	PIR	2928
no_SOX10	no_MITF	no_AP1	no_TEAD	no_SOX10	no_MITF	no_AP1	chrX	15514638	15515638	chrX-reg6328	P_reg	92.3857552378962	2.75420898706431	0.75114617709027	3.66667510408339	0.000245724675568412	0.0118790618096573	1.92521785792202	GPM6B	chrX	13956756	13789149	-1	P_gene	1557882	1725489	upstream	0.372727272727273	0.260598370671166	8018.00177193516	7.47734729945955	0.51693704840197	14.4647154282608	2.02440508764626e-47	2.79592835993812e-44	43.5534739607097	chrX	15482369	15574652	BMX	1	0	chrX	15402923	15511711	PIR	2928
no_SOX10	no_MITF	no_AP1	no_TEAD	no_SOX10	no_MITF	no_AP1	chrX	15514638	15515638	chrX-reg6328	P_reg	92.3857552378962	2.75420898706431	0.75114617709027	3.66667510408339	0.000245724675568412	0.0118790618096573	1.92521785792202	RAB9A	chrX	13707243	13728624	1	P_gene	1807395	1786014	downstream	0.490909090909091	0.12916175578724	1151.26232927899	1.21405802883679	0.466602513779339	2.60191060481713	0.00927060140968198	0.0713089764626642	1.14685579717728	chrX	15482369	15574652	BMX	1	0	chrX	15402923	15511711	PIR	2928
no_SOX10	no_MITF	no_AP1	no_TEAD	no_SOX10	no_MITF	no_AP1	chrX	154028031	154028566	chrX-reg57783	I_reg	13.2687059189843	-2.66403817121973	0.657354097623727	-4.0526683880879	5.06367530730656e-05	0.00374694972568448	-2.426322133969	CLIC2	chrX	154563965	154505499	-1	I_gene	535399	476933	downstream	0.292913080784807	0.382040805434077	37.5562528102091	-4.97324790059523	1.19905097191982	-4.14765345015525	3.35900328599309e-05	0.000648329360945561	-3.1882043100215	chrX	154006959	154049282	MPP1	-1	0	chrX	154006958	154033802	MPP1	0
no_SOX10	no_MITF	no_AP1	no_TEAD	no_SOX10	no_MITF	no_AP1	chrX	154028031	154028566	chrX-reg57783	I_reg	13.2687059189843	-2.66403817121973	0.657354097623727	-4.0526683880879	5.06367530730656e-05	0.00374694972568448	-2.426322133969	CTAG2	chrX	153881852	153880245	-1	I_gene	146179	147786	upstream	0.0637814866609487	0.852205971286359	293.825184357266	-1.38560503218902	0.831138704376858	-1.66711648115085	0.095491245570374	0.35912728138084	-0.444751602105565	chrX	154006959	154049282	MPP1	-1	0	chrX	154006958	154033802	MPP1	0
no_SOX10	no_MITF	no_AP1	no_TEAD	no_SOX10	no_MITF	no_AP1	chrX	154028031	154028566	chrX-reg57783	I_reg	13.2687059189843	-2.66403817121973	0.657354097623727	-4.0526683880879	5.06367530730656e-05	0.00374694972568448	-2.426322133969	SLC10A3	chrX	153719015	153715644	-1	I_gene	309016	312387	upstream	0.445454545454545	0.172786506584626	698.553797277687	-1.54619263895301	0.441023131364241	-3.50592186439312	0.000455028776974756	0.00613449858763147	-2.21222092919192	chrX	154006959	154049282	MPP1	-1	0	chrX	154006958	154033802	MPP1	0
no_SOX10	no_MITF	no_AP1	no_TEAD	no_SOX10	no_MITF	no_AP1	chrX	154028031	154028566	chrX-reg57783	I_reg	13.2687059189843	-2.66403817121973	0.657354097623727	-4.0526683880879	5.06367530730656e-05	0.00374694972568448	-2.426322133969	TKTL1	chrX	153524023	153558699	1	P_gene	504008	469332	downstream	-0.118181818181818	0.734251788754801	146.820802300327	4.13806430858595	1.31128702620744	3.15572733191317	0.0016009845023083	0.0176890998788375	1.75229426588054	chrX	154006959	154049282	MPP1	-1	0	chrX	154006958	154033802	MPP1	0
no_SOX10	no_MITF	no_AP1	no_TEAD	no_SOX10	no_MITF	no_AP1	chrX	154028031	154028566	chrX-reg57783	I_reg	13.2687059189843	-2.66403817121973	0.657354097623727	-4.0526683880879	5.06367530730656e-05	0.00374694972568448	-2.426322133969	RENBP	chrX	153210231	153200715	-1	P_gene	817800	827316	upstream	-0.154545454545455	0.653538937959264	4659.50633875917	4.50559071974466	0.847497428588123	5.31634736314267	1.05870952778706e-07	3.78154006620493e-06	5.42233129380297	chrX	154006959	154049282	MPP1	-1	0	chrX	154006958	154033802	MPP1	0
no_SOX10	no_MITF	no_AP1	no_TEAD	no_SOX10	no_MITF	no_AP1	chrX	154028031	154028566	chrX-reg57783	I_reg	13.2687059189843	-2.66403817121973	0.657354097623727	-4.0526683880879	5.06367530730656e-05	0.00374694972568448	-2.426322133969	PDZD4	chrX	153096019	153067620	-1	P_gene	932012	960411	upstream	-0.472727272727273	0.145606226031775	792.585481119685	2.00254143494084	1.06603947314247	1.87848713428759	0.0603145554642796	0.272919521085182	0.563965399484485	chrX	154006959	154049282	MPP1	-1	0	chrX	154006958	154033802	MPP1	0
no_SOX10	no_MITF	no_AP1	no_TEAD	no_SOX10	no_MITF	no_AP1	chrX	154028031	154028566	chrX-reg57783	I_reg	13.2687059189843	-2.66403817121973	0.657354097623727	-4.0526683880879	5.06367530730656e-05	0.00374694972568448	-2.426322133969	PLXNB3	chrX	153029650	153044800	1	P_gene	998381	983231	downstream	-0.581818181818182	0.0655332271928347	2343.67343787378	1.17526883689991	0.744098077130162	1.57945420505949	0.114231912660008	0.397460982312576	0.400705498449143	chrX	154006959	154049282	MPP1	-1	0	chrX	154006958	154033802	MPP1	0
no_SOX10	no_MITF	no_AP1	no_TEAD	no_SOX10	no_MITF	no_AP1	chrX	154028031	154028566	chrX-reg57783	I_reg	13.2687059189843	-2.66403817121973	0.657354097623727	-4.0526683880879	5.06367530730656e-05	0.00374694972568448	-2.426322133969	ABCD1	chrX	152990322	153010215	1	P_gene	1037709	1017816	downstream	-0.186788639507064	0.582361374840651	3772.2628154737	1.99598782987935	0.814796808785312	2.44967556126655	0.0142984985997603	0.100186210594713	0.999192049673755	chrX	154006959	154049282	MPP1	-1	0	chrX	154006958	154033802	MPP1	0
no_SOX10	no_MITF	no_AP1	no_TEAD	no_SOX10	no_MITF	no_AP1	chrX	154028031	154028566	chrX-reg57783	I_reg	13.2687059189843	-2.66403817121973	0.657354097623727	-4.0526683880879	5.06367530730656e-05	0.00374694972568448	-2.426322133969	SLC6A8	chrX	152953553	152962047	1	P_gene	1074478	1065984	downstream	-0.181818181818182	0.59521871798588	8179.12662483337	1.83454674968357	0.583167224669417	3.14583308539593	0.00165614493005554	0.018201486720239	1.73989313684869	chrX	154006959	154049282	MPP1	-1	0	chrX	154006958	154033802	MPP1	0
no_SOX10	no_MITF	no_AP1	no_TEAD	no_SOX10	no_MITF	no_AP1	chrX	154028031	154028566	chrX-reg57783	I_reg	13.2687059189843	-2.66403817121973	0.657354097623727	-4.0526683880879	5.06367530730656e-05	0.00374694972568448	-2.426322133969	DUSP9	chrX	152907945	152916780	1	P_gene	1120086	1111251	downstream	-0.0909090909090909	0.796592401118967	277.739523022318	1.90080038609458	0.846997177969139	2.24416377708857	0.02482186571017	0.148620323110507	0.827921798844288	chrX	154006959	154049282	MPP1	-1	0	chrX	154006958	154033802	MPP1	0
no_SOX10	no_MITF	no_AP1	no_TEAD	no_SOX10	no_MITF	no_AP1	chrX	154028031	154028566	chrX-reg57783	I_reg	13.2687059189843	-2.66403817121973	0.657354097623727	-4.0526683880879	5.06367530730656e-05	0.00374694972568448	-2.426322133969	BGN	chrX	152760396	152775011	1	I_gene	1267635	1253020	downstream	0.327272727272727	0.327015951002671	1205.32587192539	-2.60070002781909	1.37693926011909	-1.88875435768616	0.0589247512160001	0.269079595009141	-0.570119234644014	chrX	154006959	154049282	MPP1	-1	0	chrX	154006958	154033802	MPP1	0
no_SOX10	no_MITF	no_AP1	no_TEAD	no_SOX10	no_MITF	no_AP1	chrX	154028031	154028566	chrX-reg57783	I_reg	13.2687059189843	-2.66403817121973	0.657354097623727	-4.0526683880879	5.06367530730656e-05	0.00374694972568448	-2.426322133969	MAGEA1	chrX	152486114	152481521	-1	I_gene	1541917	1546510	upstream	0.783601121834513	0.0043229900186627	889.67127257926	-1.63408697769783	1.35278290411951	-1.2079447283978	0.227068523237999	0.569389094986549	-0.244590854773396	chrX	154006959	154049282	MPP1	-1	0	chrX	154006958	154033802	MPP1	0
no_SOX10	no_MITF	no_AP1	no_TEAD	no_SOX10	no_MITF	no_AP1	chrX	154028031	154028566	chrX-reg57783	I_reg	13.2687059189843	-2.66403817121973	0.657354097623727	-4.0526683880879	5.06367530730656e-05	0.00374694972568448	-2.426322133969	PNMA3	chrX	152224765	152228826	1	P_gene	1803266	1799205	downstream	-0.228312882488612	0.499525990235336	34.6588693320995	2.92822619177737	1.35349343362743	2.16345799619403	0.0305059710396996	0.172124021799122	0.764158514874166	chrX	154006959	154049282	MPP1	-1	0	chrX	154006958	154033802	MPP1	0
no_SOX10	no_MITF	no_AP1	no_TEAD	no_SOX10	no_MITF	no_AP1	chrX	154028031	154028566	chrX-reg57783	I_reg	13.2687059189843	-2.66403817121973	0.657354097623727	-4.0526683880879	5.06367530730656e-05	0.00374694972568448	-2.426322133969	ZNF185	chrX	152082985	152142024	1	I_gene	1945046	1886007	downstream	0.436363636363636	0.182531860964529	627.273735082195	-3.30743680611161	0.759114380599369	-4.35696765947206	1.31876744603371e-05	0.000285579779689877	-3.54427254577537	chrX	154006959	154049282	MPP1	-1	0	chrX	154006958	154033802	MPP1	0
no_SOX10	no_MITF	AP1	no_TEAD	no_SOX10	no_MITF	no_AP1	chrX	154027167	154028019	chrX-reg57782	I_reg	21.0838546308623	-3.12982460007148	0.640386018753237	-4.88740307941906	1.02174766741114e-06	0.000205671466139517	-3.68682595603364	CLIC2	chrX	154563965	154505499	-1	I_gene	535946	477480	downstream	0.375294884755534	0.255398102941851	37.5562528102091	-4.97324790059523	1.19905097191982	-4.14765345015525	3.35900328599309e-05	0.000648329360945561	-3.1882043100215	chrX	154006959	154049282	MPP1	-1	0	chrX	154006958	154033802	MPP1	0
no_SOX10	no_MITF	AP1	no_TEAD	no_SOX10	no_MITF	no_AP1	chrX	154027167	154028019	chrX-reg57782	I_reg	21.0838546308623	-3.12982460007148	0.640386018753237	-4.88740307941906	1.02174766741114e-06	0.000205671466139517	-3.68682595603364	CTAG2	chrX	153881852	153880245	-1	I_gene	145315	146922	upstream	0.0273349228546923	0.936414021329089	293.825184357266	-1.38560503218902	0.831138704376858	-1.66711648115085	0.095491245570374	0.35912728138084	-0.444751602105565	chrX	154006959	154049282	MPP1	-1	0	chrX	154006958	154033802	MPP1	0
no_SOX10	no_MITF	AP1	no_TEAD	no_SOX10	no_MITF	no_AP1	chrX	154027167	154028019	chrX-reg57782	I_reg	21.0838546308623	-3.12982460007148	0.640386018753237	-4.88740307941906	1.02174766741114e-06	0.000205671466139517	-3.68682595603364	SLC10A3	chrX	153719015	153715644	-1	I_gene	308152	311523	upstream	0.481818181818182	0.137219212931031	698.553797277687	-1.54619263895301	0.441023131364241	-3.50592186439312	0.000455028776974756	0.00613449858763147	-2.21222092919192	chrX	154006959	154049282	MPP1	-1	0	chrX	154006958	154033802	MPP1	0
no_SOX10	no_MITF	AP1	no_TEAD	no_SOX10	no_MITF	no_AP1	chrX	154027167	154028019	chrX-reg57782	I_reg	21.0838546308623	-3.12982460007148	0.640386018753237	-4.88740307941906	1.02174766741114e-06	0.000205671466139517	-3.68682595603364	TKTL1	chrX	153524023	153558699	1	P_gene	503144	468468	downstream	-0.0272727272727273	0.945983670156841	146.820802300327	4.13806430858595	1.31128702620744	3.15572733191317	0.0016009845023083	0.0176890998788375	1.75229426588054	chrX	154006959	154049282	MPP1	-1	0	chrX	154006958	154033802	MPP1	0
no_SOX10	no_MITF	AP1	no_TEAD	no_SOX10	no_MITF	no_AP1	chrX	154027167	154028019	chrX-reg57782	I_reg	21.0838546308623	-3.12982460007148	0.640386018753237	-4.88740307941906	1.02174766741114e-06	0.000205671466139517	-3.68682595603364	RENBP	chrX	153210231	153200715	-1	P_gene	816936	826452	upstream	-0.136363636363636	0.693511174791049	4659.50633875917	4.50559071974466	0.847497428588123	5.31634736314267	1.05870952778706e-07	3.78154006620493e-06	5.42233129380297	chrX	154006959	154049282	MPP1	-1	0	chrX	154006958	154033802	MPP1	0
no_SOX10	no_MITF	AP1	no_TEAD	no_SOX10	no_MITF	no_AP1	chrX	154027167	154028019	chrX-reg57782	I_reg	21.0838546308623	-3.12982460007148	0.640386018753237	-4.88740307941906	1.02174766741114e-06	0.000205671466139517	-3.68682595603364	PDZD4	chrX	153096019	153067620	-1	P_gene	931148	959547	upstream	-0.363636363636364	0.273172593057827	792.585481119685	2.00254143494084	1.06603947314247	1.87848713428759	0.0603145554642796	0.272919521085182	0.563965399484485	chrX	154006959	154049282	MPP1	-1	0	chrX	154006958	154033802	MPP1	0
no_SOX10	no_MITF	AP1	no_TEAD	no_SOX10	no_MITF	no_AP1	chrX	154027167	154028019	chrX-reg57782	I_reg	21.0838546308623	-3.12982460007148	0.640386018753237	-4.88740307941906	1.02174766741114e-06	0.000205671466139517	-3.68682595603364	PLXNB3	chrX	153029650	153044800	1	P_gene	997517	982367	downstream	-0.454545454545455	0.163386034746161	2343.67343787378	1.17526883689991	0.744098077130162	1.57945420505949	0.114231912660008	0.397460982312576	0.400705498449143	chrX	154006959	154049282	MPP1	-1	0	chrX	154006958	154033802	MPP1	0
no_SOX10	no_MITF	AP1	no_TEAD	no_SOX10	no_MITF	no_AP1	chrX	154027167	154028019	chrX-reg57782	I_reg	21.0838546308623	-3.12982460007148	0.640386018753237	-4.88740307941906	1.02174766741114e-06	0.000205671466139517	-3.68682595603364	ABCD1	chrX	152990322	153010215	1	P_gene	1036845	1016952	downstream	-0.132118793797679	0.698582435349376	3772.2628154737	1.99598782987935	0.814796808785312	2.44967556126655	0.0142984985997603	0.100186210594713	0.999192049673755	chrX	154006959	154049282	MPP1	-1	0	chrX	154006958	154033802	MPP1	0
no_SOX10	no_MITF	AP1	no_TEAD	no_SOX10	no_MITF	no_AP1	chrX	154027167	154028019	chrX-reg57782	I_reg	21.0838546308623	-3.12982460007148	0.640386018753237	-4.88740307941906	1.02174766741114e-06	0.000205671466139517	-3.68682595603364	SLC6A8	chrX	152953553	152962047	1	P_gene	1073614	1065120	downstream	-0.336363636363636	0.313026082995925	8179.12662483337	1.83454674968357	0.583167224669417	3.14583308539593	0.00165614493005554	0.018201486720239	1.73989313684869	chrX	154006959	154049282	MPP1	-1	0	chrX	154006958	154033802	MPP1	0
no_SOX10	no_MITF	AP1	no_TEAD	no_SOX10	no_MITF	no_AP1	chrX	154027167	154028019	chrX-reg57782	I_reg	21.0838546308623	-3.12982460007148	0.640386018753237	-4.88740307941906	1.02174766741114e-06	0.000205671466139517	-3.68682595603364	DUSP9	chrX	152907945	152916780	1	P_gene	1119222	1110387	downstream	-0.345454545454545	0.299387684486896	277.739523022318	1.90080038609458	0.846997177969139	2.24416377708857	0.02482186571017	0.148620323110507	0.827921798844288	chrX	154006959	154049282	MPP1	-1	0	chrX	154006958	154033802	MPP1	0
no_SOX10	no_MITF	AP1	no_TEAD	no_SOX10	no_MITF	no_AP1	chrX	154027167	154028019	chrX-reg57782	I_reg	21.0838546308623	-3.12982460007148	0.640386018753237	-4.88740307941906	1.02174766741114e-06	0.000205671466139517	-3.68682595603364	BGN	chrX	152760396	152775011	1	I_gene	1266771	1252156	downstream	0.172727272727273	0.614426013724972	1205.32587192539	-2.60070002781909	1.37693926011909	-1.88875435768616	0.0589247512160001	0.269079595009141	-0.570119234644014	chrX	154006959	154049282	MPP1	-1	0	chrX	154006958	154033802	MPP1	0
no_SOX10	no_MITF	AP1	no_TEAD	no_SOX10	no_MITF	no_AP1	chrX	154027167	154028019	chrX-reg57782	I_reg	21.0838546308623	-3.12982460007148	0.640386018753237	-4.88740307941906	1.02174766741114e-06	0.000205671466139517	-3.68682595603364	MAGEA1	chrX	152486114	152481521	-1	I_gene	1541053	1545646	upstream	0.774489480882949	0.00513118146012842	889.67127257926	-1.63408697769783	1.35278290411951	-1.2079447283978	0.227068523237999	0.569389094986549	-0.244590854773396	chrX	154006959	154049282	MPP1	-1	0	chrX	154006958	154033802	MPP1	0
no_SOX10	no_MITF	AP1	no_TEAD	no_SOX10	no_MITF	no_AP1	chrX	154027167	154028019	chrX-reg57782	I_reg	21.0838546308623	-3.12982460007148	0.640386018753237	-4.88740307941906	1.02174766741114e-06	0.000205671466139517	-3.68682595603364	PNMA3	chrX	152224765	152228826	1	P_gene	1802402	1798341	downstream	-0.114156441244306	0.738221409385251	34.6588693320995	2.92822619177737	1.35349343362743	2.16345799619403	0.0305059710396996	0.172124021799122	0.764158514874166	chrX	154006959	154049282	MPP1	-1	0	chrX	154006958	154033802	MPP1	0
no_SOX10	no_MITF	AP1	no_TEAD	no_SOX10	no_MITF	no_AP1	chrX	154027167	154028019	chrX-reg57782	I_reg	21.0838546308623	-3.12982460007148	0.640386018753237	-4.88740307941906	1.02174766741114e-06	0.000205671466139517	-3.68682595603364	ZNF185	chrX	152082985	152142024	1	I_gene	1944182	1885143	downstream	0.436363636363636	0.182531860964529	627.273735082195	-3.30743680611161	0.759114380599369	-4.35696765947206	1.31876744603371e-05	0.000285579779689877	-3.54427254577537	chrX	154006959	154049282	MPP1	-1	0	chrX	154006958	154033802	MPP1	0
no_SOX10	no_MITF	no_AP1	no_TEAD	no_SOX10	no_MITF	no_AP1	chrX	153733787	153734695	chrX-reg57545	I_reg	27.9492493901045	-2.4830323103981	0.706923383364019	-3.51244897089434	0.000443997257307907	0.0180207864656626	-1.74422625940334	CLIC2	chrX	154563965	154505499	-1	I_gene	829270	770804	downstream	0.21053127681408	0.534356328957742	37.5562528102091	-4.97324790059523	1.19905097191982	-4.14765345015525	3.35900328599309e-05	0.000648329360945561	-3.1882043100215	chrX	153733350	153744566	FAM3A	-1	0	chrX	153734489	153744566	FAM3A	0
no_SOX10	no_MITF	no_AP1	no_TEAD	no_SOX10	no_MITF	no_AP1	chrX	153733787	153734695	chrX-reg57545	I_reg	27.9492493901045	-2.4830323103981	0.706923383364019	-3.51244897089434	0.000443997257307907	0.0180207864656626	-1.74422625940334	CTAG2	chrX	153881852	153880245	-1	I_gene	147157	145550	downstream	-0.0956722299914231	0.779617362063818	293.825184357266	-1.38560503218902	0.831138704376858	-1.66711648115085	0.095491245570374	0.35912728138084	-0.444751602105565	chrX	153733350	153744566	FAM3A	-1	0	chrX	153734489	153744566	FAM3A	0
no_SOX10	no_MITF	no_AP1	no_TEAD	no_SOX10	no_MITF	no_AP1	chrX	153733787	153734695	chrX-reg57545	I_reg	27.9492493901045	-2.4830323103981	0.706923383364019	-3.51244897089434	0.000443997257307907	0.0180207864656626	-1.74422625940334	SLC10A3	chrX	153719015	153715644	-1	I_gene	14772	18143	upstream	0.618181818181818	0.0478169053553036	698.553797277687	-1.54619263895301	0.441023131364241	-3.50592186439312	0.000455028776974756	0.00613449858763147	-2.21222092919192	chrX	153733350	153744566	FAM3A	-1	0	chrX	153734489	153744566	FAM3A	0
no_SOX10	no_MITF	no_AP1	no_TEAD	no_SOX10	no_MITF	no_AP1	chrX	153733787	153734695	chrX-reg57545	I_reg	27.9492493901045	-2.4830323103981	0.706923383364019	-3.51244897089434	0.000443997257307907	0.0180207864656626	-1.74422625940334	TKTL1	chrX	153524023	153558699	1	P_gene	209764	175088	downstream	-0.272727272727273	0.418166994020656	146.820802300327	4.13806430858595	1.31128702620744	3.15572733191317	0.0016009845023083	0.0176890998788375	1.75229426588054	chrX	153733350	153744566	FAM3A	-1	0	chrX	153734489	153744566	FAM3A	0
no_SOX10	no_MITF	no_AP1	no_TEAD	no_SOX10	no_MITF	no_AP1	chrX	153733787	153734695	chrX-reg57545	I_reg	27.9492493901045	-2.4830323103981	0.706923383364019	-3.51244897089434	0.000443997257307907	0.0180207864656626	-1.74422625940334	RENBP	chrX	153210231	153200715	-1	P_gene	523556	533072	upstream	-0.418181818181818	0.203068420186092	4659.50633875917	4.50559071974466	0.847497428588123	5.31634736314267	1.05870952778706e-07	3.78154006620493e-06	5.42233129380297	chrX	153733350	153744566	FAM3A	-1	0	chrX	153734489	153744566	FAM3A	0
no_SOX10	no_MITF	no_AP1	no_TEAD	no_SOX10	no_MITF	no_AP1	chrX	153733787	153734695	chrX-reg57545	I_reg	27.9492493901045	-2.4830323103981	0.706923383364019	-3.51244897089434	0.000443997257307907	0.0180207864656626	-1.74422625940334	PDZD4	chrX	153096019	153067620	-1	P_gene	637768	666167	upstream	-0.181818181818182	0.59521871798588	792.585481119685	2.00254143494084	1.06603947314247	1.87848713428759	0.0603145554642796	0.272919521085182	0.563965399484485	chrX	153733350	153744566	FAM3A	-1	0	chrX	153734489	153744566	FAM3A	0
no_SOX10	no_MITF	no_AP1	no_TEAD	no_SOX10	no_MITF	no_AP1	chrX	153733787	153734695	chrX-reg57545	I_reg	27.9492493901045	-2.4830323103981	0.706923383364019	-3.51244897089434	0.000443997257307907	0.0180207864656626	-1.74422625940334	PLXNB3	chrX	153029650	153044800	1	P_gene	704137	688987	downstream	-0.554545454545455	0.0815541216928155	2343.67343787378	1.17526883689991	0.744098077130162	1.57945420505949	0.114231912660008	0.397460982312576	0.400705498449143	chrX	153733350	153744566	FAM3A	-1	0	chrX	153734489	153744566	FAM3A	0
no_SOX10	no_MITF	no_AP1	no_TEAD	no_SOX10	no_MITF	no_AP1	chrX	153733787	153734695	chrX-reg57545	I_reg	27.9492493901045	-2.4830323103981	0.706923383364019	-3.51244897089434	0.000443997257307907	0.0180207864656626	-1.74422625940334	ABCD1	chrX	152990322	153010215	1	P_gene	743465	723572	downstream	-0.150342075700808	0.659047134066959	3772.2628154737	1.99598782987935	0.814796808785312	2.44967556126655	0.0142984985997603	0.100186210594713	0.999192049673755	chrX	153733350	153744566	FAM3A	-1	0	chrX	153734489	153744566	FAM3A	0
no_SOX10	no_MITF	no_AP1	no_TEAD	no_SOX10	no_MITF	no_AP1	chrX	153733787	153734695	chrX-reg57545	I_reg	27.9492493901045	-2.4830323103981	0.706923383364019	-3.51244897089434	0.000443997257307907	0.0180207864656626	-1.74422625940334	SLC6A8	chrX	152953553	152962047	1	P_gene	780234	771740	downstream	-0.390909090909091	0.236519264676913	8179.12662483337	1.83454674968357	0.583167224669417	3.14583308539593	0.00165614493005554	0.018201486720239	1.73989313684869	chrX	153733350	153744566	FAM3A	-1	0	chrX	153734489	153744566	FAM3A	0
no_SOX10	no_MITF	no_AP1	no_TEAD	no_SOX10	no_MITF	no_AP1	chrX	153733787	153734695	chrX-reg57545	I_reg	27.9492493901045	-2.4830323103981	0.706923383364019	-3.51244897089434	0.000443997257307907	0.0180207864656626	-1.74422625940334	DUSP9	chrX	152907945	152916780	1	P_gene	825842	817007	downstream	-0.363636363636364	0.273172593057827	277.739523022318	1.90080038609458	0.846997177969139	2.24416377708857	0.02482186571017	0.148620323110507	0.827921798844288	chrX	153733350	153744566	FAM3A	-1	0	chrX	153734489	153744566	FAM3A	0
no_SOX10	no_MITF	no_AP1	no_TEAD	no_SOX10	no_MITF	no_AP1	chrX	153733787	153734695	chrX-reg57545	I_reg	27.9492493901045	-2.4830323103981	0.706923383364019	-3.51244897089434	0.000443997257307907	0.0180207864656626	-1.74422625940334	BGN	chrX	152760396	152775011	1	I_gene	973391	958776	downstream	0.0545454545454545	0.881472363014635	1205.32587192539	-2.60070002781909	1.37693926011909	-1.88875435768616	0.0589247512160001	0.269079595009141	-0.570119234644014	chrX	153733350	153744566	FAM3A	-1	0	chrX	153734489	153744566	FAM3A	0
no_SOX10	no_MITF	no_AP1	no_TEAD	no_SOX10	no_MITF	no_AP1	chrX	153733787	153734695	chrX-reg57545	I_reg	27.9492493901045	-2.4830323103981	0.706923383364019	-3.51244897089434	0.000443997257307907	0.0180207864656626	-1.74422625940334	MAGEA1	chrX	152486114	152481521	-1	I_gene	1247673	1252266	upstream	0.628703225657923	0.0382694969480235	889.67127257926	-1.63408697769783	1.35278290411951	-1.2079447283978	0.227068523237999	0.569389094986549	-0.244590854773396	chrX	153733350	153744566	FAM3A	-1	0	chrX	153734489	153744566	FAM3A	0
[truncated: 194,906 more rows]
