# Supplementary material for: Decoding the regulatory landscape of melanoma reveals TEADS as regulators of the invasive cell state
Source: Nat Commun. 2015 Apr 9;6:6683. doi: 10.1038/ncomms7683 (PMC4403341; doi:10.1038/ncomms7683)
Supplement: Supplementary Data 3 — Candidate TEAD target genes are annotated with expression information (in-house and public datasets), biological function and involvement in melanoma. [file ncomms7683-s4.xlsx]

## Sheet: Sheet1
Supplementary Table 6 – Candidate TEAD targets genes are annotated with expression information (in-house and public datasets), biological function and involvement in melanoma.
Gene Symbol	2 invasive vs 9 proliferative samples		TEADs - KD in MM047		TAZ activation in Glioma*	TCGA-SKCM (TEAD-high vs rest)		CCLE-melanoma (Resistant vs Sensitive)		ECM and locomotion (GO)	Involvement in melanoma (NCBI)
	log2FC	adj-p-val	log2FC	adj-p-val	log2FC	log2FC	adj-p-val	log2FC	adj-p-val
AXL	6.17127	1.48588e-47	-0.643422	0.094256	4.2634	1.56029	5.08311e-08	2.74177	0.000832681	1	1
CCL2	7.70149	1.22886e-09	0.942726	0.107534	3.83259	0.461646	0.0897915	3.93982	0.00428293	1	1
CDH13	7.91805	2.53449e-11	0.474355	0.0926992	0.834428	2.18974	9.87681e-20	2.73332	0.000834299	1	1
CXCL1	3.29144	0.031149	-1.8273	8.49994e-09	0	-0.482577	0.278027	1.19172	0.461311	1	1
CXCL2	5.46958	1.1477e-07	-1.42412	0.000698016	1.35232	0.291494	0.459375	0.699188	0.138882	1	1
CXCL3	3.54013	0.00942443	-1.17564	0.00890909	0.250688	0.621261	0.121799	0.985261	0.220691	1	1
CYR61	4.10168	0.00699484	-0.478189	0.210862	6.73436	0.776328	0.00403885	2.63396	0.00170348	1	1
EDN1	7.64889	4.81432e-14	-2.42577	3.55984e-06	2.82853	0.827868	0.000676757	0.814028	0.0160576	1	1
EGFR	4.32555	7.45031e-08	-1.14513	7.42074e-06	0.00800922	2.19824	2.61726e-11	0.874818	0.029991	1	1
ENG	2.08254	4.70379e-06	-0.0199534	0.954586	0	0.43167	0.00398808	0.361079	0.216569	1	1
EPHA2	3.63814	0.000144318	0.30048	0.43272	-0.0935005	0.400061	0.152382	1.80957	0.00830219	1	1
FGF2	4.12906	0.00392779	-1.27807	4.34507e-05	1.03339	1.44785	8.67087e-06	1.51413	0.0686072	1	1
FOSL1	2.70671	0.0284429	-0.370517	0.575572	3.05425	0.421065	0.235471	1.17419	0.0743898	1	1
GAS6	2.4181	0.0408022	-0.344772	0.494996	2.31135	0.648199	0.00713753	1.10447	0.121168	1	1
ID1	2.93792	0.0209859	-0.860074	0.0058669	-2.2513	2.17411	1.73904e-17	1.36099	0.0428011	1	1
IGFBP3	3.32209	0.0438644	-0.916354	9.12586e-06	1.79867	2.36591	1.82794e-17	1.53683	0.387712	1	1
IL1B	8.29055	3.71214e-09	-0.559351	0.39146	3.20102	2.34879	1.51023e-13	2.4385	0.0457158	1	1
IL6	6.71474	1.07736e-06	-1.25353	0.0157149	0.276414	0.747071	0.0290492	2.41212	0.0235755	1	1
IL6ST	2.03701	0.00319442	0.220023	0.653145	0.771264	0.686338	0.00514093	0.678524	0.0175859	1	1
ITGA2	3.54252	0.00215099	-0.13685	0.824046	-0.0125715	1.60908	8.23433e-11	1.64324	0.000832681	1	1
ITGA5	3.20627	0.0136604	-0.862349	0.000594974	1.60606	1.28034	4.86902e-09	1.93051	0.00941232	1	1
ITGB1	1.50892	0.00497424	-1.76358	1.93937e-12	0.160404	0.941429	1.85398e-11	0.367764	0.0432029	1	1
NRG1	5.44871	6.30278e-05	-0.420849	0.345757	1.28488	1.85358	6.34984e-06	1.02087	0.0361911	1	1
NRP1	4.80683	0.00141394	-0.196698	0.496257	1.38172	1.6963	1.0413e-16	1.57394	0.0028629	1	1
PLAU	7.63996	7.58301e-11	1.84775	2.02078e-08	2.43525	1.06222	7.705e-06	1.5819	0.110423	1	1
POSTN	8.63107	1.3242e-10	1.32944	0.00247386	2.31161	1.40299	1.38908e-05	0.86998	0.202883	1	1
PXDN	7.20032	0.000128926	1.66448	8.96683e-05	-0.204857	1.83868	2.12077e-11	2.52669	0.110423	1	1
SERPINE1	7.70752	1.29907e-09	-0.640791	0.0237431	3.83423	1.732	7.38085e-11	2.69587	0.00255404	1	1
SOX9	3.92904	0.0289173	-0.970176	0.0635517	-2.48583	0.824115	0.0259936	1.25794	0.157966	1	1
SRF	1.10528	0.0026004	0.223514	0.443037	0	-0.119744	0.252314	0.117527	0.486876	1	1
THBD	6.40108	2.57855e-07	0.417751	0.429537	-0.0458956	0.364217	0.207066	0.223558	0.850644	1	1
THBS1	4.98432	0.00346223	-0.764555	0.0486565	1.4273	1.4595	1.40452e-09	1.69942	0.0706857	1	1
VCAM1	8.63642	5.92261e-13	1.71494	0.000727401	0.402878	0.242357	0.469446	0.695726	0.27122	1	1
VEGFA	2.34029	0.000398001	0.218258	0.649435	-0.170363	1.29004	2.87718e-08	0.621048	0.0947331	1	1
VEGFC	4.9399	2.55362e-06	-1.40421	1.23972e-10	2.23401	1.10341	2.03743e-07	2.60029	0.0158887	1	1
WNT5A	4.93074	0.00078719	0.218879	0.729374	1.36953	2.2469	1.5751e-14	3.68494	0.000842192	1	1
ABI3BP	6.16155	4.1364e-09	-0.294553	0.747211	0	1.45005	1.92042e-05	0.556985	0.0666339	1	0
ACE	5.01798	0.000284161	-0.209343	0.824046	0	0.58531	0.0143056	0.014667	0.937975	1	0
AJUBA	2.66505	0.00081881	0.832797	3.94986e-07	NA	NA	NA	1.01932	0.0109245	1	0
ARTN	4.21594	0.00831012	0.924651	0.0122583	0.0640762	1.25848	0.000129372	0.159046	0.502347	1	0
BCL3	3.1509	0.000182293	0.585424	8.27894e-05	0.219037	0.475793	0.0130369	0.731732	0.0556168	1	0
BDNF	6.98234	1.32979e-14	-0.651466	0.0203067	4.09629	0.993525	0.0191261	2.4149	0.00479463	1	0
CACNA1C	4.2517	0.00753719	0.597197	0.00312757	0.00541681	1.59276	3.02671e-10	0.05421	0.561002	1	0
CCDC80	4.79563	1.49953e-08	-2.7014	1.488e-18	NA	1.08963	1.1006e-05	1.76706	0.013991	1	0
CITED2	1.74939	0.0275915	0.052938	0.887215	1.86197	0.446286	0.00904307	0.640173	0.120447	1	0
CNN2	2.20051	0.039723	0.504982	0.025377	0.882864	0.311323	0.15695	1.00281	0.00552777	1	0
COL12A1	5.39224	7.64203e-07	0.502537	0.249924	NA	1.80507	1.6722e-11	1.20231	0.0150799	1	0
COL13A1	6.00875	3.92887e-09	-1.91089	1.09726e-17	0.0955656	1.51641	1.06909e-07	1.44357	0.00175105	1	0
COL1A1	8.22983	8.09951e-13	1.18819	3.43364e-05	1.65476	1.28795	1.79373e-06	1.04828	0.0737782	1	0
COL1A2	7.15681	8.19256e-52	0.0144824	0.9766	1.38677	1.52405	1.50835e-09	2.39734	0.125621	1	0
COL3A1	5.13423	0.00183884	-0.0383036	0.979382	-0.0396367	1.30154	1.27125e-06	1.39598	0.0438452	1	0
COL4A5	3.35819	0.0604196	0.3973	0.0851738	-0.0828857	1.12907	0.0127721	0.414354	0.473906	1	0
COL4A6	4.9326	0.000131566	-0.0812055	0.899124	0.751073	1.34283	0.00172898	0.124618	0.532459	1	0
COL5A1	5.95243	1.10004e-28	1.08023	0.000119161	0.295716	1.21056	2.11992e-05	2.39539	0.00980204	1	0
COL5A2	4.98795	2.54003e-07	-1.59122	2.60211e-08	-0.627811	1.53997	2.77365e-10	0.710965	0.751326	1	0
COL6A1	3.43412	0.0061345	0.507075	0.0177067	-0.568119	1.59323	8.19808e-12	0.573224	0.0458659	1	0
COL6A2	4.24146	0.0225312	0.443684	0.0726291	0.22446	1.62439	5.00071e-11	1.84603	0.013619	1	0
COL6A3	5.14629	2.51667e-05	-1.94427	1.90871e-12	2.62399	1.06063	4.77231e-06	1.40862	0.169606	1	0
COL7A1	3.04385	0.0692578	0.577661	0.055866	0.665555	2.05785	6.73565e-09	0.618956	0.0900252	1	0
COL8A1	7.48553	2.7671e-09	-0.92565	4.54078e-06	0.00281998	2.56122	1.7231e-14	1.35698	0.0900252	1	0
CSF1	2.74867	0.0211559	-1.73726	6.53944e-08	0.145703	0.288982	0.22665	0.4755	0.0549128	1	0
CSF1R	4.92047	0.00081881	0.628226	0.141833	0	0.783868	0.00207845	-0.0324713	0.846667	1	0
CSNK2B	1.23078	0.0361556	-0.146146	0.543476	-0.0219852	-0.50043	1.99563e-05	0.0417675	0.89057	1	0
CYP1B1	5.00971	0.000317348	0.296594	0.35078	3.8178	1.41527	2.04214e-07	0.71215	0.452847	1	0
DLC1	2.43641	0.0577029	-0.745481	0.00592823	1.54671	0.213111	0.361803	0.917115	0.0130556	1	0
DNAH2	5.10568	4.01006e-05	-0.734955	0.0590294	0	0.415708	0.424947	-0.102282	0.698176	1	0
DOCK2	3.98131	0.00130597	0.169696	0.741564	0.310605	-0.18091	0.594621	0.189186	0.434697	1	0
ECSCR	6.49551	6.62843e-06	-0.969247	0.0365	NA	0.82746	0.000513357	0.515734	0.288079	1	0
EMILIN1	5.61018	1.84262e-09	0.596784	0.00627495	-0.263178	1.65811	7.59852e-09	0.771936	0.514106	1	0
EPHB1	2.92431	0.0502927	-1.28511	0.0298868	-0.0727193	0.222525	0.574832	0.678136	0.193144	1	0
EPHB2	4.49304	0.00712907	-1.08736	0.000310936	0.746147	0.90594	0.000162124	0.305093	0.342692	1	0
EXT1	1.45405	0.0395554	-0.53651	0.0106932	0.928296	0.366721	0.000245135	0.720232	0.112579	1	0
FEZ2	1.63519	4.07826e-07	-0.325525	0.204677	0.734106	0.51814	7.27668e-08	0.420304	0.0119966	1	0
FGF1	5.09187	2.69972e-05	2.04397	1.35828e-05	0.181999	0.492635	0.185055	1.00545	0.00624796	1	0
FGF7	3.55444	0.0625984	-0.590807	0.489482	0	1.25635	3.0143e-06	0.210253	0.435125	1	0
FOXC2	3.99322	0.0382663	0.750464	0.418193	-0.12151	1.22096	0.00014272	0.491357	0.458659	1	0
FOXE1	4.01256	0.0437932	0.556123	0.0083072	-0.0676919	1.06009	0.0688186	0.115038	0.519064	1	0
FOXF1	6.67253	4.38746e-08	1.68672	8.82485e-09	-0.631836	0.0198988	0.965734	1.81714	0.0830191	1	0
FOXG1	6.59374	5.21321e-07	-1.26708	0.0274744	0.679447	0.434202	0.512723	0.424649	0.434539	1	0
GREM1	6.52802	4.3498e-06	-1.56763	5.09707e-10	0.226714	1.04438	0.00267446	2.11803	0.0647419	1	0
HBEGF	2.16305	0.0361556	-2.77319	1.5992e-17	0.747727	0.868838	1.26001e-05	0.460816	0.0135942	1	0
IGFBP5	3.37089	0.0624221	0.849901	0.0643631	1.28613	0.873813	0.0142605	0.804256	0.524909	1	0
IL8	4.25957	0.00351801	-2.05141	3.42566e-06	2.45247	1.11022	0.00123028	NA	NA	1	0
ING2	1.57767	0.0270066	-0.984328	0.000139597	0.020606	0.215185	0.0289627	0.389963	0.156879	1	0
IRS1	2.08701	0.00013518	-0.80807	8.9792e-05	3.95756	0.546964	0.0184714	0.744346	0.167378	1	0
ITGA1	2.79181	0.0652876	0.138555	0.904106	0	1.65252	1.36793e-13	1.2277	0.0429667	1	0
ITGB4	3.54686	0.00151977	1.72256	7.76635e-05	0.191958	1.20801	0.000500243	0.0805561	0.535525	1	0
KAL1	7.03235	1.39288e-10	-0.901065	0.00899892	-2.46922	0.944101	0.000937339	0.159537	0.354721	1	0
KIRREL3	2.87864	0.00446526	-0.370634	0.644235	NA	1.4282	4.43595e-06	0.437233	0.176025	1	0
KLF7	1.88663	0.00353589	0.164185	0.731185	1.62105	0.771083	2.25802e-05	0.76681	0.0202174	1	0
LAMA3	4.48964	4.63377e-06	-0.887653	0.00731001	-0.0517734	1.41577	1.35363e-05	0.0587535	0.622526	1	0
LAMB2	1.44623	0.0241136	-0.0387393	0.909266	0.126084	-0.203621	0.235272	0.507018	0.286616	1	0
LAMC1	2.30287	0.000878158	-0.0510704	0.903188	-0.184763	0.967425	1.37302e-09	0.236442	0.65531	1	0
LEPREL1	3.00216	0.0598694	-0.654686	0.0210731	2.87334	1.66974	4.27355e-06	0.284935	0.723028	1	0
LOX	4.6189	3.04164e-05	-0.644107	0.0159677	3.39619	1.3166	3.33991e-07	1.96446	0.0298345	1	0
LOXL2	6.95526	1.684e-10	-0.550582	0.0763659	0.842617	1.14874	3.86534e-07	1.34971	0.000687592	1	0
LPAR1	5.14515	0.000204541	0.132833	0.703497	-1.37175	1.64776	3.42277e-07	1.69382	0.0355589	1	0
MKX	7.14141	6.21478e-11	-0.216972	0.8007	NA	1.48339	0.000509456	0.25181	0.473912	1	0
MYL6	1.55515	0.00625232	0.448795	0.0406633	0.244877	0.0379192	0.797004	0.405451	0.0118477	1	0
MYL9	4.41276	0.0101725	0.374671	0.122483	0	0.532976	0.0428493	0.349398	0.888287	1	0
MYLK	3.43716	6.14917e-10	-1.21643	7.00044e-05	2.6405	0.630903	0.00717409	0.532318	0.186845	1	0
NEXN	6.13819	9.48724e-11	-1.52789	1.48029e-11	NA	1.02837	5.62589e-05	1.17038	0.295789	1	0
NR2F1	4.76479	6.51752e-10	0.303103	0.663822	0.150851	0.897164	0.00196331	1.04028	0.0788845	1	0
NR2F2	1.84425	0.0425479	-1.3125	0.00111306	0.361784	0.727466	7.31999e-06	0.737518	0.0797062	1	0
NTN4	5.41045	0.000209938	0.217594	0.437629	NA	1.12484	0.000333767	2.0464	0.028254	1	0
PDGFB	3.66587	0.0223772	2.9524	9.25107e-11	-0.000975133	0.701158	0.000250291	0.169229	0.216162	1	0
PDGFRB	4.377	7.36975e-05	0.831941	0.0319074	-0.394818	1.19091	3.8408e-09	0.632717	0.0347862	1	0
PLOD2	2.58093	0.00259347	-0.925855	0.0263722	0.625638	0.767075	0.000488425	0.945583	0.0637279	1	0
PODXL	4.13964	7.915e-18	-1.94996	1.89381e-08	1.0013	1.45189	1.60088e-15	2.34881	0.0101046	1	0
PVRL2	1.6651	0.0267598	0.196189	0.489794	1.06009	0.218394	0.146134	0.354481	0.471078	1	0
RELN	4.18679	0.011166	NA	NA	-0.291335	2.02149	2.8528e-07	0.194807	0.655185	1	0
RRAS2	1.54353	0.0055532	-0.307714	0.352971	2.37548	0.0672508	0.763453	0.349463	0.700167	1	0
S1PR1	5.9486	6.95067e-08	-0.358692	0.453056	1.52123	0.411004	0.0725311	0.455557	0.139578	1	0
SEMA3F	2.86568	0.0918097	-0.562309	0.0530681	-0.0476919	0.694063	0.00117904	0.0010926	0.997351	1	0
SERPINH1	1.92287	0.0959925	0.0378315	0.891972	-0.335525	0.60148	0.00052204	0.986589	0.425657	1	0
SIAH2	1.13431	0.0300608	-0.570211	0.0868845	-0.35484	0.236672	0.0270241	0.136197	0.742439	1	0
SPOCK1	3.20507	0.0381679	0.617219	0.167971	-0.226796	0.79793	0.0192475	2.57277	0.0230505	1	0
SULF1	5.19659	0.0011748	0.588687	0.291061	0	2.05417	3.33088e-14	1.36641	0.209766	1	0
TGFB2	4.74998	1.41758e-08	-0.0948238	0.863522	0.845524	1.07638	0.00170917	0.288999	0.60695	1	0
TGFBR2	2.28148	0.00450372	0.26898	0.506406	1.08572	0.555971	0.00140045	0.851148	0.0643936	1	0
THSD4	3.79057	3.57267e-10	0.894361	0.000917749	0.216837	1.44466	2.72004e-07	0.498652	0.0792449	1	0
TNFRSF11B	5.60005	2.3938e-07	-0.532716	0.349222	-0.885065	0.825753	0.0160137	1.52055	0.212181	1	0
TPM1	2.62	0.0357595	-1.04368	0.000789105	2.65018	1.10172	2.28902e-12	1.71783	0.00170348	1	0
TRPC4	4.75771	0.00318097	-2.77186	1.00312e-07	0	1.59424	4.83406e-08	0.304983	0.127564	1	0
VASP	1.08541	0.00840757	0.100633	0.709	0.71835	0.0505657	0.722786	0.59603	0.0240798	1	0
VCL	1.06865	0.0594283	0.946554	3.93158e-07	0.836516	0.576698	2.20296e-06	0.316825	0.138741	1	0
VIT	5.13918	0.0035039	NA	NA	NA	1.5827	0.000456189	0.587454	0.411685	1	0
WNT5B	4.04564	0.00818629	0.400021	0.404097	0.887257	1.37567	3.54371e-07	0.952931	0.0157933	1	0
ANPEP	8.39282	3.45849e-07	0.203762	0.342532	0.154632	2.17499	2.41677e-15	0.591099	0.123458	0	1
CLU	4.28012	8.87141e-05	2.54635	1.12488e-32	0.515223	-0.0323277	0.951031	0.930153	0.136545	0	1
CYLD	1.72432	0.000386836	-0.129094	0.710692	0.89087	0.275421	0.102171	0.474297	0.0452341	0	1
DKK1	3.78277	0.0305188	-1.69087	8.50347e-06	0	0.0144015	0.98119	2.68233	0.0117136	0	1
DKK3	5.09338	7.57032e-05	-3.00078	3.49861e-38	1.25218	1.55956	1.03004e-06	2.03454	0.0193095	0	1
EPAS1	2.70087	0.0044112	-0.666087	0.0327183	0.0983886	0.230227	0.179951	0.414674	0.263787	0	1
ERAP2	2.47107	0.0477347	-0.381366	0.125428	0	-0.144385	0.728252	0.928096	0.200677	0	1
ERRFI1	3.32677	8.80718e-11	0.493274	0.247875	NA	2.75393	9.71855e-29	1.0163	0.188797	0	1
FAM129B	2.30376	4.71853e-06	0.563505	0.00101844	NA	0.268257	0.129722	0.352145	0.132106	0	1
GSTM1	6.03234	9.49203e-05	NA	NA	-0.0186417	-0.586661	0.251774	-0.427373	0.453129	0	1
HSPA5	1.52663	0.0198121	-0.107486	0.868059	1.35413	0.471219	4.16146e-05	0.242991	0.465446	0	1
IDO1	6.57894	1.84788e-07	2.89422	2.00418e-15	0	-0.890094	0.0452949	0.327821	0.511705	0	1
IL1A	6.92834	2.09234e-09	-0.738896	0.192171	0.742937	2.91603	2.53023e-14	0.881486	0.124283	0	1
ISG15	5.43569	1.49875e-07	0.0453919	0.89658	-0.884749	-0.827671	0.00486367	1.17422	0.142781	0	1
JUN	2.01275	0.0376359	-0.0256256	0.972713	0.477471	0.358416	0.0913461	1.85619	0.0068602	0	1
LAMC2	5.34279	3.78294e-05	0.635216	0.00371128	0.964088	1.84216	2.62033e-06	0.228409	0.0994194	0	1
LTBP2	3.61725	0.0025152	-0.31065	0.298576	0.318944	1.47528	1.49876e-11	1.25474	0.0240798	0	1
MAGEA10	4.84403	0.00118844	-0.502759	0.164636	0	0.0204456	0.983371	1.18635	0.386892	0	1
MAGEA4	7.18126	5.08743e-11	NA	NA	-0.063954	-0.915053	0.251278	-0.407295	0.831012	0	1
MAP3K14	1.47313	0.0195703	0.396186	0.0916561	1.61913	-0.271982	0.0965745	0.842761	0.0166451	0	1
NFKBIA	2.26	0.00452007	-0.0984218	0.735001	0.805348	0.20334	0.257519	0.478331	0.0174887	0	1
NLRP3	5.24721	0.000258407	-0.911317	0.00813658	0.0756099	0.84558	0.000311056	0.296374	0.176773	0	1
NR3C1	1.5145	0.000939808	-0.825435	0.000644471	1.00025	0.314067	0.0393671	0.80635	0.024643	0	1
PDGFC	4.14267	0.00162994	0.524457	0.0486565	-0.722721	2.09383	9.7089e-16	2.23214	0.00828206	0	1
PMAIP1	1.61261	0.028366	0.72416	0.000102823	4.35459	1.21004	1.62847e-07	1.01212	0.0362178	0	1
PPARG	4.58603	0.000209938	-1.09654	0.00160108	0	0.270069	0.305727	0.434642	0.675823	0	1
PSMB9	2.80774	0.0739723	0.83695	1.56988e-07	0.38458	-0.746856	0.00345543	1.29635	0.121168	0	1
PVR	2.12199	8.84866e-05	-0.450821	0.11568	1.05631	0.143294	0.382344	0.155982	0.715271	0	1
RIN1	2.02642	0.0133892	1.09182	5.32626e-10	0.551982	0.334116	0.13276	0.20091	0.586111	0	1
RND3	2.33992	0.0299596	-0.21714	0.69271	1.46233	1.0726	2.0726e-06	1.01017	0.168202	0	1
RUNX2	2.6049	0.0122153	0.368037	0.116349	0.0213586	0.950083	6.21629e-05	0.178576	0.472253	0	1
SDC4	1.86118	0.000327486	-0.227233	0.424661	1.15882	0.821493	5.63368e-07	1.34267	0.0167209	0	1
SECTM1	3.93931	0.0182972	2.03044	7.72751e-22	0.198253	0.185442	0.585377	0.724062	0.0663194	0	1
SERPINB9	3.68241	0.0601773	0.793396	0.056009	0	-0.788762	0.00819154	-0.224342	0.583404	0	1
SKIL	1.90945	0.00552745	-0.140521	0.813897	-0.0585859	0.932396	9.21444e-07	0.435087	0.156392	0	1
SLC2A1	1.59042	0.0789994	0.200467	0.352621	0.819145	0.608353	0.00959324	0.558198	0.0369189	0	1
SMURF2	2.5311	5.37752e-20	-0.0135354	0.969757	1.48132	1.03338	1.64574e-10	1.31815	0.00623877	0	1
SPANXC	6.90594	1.07115e-07	-0.180115	0.725999	NA	1.81638	0.0705162	1.52737	0.104476	0	1
TAP1	1.61534	0.00937443	-0.11974	0.669892	0.417944	-0.955242	2.68076e-05	0.702191	0.0922475	0	1
TBX3	2.95831	0.00845992	-0.00135469	0.997091	0.0339982	1.07581	0.000926943	0.476003	0.192911	0	1
TCF4	6.10928	2.85564e-05	0.239236	0.30314	-1.36282	1.75543	1.11071e-12	2.56899	0.000687592	0	1
TFPI2	3.14468	0.0423898	-1.26595	0.134757	3.64621	0.337796	0.521083	2.56091	0.0626406	0	1
TGM2	4.89261	7.18184e-05	-0.687849	0.0247919	0.180883	1.40042	8.38446e-09	1.19407	0.0148996	0	1
TNFRSF10A	3.98247	0.0321989	0.0654925	0.903341	NA	1.45367	1.70035e-06	0.115715	0.901133	0	1
TNFRSF9	7.20134	1.60957e-11	1.89455	0.000119268	-0.0330046	-0.124565	0.795716	0.12855	0.285385	0	1
XAF1	5.06454	0.00103387	0.22707	0.688702	0	-0.18879	0.571192	0.735125	0.259949	0	1
A4GALT	4.09139	0.00306102	0.632295	0.356977	0	1.2755	1.10956e-07	0.133207	0.5074	0	0
ABCC3	8.4274	7.3015e-17	1.60707	1.91174e-15	0.0671182	0.582763	0.0687433	0.498168	0.0380072	0	0
AC005789.11	4.0445	0.000148723	0.244712	0.610889	NA	NA	NA	NA	NA	0	0
AC098614.2	2.39451	0.0563462	-1.27717	2.64671e-05	NA	NA	NA	NA	NA	0	0
ADAM19	4.43263	0.00169116	-0.138517	0.695641	-1.07826	1.95556	7.11569e-13	1.12444	0.0226048	0	0
ADAMTS12	8.33419	1.9555e-14	-0.825453	0.000430434	0	1.76658	1.6344e-11	0.389308	0.213841	0	0
ADAMTS6	6.85403	1.4337e-12	-0.694503	0.299458	0	1.74276	2.00111e-09	0.932918	0.0739827	0	0
ADAMTSL1	8.14636	1.23977e-09	NA	NA	NA	2.24759	3.36249e-15	0.256838	0.259949	0	0
AKR1C3	4.30349	0.0243533	0.431006	0.622368	-1.29521	1.71756	1.56304e-08	2.26153	0.0362413	0	0
ALPK2	8.05061	8.49831e-18	0.121911	0.859137	NA	0.985689	0.00197706	1.36808	0.0622578	0	0
AMIGO2	5.50063	2.07339e-05	-0.457211	0.132652	2.5038	0.286693	0.43068	0.800303	0.636355	0	0
AMPD3	3.6286	0.00091401	1.42719	1.69951e-05	0.699987	0.889119	0.000115306	0.583866	0.0771942	0	0
AMZ1	3.94887	0.019361	-0.639052	0.0633819	NA	-0.233261	0.525971	0.0250183	0.91526	0	0
ANKRD13A	1.82121	4.28954e-05	-0.656356	0.0450121	NA	0.0946457	0.428477	0.436045	0.326368	0	0
ANKRD29	3.35872	0.0684063	-1.07781	0.00136181	NA	0.94603	0.00225399	0.334929	0.713962	0	0
ANO10	1.4664	0.0667103	0.175719	0.480357	0.99164	-0.0967745	0.487363	0.575102	0.0382448	0	0
ANTXR2	2.88352	0.0128152	-0.33344	0.372599	NA	1.44022	3.73938e-12	0.980314	0.028254	0	0
AOX1	5.95092	6.15558e-07	-1.62918	1.65159e-05	5.54141	0.514634	0.133796	1.66897	0.0388254	0	0
ARHGAP23	2.63876	0.0427915	0.272165	0.233353	NA	0.485882	0.0260664	0.495775	0.00624796	0	0
ARHGDIB	5.6522	7.77093e-08	-0.676369	0.00577581	-0.0634577	-0.143713	0.601213	0.735508	0.249681	0	0
ARHGEF28	3.02485	0.0604991	-0.63034	0.205194	1.17938	NA	NA	0.590085	0.132409	0	0
ARL4C	2.28759	0.00436882	0.884235	1.60125e-05	0.112451	1.05021	2.52738e-07	1.00858	0.0206638	0	0
ARL4D	1.63443	0.0203455	-1.00126	3.78769e-07	-0.21425	0.408639	0.0698732	0.214812	0.292353	0	0
ARMC4	7.10983	1.18498e-09	-1.75386	0.00103654	0	2.07704	0.00317522	0.230409	0.478074	0	0
ARNTL2	5.34887	1.00858e-06	-0.695164	0.178607	1.24737	2.5108	5.4473e-15	1.53851	0.0388574	0	0
ARSJ	2.46024	0.0951178	-0.702435	0.00171359	0.110094	1.16945	6.92821e-06	1.4466	0.068393	0	0
ATG7	1.51982	0.012205	-0.105024	0.746059	-0.0237998	-0.000982651	0.993854	0.263424	0.272444	0	0
ATP2B1	2.0307	0.000848022	-0.732732	0.00454603	-1.61531	1.35482	8.26417e-14	0.491076	0.324122	0	0
ATP8B1	5.49947	3.24478e-06	1.08139	0.000389178	0.0450217	1.06955	3.92041e-06	0.52164	0.361771	0	0
BCAR3	2.09549	0.00346867	-0.117808	0.75786	3.05499	0.201063	0.301346	0.860235	0.0190587	0	0
BLK	3.88763	0.00244027	-0.160039	0.824027	0	-2.09188	3.81381e-06	0.0552399	0.630059	0	0
BNC1	5.99892	0.00014824	-1.05635	0.000173611	0	1.46279	0.000965419	0.613539	0.255232	0	0
C12orf75	3.64777	0.0105358	-0.346844	0.379857	NA	0.86592	0.000462078	1.78955	0.00161613	0	0
C4orf32	2.44126	0.0487093	0.0176427	0.977023	NA	0.618749	0.00224327	-0.0755428	0.926433	0	0
C6orf141	6.43328	1.239e-07	-0.592588	0.272422	NA	2.86453	1.34637e-08	-0.208366	0.764521	0	0
C7orf69	6.82577	1.00174e-07	NA	NA	0	-2.0479	0.00041422	0.561349	0.08291	0	0
C9orf37	1.43017	0.0161487	0.0376129	0.940935	NA	-0.374624	0.0041976	NA	NA	0	0
CA12	4.9586	6.24669e-05	0.061194	0.901848	-1.42819	1.37646	0.000326187	-0.343932	0.734855	0	0
CA9	6.13816	1.42729e-05	-0.573593	0.542802	0	1.51241	0.00131325	0.433927	0.421552	0	0
CAB39	1.04673	0.0554295	-0.209193	0.243431	0.110103	0.304097	0.00430492	0.176969	0.581916	0	0
CCBE1	6.88095	1.24371e-08	0.690344	0.235666	NA	1.36449	0.000218504	1.01798	0.153308	0	0
CCDC68	7.68773	1.1195e-09	-0.613613	0.372818	0	1.16808	0.00363886	0.160467	0.855542	0	0
CD163L1	6.45913	4.41226e-08	0.0407002	0.913224	NA	1.32042	7.0214e-06	2.11287	0.00474978	0	0
CD96	4.11392	0.0123534	0.16759	0.893327	0	-0.57363	0.118679	0.634704	0.678266	0	0
CDC42EP4	1.7868	0.0597569	-0.950401	0.000914589	-0.986739	-0.113362	0.638498	0.332079	0.409547	0	0
CDH6	7.58294	5.16639e-11	1.09337	0.218897	0.478618	1.7543	4.8674e-11	0.547479	0.173782	0	0
CDK15	4.73967	0.0001867	0.110903	0.840387	NA	-2.57953	1.20676e-08	0.213138	0.586111	0	0
CFB	5.03042	9.20972e-07	1.6004	1.18044e-06	-0.066376	0.761781	0.0119671	0.0816377	0.5427	0	0
CFH	5.71142	6.78364e-08	0.618252	0.223604	0.865925	1.44766	1.93659e-09	0.769662	0.420157	0	0
CFL2	1.03119	0.0661785	0.162109	0.700739	NA	0.257283	0.0496291	0.210523	0.583575	0	0
CLDN11	4.92063	0.000338584	0.10281	0.867541	0.0909367	1.21256	0.00346882	0.524463	0.459027	0	0
CLEC2B	2.73377	0.0337662	-0.017541	0.983088	0	1.04319	4.37773e-06	0.253683	0.808764	0	0
COLEC12	4.42394	0.0191737	1.61135	1.80052e-14	0	1.40714	1.64153e-09	1.15409	0.217134	0	0
CPA4	7.72223	4.22671e-09	1.38179	0.00136062	1.55795	1.72702	1.94726e-05	0.648834	0.246	0	0
CPED1	2.5688	4.89041e-29	-0.820239	0.0215523	0.758124	NA	NA	1.54036	0.116027	0	0
CREB3L1	6.69357	7.36268e-08	-0.355298	0.35664	1.16372	1.20296	5.60889e-05	0.714614	0.0430741	0	0
CRIM1	3.98588	0.000959343	-2.24355	1.37735e-20	0.784837	1.07625	4.09316e-07	2.71799	0.0024419	0	0
CTA-392C11.1	7.3821	4.00833e-11	-0.501786	0.556551	NA	NA	NA	NA	NA	0	0
CTD-2171N6.1	6.74175	7.68936e-06	NA	NA	NA	NA	NA	NA	NA	0	0
DCN	3.90988	2.73195e-07	0.929496	0.104502	-1.91422	1.38534	9.06809e-07	0.257717	0.813403	0	0
DDAH1	3.17677	0.0245602	1.29616	3.89022e-06	0.165558	0.924206	7.83598e-05	0.611918	0.0917307	0	0
DENND2A	5.17236	0.000188167	-0.145278	0.853777	0.203069	0.660917	0.0492749	0.565754	0.397962	0	0
DENND3	2.66952	0.0594283	-0.0207909	0.975228	0.577512	0.504261	0.0133661	0.36041	0.164894	0	0
DOCK3	3.98364	0.00961204	0.86149	0.0675239	0	0.301537	0.430622	0.203821	0.448357	0	0
DOCK5	2.06249	0.0107614	-0.789094	0.00107258	0.0439851	0.803341	0.000362907	0.595685	0.0345027	0	0
DPEP3	7.36225	1.00174e-07	-0.227754	0.47835	-0.0878587	-2.69039	1.24379e-06	0.00798614	0.970375	0	0
DPF3	3.31595	0.0429599	0.635639	0.0129786	0.322117	1.14834	5.64617e-05	0.337505	0.145941	0	0
DPYD	3.71399	0.0109686	0.145253	0.60955	1.58589	1.09113	3.20867e-05	1.28071	0.0323645	0	0
DRAP1	1.85751	0.00737153	0.0966919	0.805223	1.25341	0.103325	0.529172	0.762147	0.0206638	0	0
DSE	4.2505	1.15401e-05	-1.9534	8.30423e-19	3.66238	0.927946	4.17861e-11	0.917408	0.00440692	0	0
E2F7	1.86123	0.0400937	0.0900871	0.859176	NA	0.609517	0.00368219	-0.0120918	0.978688	0	0
EDIL3	6.29575	3.34936e-07	0.0143265	0.983555	1.68156	2.4398	1.96399e-12	0.779717	0.0617503	0	0
EFEMP2	3.03198	0.00396399	-0.0278958	0.948187	0.374166	1.07745	1.68447e-06	1.14068	0.196164	0	0
EFHD2	1.52028	0.00740269	-0.153757	0.780018	-0.0728522	-0.259479	0.111483	0.0325254	0.95875	0	0
EHBP1L1	1.27672	0.0456552	0.153373	0.513322	-0.00647332	0.384216	0.00244565	0.233904	0.500534	0	0
ELK3	1.59045	0.00751717	-1.11403	1.26796e-06	1.26102	1.15996	1.34368e-13	0.748313	0.0262757	0	0
ELL2	2.345	0.00770328	-0.228825	0.449361	1.45245	0.749496	4.78328e-05	1.33153	0.0050023	0	0
ELTD1	7.64436	5.83318e-15	-0.653206	0.106594	0	1.44282	7.96943e-13	0.993981	0.2637	0	0
EREG	8.24546	1.99881e-08	-0.619335	0.365718	0.945152	2.86817	5.57372e-08	0.857869	0.225916	0	0
ESM1	7.385	1.21966e-08	-2.36838	0.00312757	0.0349659	1.33491	5.90411e-06	1.38357	0.0846837	0	0
FAM101A	4.27365	0.0112769	0.940834	0.308067	NA	0.750814	0.0234703	NA	NA	0	0
FAM105A	3.42575	0.0910266	0.382645	0.546041	-0.664103	1.31446	2.0726e-06	0.24021	0.529435	0	0
FAM155A	5.76348	8.10076e-05	-0.628474	0.483954	0	1.76135	8.90312e-10	1.23899	0.115511	0	0
FAM167A	3.77557	0.00710332	0.127603	0.69881	NA	-0.319549	0.405335	0.548722	0.199028	0	0
FAM196B	7.17905	1.24691e-11	-0.228956	0.541558	NA	-0.829279	0.074722	NA	NA	0	0
FAM20C	3.6725	4.98771e-08	0.218781	0.620752	NA	1.67653	6.22297e-12	1.17343	0.0156681	0	0
FAM84A	4.25004	0.0133095	-1.16932	0.0176159	NA	2.52073	1.13724e-17	0.0971987	0.419895	0	0
FAT4	2.80262	0.0526361	-0.337413	0.288561	0.770467	1.36318	2.84821e-08	0.845726	0.085425	0	0
FBLIM1	3.13687	0.0726965	-0.405704	0.17934	NA	0.803325	0.000218861	0.331393	0.646257	0	0
FBN1	5.21303	2.42085e-07	-0.0501154	0.885364	0.45845	1.49528	2.97088e-10	1.52079	0.0626159	0	0
FCF1	1.0329	0.0342309	-1.28652	4.45056e-14	-0.113201	0.143094	0.144857	-0.0252203	0.958164	0	0
FENDRR	7.39778	7.91628e-08	1.72216	0.00068998	NA	NA	NA	0.352039	0.31237	0	0
FERMT3	2.95749	1.20686e-50	0.952172	8.74002e-07	NA	-0.0300948	0.93	0.716782	0.567768	0	0
FGD6	1.92269	0.061983	0.648428	0.0321024	-0.332871	0.921724	3.0387e-07	0.19116	0.401088	0	0
FGF5	7.10924	5.52695e-13	0.000639224	0.999338	1.11694	2.69032	6.56521e-07	0.922792	0.151766	0	0
FIBCD1	3.91394	0.0334761	0.929152	0.00509304	NA	0.325735	0.555214	0.00368377	0.994233	0	0
FJX1	2.01818	0.0218891	0.98263	0.0355002	0.715236	0.596791	0.00413757	0.687525	0.307934	0	0
FLNB	3.36628	7.26625e-07	0.283035	0.506253	1.5769	0.468542	0.00936961	1.21669	0.0048566	0	0
FLNC	5.02272	8.10076e-05	-0.276197	0.546041	0.0584286	1.49858	4.88484e-06	1.0098	0.109956	0	0
FMOD	4.61485	0.00470944	-0.827652	0.00557215	-0.0230778	1.1921	0.000259901	-0.0371244	0.982253	0	0
FRMPD4	4.31392	0.00830706	0.535297	0.282862	0.0956921	1.08703	0.0323309	0.499766	0.0156929	0	0
FSTL3	2.08371	0.0125567	0.179132	0.622762	0.926157	0.140794	0.66087	0.758887	0.173782	0	0
FTSJ3	1.62703	0.00201534	-0.385159	0.0375232	0.0262561	-0.300638	0.00357656	0.0711803	0.909301	0	0
FZD2	4.23176	9.94716e-05	-1.15246	0.000102767	1.27361	0.714409	0.00222492	1.31911	0.00728334	0	0
G0S2	6.77185	6.04161e-08	-1.9697	1.77617e-06	0	0.468084	0.130314	1.39539	0.188681	0	0
GABRE	8.78158	1.03445e-19	0.306611	0.51643	NA	2.3695	4.01971e-16	NA	NA	0	0
GABRQ	5.7047	3.40209e-09	0.641023	0.215466	0.139936	0.743702	0.13824	0.193198	0.354236	0	0
GALNT10	2.04795	0.000538756	-0.705837	0.000311605	0.53347	0.407588	0.00422056	0.460376	0.107054	0	0
GALNT14	3.76361	0.0851549	-1.24476	0.00463418	0	-0.638634	0.15438	0.429081	0.732677	0	0
GALNT5	7.09971	3.60306e-08	-0.185453	0.683909	NA	2.16538	9.07545e-09	0.892675	0.124585	0	0
GALNT6	6.48161	1.47698e-07	0.059451	0.883913	0	0.584093	0.0729955	0.527058	0.510908	0	0
GBP1	6.22269	2.82968e-08	0.677804	0.000284513	1.32602	-0.372994	0.299053	1.48078	0.00623877	0	0
GBP4	5.89474	1.07842e-05	0.968759	0.000373105	NA	-0.597056	0.108987	0.10588	0.302693	0	0
GCNT1	4.1382	0.000935592	-1.11342	0.00965615	1.67397	0.591088	0.0237701	0.709027	0.0993044	0	0
GDF5	7.09797	6.55568e-08	2.55466	7.32257e-05	0	0.834867	0.0428168	0.0236338	0.939373	0	0
GLG1	1.23329	0.0711362	-0.230892	0.366865	-0.153409	0.524204	7.01593e-08	0.469752	0.123947	0	0
GLIS3	6.0059	1.15715e-09	-0.106565	0.861184	NA	2.03173	1.29033e-13	1.75715	0.0413286	0	0
GNAI2	1.40969	0.0251412	-0.0535344	0.82342	-0.29968	0.0636663	0.648713	0.238345	0.139551	0	0
GPR1	4.34283	0.00462672	-1.1591	0.0207303	0	1.19429	0.000542071	0.145831	0.361345	0	0
GPR128	8.12906	6.60204e-09	NA	NA	NA	1.69711	0.0507616	0.3104	0.605518	0	0
GPR176	3.27706	0.00808638	-0.365832	0.130601	1.70961	0.957055	3.68257e-06	1.62844	0.00176913	0	0
GRAMD1B	2.21931	0.0181454	-0.135695	0.840416	-0.311764	-0.556308	0.12566	-0.198991	0.900854	0	0
GREM2	2.9917	0.0964906	0.571307	0.426315	0	1.16831	0.00171408	0.412789	0.304453	0	0
GUCY1B3	5.4066	0.000386836	1.15352	0.000292479	0.00990246	0.969916	1.05051e-05	0.166254	0.909301	0	0
HECW2	5.05199	9.09855e-05	0.136696	0.640622	NA	1.40391	8.26417e-14	0.546822	0.0507822	0	0
HEG1	2.71483	0.00246674	-0.768325	0.00673953	0.0607226	0.585721	0.000526598	0.79754	0.0772611	0	0
HHIPL2	4.92922	0.000175014	0.542329	0.218887	0.0148604	0.750677	0.0200429	0.10904	0.718524	0	0
HIC1	4.0984	0.00394944	1.13814	0.025171	0	1.36894	9.40632e-10	0.336759	0.206661	0	0
HIST1H1C	2.59726	0.0603891	0.158511	0.791963	0.665891	-0.166903	0.562522	-0.29469	0.812787	0	0
HRH1	4.77162	0.00103469	-0.656341	0.0211137	-0.278459	1.59025	7.61237e-13	1.67216	0.0050023	0	0
HS3ST3A1	6.066	1.87502e-05	-0.43688	0.297498	0.17724	1.68048	8.062e-08	2.40305	0.0208105	0	0
HSPB7	5.2335	0.00117869	1.40988	0.00320474	0.0149229	-0.115749	0.824725	0.172321	0.436339	0	0
HTR1F	5.59879	4.05231e-06	NA	NA	0	0.962628	0.0011899	-0.198943	0.714577	0	0
HYI	1.41167	0.0396083	-0.155335	0.775383	0.914555	-0.092119	0.659889	0.887608	0.0229584	0	0
IFI44	3.7289	0.0125948	-0.597654	0.018129	-0.330043	0.480717	0.0757162	1.09043	0.0849976	0	0
IFI44L	4.84845	0.00554389	-1.04582	0.0173699	-1.68769	-0.354163	0.354198	0.937418	0.146353	0	0
IGFBP6	5.28226	4.47493e-11	0.283295	0.265527	2.45508	1.66158	9.57558e-11	2.67086	0.00158592	0	0
IGFN1	6.78131	2.06879e-10	-0.439154	0.480461	NA	1.13319	0.0151895	0.231084	0.27934	0	0
IKZF2	3.18673	0.0471361	0.903264	0.0251337	0.0312949	0.156392	0.624442	0.21021	0.213016	0	0
IL1RL1	5.26554	0.00101003	NA	NA	0	1.68854	2.416e-07	-0.0628069	0.931442	0	0
IL20RB	3.69887	0.00166577	1.41481	8.24875e-05	NA	-0.365403	0.249846	0.334339	0.522807	0	0
IL4R	2.56137	0.0662183	0.450558	0.171207	1.8325	0.315671	0.137937	0.556578	0.324557	0	0
INHBE	3.12342	0.0280049	1.01575	0.0113859	0.652141	-0.054693	0.871433	0.055978	0.807526	0	0
IRF1	4.03102	1.39998e-12	1.44257	5.35227e-19	1.32932	-0.543022	0.0548518	1.32966	0.000832681	0	0
ITGA11	6.76242	1.08056e-08	0.165842	0.822789	NA	1.46841	2.87264e-07	0.697645	0.0648652	0	0
ITGBL1	6.70296	3.73997e-16	-0.211848	0.748097	0.370149	1.10887	0.00200531	0.331194	0.710554	0	0
JPH2	5.63821	0.000134461	-0.384475	0.386473	0.406856	-0.261151	0.500213	0.196173	0.369437	0	0
KANK2	1.43505	0.0402038	0.184014	0.50501	-0.0603869	0.338353	0.0496054	0.087023	0.742439	0	0
KCNMA1	5.196	0.000654893	-0.304675	0.506515	0.653455	1.16635	0.000514471	1.40146	0.00828206	0	0
KCNN4	2.70262	0.0692578	0.414418	0.146215	2.34399	0.997968	0.0036803	1.70398	0.0887441	0	0
KCNT2	4.02691	0.00840708	0.676134	0.23663	NA	2.42723	1.93374e-14	0.0705708	0.720755	0	0
KCTD1	1.25987	0.0471108	-0.0241527	0.956717	NA	0.17151	0.235272	0.138329	0.600245	0	0
KIAA1462	3.78405	0.0487881	-0.903775	0.0691205	-0.151632	1.27898	2.77878e-11	0.292275	0.627925	0	0
KLF10	1.51288	0.0357334	0.103227	0.74763	0.75662	0.65034	2.74135e-07	0.599943	0.147241	0	0
KRT18	4.85379	0.00123986	-0.124328	0.680844	0.877933	0.730064	0.0425911	0.891081	0.517981	0	0
KRT8	4.70426	0.000408292	0.489914	0.153343	0	-0.214202	0.628693	0.287026	0.227081	0	0
KRT80	5.63675	5.4809e-06	3.29346	6.4389e-40	NA	0.274581	0.566259	0.460516	0.550127	0	0
KRT81	6.55732	7.49694e-07	2.77196	7.52459e-29	1.54446	-0.66691	0.128442	0.998397	0.387362	0	0
LAMB3	3.03864	0.0270066	0.540318	0.0968099	-0.981557	1.11943	0.000462876	1.14375	0.0626159	0	0
LASP1	1.52683	0.00736733	-0.0861556	0.81337	0.261393	-0.0622562	0.610488	0.671055	0.0240798	0	0
LAYN	4.08881	0.0294438	-1.10064	7.29065e-05	NA	1.20785	1.07616e-05	0.330763	0.466607	0	0
LMO7	2.87437	0.0411055	-1.15999	1.40567e-06	0.379694	0.999576	2.87052e-07	0.626016	0.0823309	0	0
LRRC17	7.00899	3.97417e-10	2.05807	5.37926e-07	0.869926	2.3573	2.46611e-14	0.77387	0.277595	0	0
LYPD6B	6.86379	1.91575e-13	0.742284	0.216868	NA	0.917325	0.086108	0.573675	0.357129	0	0
MAP4K4	2.07867	9.32796e-06	-0.844537	0.00198152	-0.27596	0.677078	4.68586e-08	0.876886	0.00572781	0	0
MARCH4	6.60827	NA	-0.942084	0.110367	NA	0.408835	0.238056	0.986728	0.0501472	0	0
MB21D2	2.28975	0.0695111	0.928603	4.43925e-05	NA	NA	NA	1.10814	0.055467	0	0
MBOAT7	1.26962	0.0771878	-0.830205	0.0027342	0.300482	-0.10752	0.52641	0.473848	0.0428011	0	0
MCFD2	1.22104	0.0159274	-0.118797	0.765199	0.527471	0.529839	2.75943e-06	0.268937	0.105346	0	0
MECOM	4.20543	0.0109161	-1.10792	0.000106969	-0.0311078	1.58579	4.63375e-15	0.234781	0.620589	0	0
MEOX2	6.55106	1.75384e-05	-0.307742	0.42652	-1.08501	3.21421	1.05933e-19	-0.38112	0.514106	0	0
MICAL2	3.3401	0.0529896	0.374111	0.171212	1.39317	0.414541	0.144469	1.06176	0.0370116	0	0
MIR137HG	6.23365	2.44642e-06	0.0470828	0.951478	NA	NA	NA	NA	NA	0	0
MLK4	2.6426	0.0618837	-0.826209	0.0607746	NA	NA	NA	NA	NA	0	0
MLTK	1.23444	0.0290161	-0.430344	0.103137	NA	NA	NA	NA	NA	0	0
MPP4	4.96845	3.04164e-05	-0.624146	0.405278	NA	0.150786	0.762307	0.537474	0.147419	0	0
MPP5	1.10489	0.0925045	0.071847	0.864101	0.60101	0.343897	0.0119013	0.493957	0.0742828	0	0
MPP7	4.09751	0.00809699	1.03719	0.220779	NA	1.65053	7.04329e-06	-0.0646624	0.813403	0	0
MT1E	5.92956	0.000651059	-0.484653	0.10919	1.497	0.849206	0.0121921	1.35038	0.298348	0	0
MT2A	2.93275	0.0296689	-1.8683	1.44696e-10	1.84315	0.396339	0.164669	0.843815	0.218142	0	0
MX1	4.06158	0.000644646	-0.00480195	0.993407	-0.077886	-0.324817	0.318923	0.125866	0.947598	0	0
MXRA8	2.71408	0.0673687	0.666811	0.0199736	0	1.39481	5.69925e-08	0.154389	0.536944	0	0
MYPN	4.91146	0.000323832	-0.161924	0.719182	NA	-0.620599	0.221773	0.36443	0.181114	0	0
NALCN	3.6004	0.0808045	0.943163	0.213651	NA	-1.72024	0.000246427	0.0793362	0.7889	0	0
NET1	1.9214	0.00142018	-0.206977	0.338153	0.351547	1.2619	2.01058e-14	0.362254	0.529881	0	0
NETO1	7.66679	1.11245e-14	0.427206	0.300789	NA	0.716651	0.131548	0.377819	0.522596	0	0
NFE2L3	2.63467	0.00307358	0.375474	0.195542	1.28524	1.16015	5.12264e-07	1.68711	0.00326965	0	0
NGEF	4.64108	0.00845992	0.654308	0.175138	NA	2.99728	1.0793e-12	0.922351	0.027834	0	0
NHS	4.00783	0.0242402	-0.292545	0.562021	NA	2.07946	2.0129e-17	1.16857	0.0130555	0	0
NID2	6.07792	1.37821e-12	-0.0235944	0.958161	0.309611	1.50198	1.15111e-12	1.43929	0.111232	0	0
NME7	1.72851	0.0014857	0.641155	0.0429628	0.182848	0.219609	0.0854258	0.47556	0.278336	0	0
NMNAT2	5.82352	4.28171e-08	1.07475	0.0294946	1.85083	1.54079	9.37621e-09	0.361285	0.274343	0	0
NNMT	3.58281	0.0376359	1.14625	0.0137139	1.26227	0.491242	0.116618	1.26313	0.228218	0	0
NR2F1-AS1	3.25634	0.0125247	0.367642	0.624622	NA	NA	NA	0.999933	0.0443413	0	0
NTNG1	7.00577	2.53476e-16	-1.36313	0.000689397	0.258165	0.597895	0.245344	0.231709	0.323853	0	0
NUAK2	3.21845	0.00221469	-0.423122	0.455911	NA	0.00434516	0.990641	NA	NA	0	0
OAS2	5.8544	1.23618e-06	-0.0678055	0.871482	0.180786	-0.584436	0.0323013	0.374547	0.565859	0	0
ODF2	1.28578	0.0189429	-0.0683104	0.883691	-0.100151	-0.00562224	0.971297	0.0776416	0.900215	0	0
OSMR	3.09489	0.048911	-0.928959	0.000753397	1.46429	1.40338	4.10273e-07	0.644119	0.410998	0	0
PAPPA	6.95726	6.51752e-10	-0.553954	0.085413	0.697994	2.54937	2.50244e-17	1.14897	0.0118477	0	0
PARM1	6.57228	1.0337e-07	0.283772	0.71787	-0.0221352	0.991971	0.000124054	0.567158	0.279132	0	0
PBX1	6.37277	2.45149e-06	-0.00453604	0.993798	-1.42828	1.18351	0.000145139	0.470155	0.277982	0	0
PCDHB3	3.58355	0.0459018	-0.210831	0.826446	-0.666574	0.520727	0.193519	-0.0412974	0.967315	0	0
PCOLCE	3.79622	0.000254509	0.632159	0.00317524	-0.415347	1.78242	4.75352e-09	0.945195	0.509792	0	0
PCSK1	3.83391	0.055562	-0.0463946	0.958825	-0.658857	1.80429	8.26515e-06	-0.058111	0.962906	0	0
PDE1C	6.19118	2.42744e-06	0.211587	0.744342	1.99122	1.57822	1.99637e-05	1.3118	0.113275	0	0
PDLIM5	1.53522	0.00453335	0.377403	0.100202	-0.0284348	0.543434	6.80639e-05	0.1874	0.501704	0	0
PDZD2	3.39108	0.0171779	-0.87593	0.0228276	-0.790007	1.71847	7.50794e-08	0.166241	0.704322	0	0
PEX5L	2.87944	0.0349214	-0.46333	0.641763	0	0.542799	0.255722	0.330406	0.488735	0	0
PIP5KL1	3.28631	0.00551012	0.193593	0.710289	NA	0.901783	0.000696983	0.0923246	0.51511	0	0
PITX1	5.72298	4.8119e-05	0.505866	0.323243	0	1.19991	0.013878	0.375781	0.186803	0	0
PLCB3	1.64836	9.58609e-05	-0.0822169	0.846594	0.267472	0.157623	0.253496	0.38206	0.138041	0	0
PLEKHN1	2.53715	0.0691333	0.1307	0.830384	NA	1.23041	0.000354131	0.071795	0.808559	0	0
PLK2	1.63976	0.0138924	-0.00126532	0.998749	2.53534	0.545812	0.00372521	0.992721	0.235757	0	0
POU2F2	5.98239	5.59993e-11	-0.0417498	0.928137	0.0116959	0.283851	0.421379	0.296231	0.193144	0	0
PPP1R13L	2.82142	0.00463357	0.116084	0.742136	1.03966	1.25091	3.39026e-07	0.38046	0.294974	0	0
PPP1R14B	1.04165	0.0728968	-1.07296	3.54482e-05	0.605505	-0.15968	0.371697	0.225053	0.627841	0	0
PPP4R1	1.1609	0.0401649	-0.40123	0.0179852	0.528029	0.20424	0.0648039	0.334314	0.246178	0	0
PRDM1	3.50029	0.0213464	0.81151	0.00222927	-0.0813807	0.83153	0.001312	0.548648	0.0911253	0	0
PRDM8	5.69325	4.49845e-06	0.125746	0.849229	0	1.47476	8.28567e-07	-0.0204759	0.852063	0	0
PSMA6	1.88184	0.0648563	0.1971	0.568871	NA	-0.146998	0.117655	NA	NA	0	0
PTGFR	7.89208	6.31455e-14	0.101208	0.901848	0	1.40534	1.77209e-05	0.954088	0.0730115	0	0
PTN	3.71087	0.0538252	NA	NA	-1.85432	2.63519	5.61052e-13	1.5173	0.0895685	0	0
PTPRF	2.2147	0.0884394	-1.05935	0.0429145	0.597226	0.791284	0.00292318	1.34587	0.00503059	0	0
PTPRN	5.1113	0.000950945	0.606706	0.0597587	0	1.3864	0.00122055	0.0972199	0.705482	0	0
PVRL3	2.0511	0.054394	-1.50827	6.65286e-15	1.15228	1.65836	1.84914e-08	1.20149	0.0101046	0	0
QSOX1	2.47478	0.00314485	-0.320813	0.166578	2.12122	0.267659	0.105736	0.473834	0.119977	0	0
RAB23	1.75474	0.00843137	0.474532	0.016529	0.271945	0.317551	0.0504986	0.193723	0.624967	0	0
RAB27B	6.58695	7.03647e-10	-0.948604	0.000643477	0.196984	1.75567	0.000116375	0.659133	0.249785	0	0
RAPH1	1.64174	0.00206653	-0.462825	0.150082	NA	0.354301	0.0107531	0.688656	0.0196236	0	0
RASA1	2.31268	1.3132e-10	-0.973486	5.43452e-05	-0.234016	0.767823	1.54918e-07	0.744152	0.0108687	0	0
RASA3	1.66138	0.0361214	-0.585072	0.052868	1.03655	0.112998	0.464597	0.0517625	0.926523	0	0
RASGRF2	5.41347	8.61942e-09	-1.14158	0.00893933	NA	1.14886	8.31815e-08	0.23034	0.376803	0	0
RELB	2.07966	0.0136604	0.480923	0.0605218	0.490044	0.00774391	0.971297	0.536871	0.145941	0	0
RHBDF2	1.35374	0.0766114	0.83193	0.00345138	0	-0.337709	0.0804555	-0.0470301	0.942114	0	0
RIN2	3.45423	0.0702059	-0.214812	0.375877	1.68206	1.35664	1.43194e-13	0.675793	0.198367	0	0
RP11-166D19.1	5.03056	1.03293e-05	-0.251549	0.523707	NA	NA	NA	NA	NA	0	0
RP11-224O19.2	5.81449	3.22369e-07	-0.301363	0.639527	NA	NA	NA	NA	NA	0	0
RP11-371I1.2	5.8812	8.58459e-05	0.616726	0.11568	NA	NA	NA	NA	NA	0	0
RP11-48O20.4	7.6036	7.26762e-09	NA	NA	NA	NA	NA	NA	NA	0	0
RP11-575F12.2	3.38699	0.0132567	-0.682121	0.0982329	NA	NA	NA	NA	NA	0	0
RTN1	6.17748	5.01919e-06	NA	NA	-0.643768	1.63856	1.42749e-07	0.524743	0.259949	0	0
S1PR3	5.15079	0.00099147	0.346393	0.202958	NA	1.28006	1.86952e-07	1.4666	0.0105824	0	0
SAMD9	2.66665	0.0462116	0.0592905	0.846881	0	0.896258	3.70539e-05	1.08838	0.0255093	0	0
SAMD9L	4.02749	0.00173399	1.02648	6.52076e-09	NA	0.196236	0.524428	1.33627	0.0373488	0	0
SCARA3	3.89113	0.0334819	-0.496982	0.268328	0	1.57052	6.29117e-08	0.635771	0.397099	0	0
SCG5	3.64574	0.000471815	0.10105	0.890347	4.48356	1.54011	1.34676e-10	2.84156	0.0058547	0	0
SCN2A	3.22558	0.0304026	-0.533407	0.103237	0	1.6121	0.000323037	-0.0145475	0.957241	0	0
SCN9A	5.94078	1.67692e-06	1.66033	0.0211862	0	1.13045	0.0103967	0.675666	0.208377	0	0
SEMA4B	2.31056	0.000170511	0.345535	0.0313285	NA	0.789501	2.07564e-05	0.499484	0.157822	0	0
SERPINB2	4.97887	0.00204593	-0.850129	0.055866	2.00313	3.17388	8.42372e-13	4.05067	0.000834299	0	0
SERPINB7	8.21429	4.37969e-13	-1.26269	0.00189522	4.96982	3.14159	5.57724e-09	1.57593	0.0580905	0	0
SERTAD3	1.13003	0.062868	0.64638	0.0542724	0.0438191	0.245469	0.0295118	0.724464	0.0299254	0	0
SH2D4A	6.03045	4.41453e-06	-0.293128	0.543839	0	0.523818	0.170494	0.644417	0.339707	0	0
SH3RF1	1.5519	0.00265986	-1.18059	1.9618e-05	NA	0.339608	0.0322921	0.901643	0.00574682	0	0
SH3RF2	3.91266	0.0068591	0.360524	0.49222	NA	-0.0624534	0.915378	0.243887	0.439697	0	0
SHC3	3.22603	0.0488411	0.207344	0.517916	-2.22029	2.01598	1.67926e-06	0.492689	0.0135942	0	0
SHISA5	1.17186	0.0442322	0.35537	0.0262019	NA	-0.196904	0.104817	0.419563	0.155027	0	0
SIPA1L3	2.08342	0.00798756	-0.77066	0.0717606	0.218431	0.152437	0.32855	0.111573	0.465446	0	0
SLC14A1	8.021	3.26728e-12	2.55241	1.00109e-21	0.354846	1.95694	1.04961e-11	1.63217	0.058408	0	0
SLC15A3	6.04551	1.64577e-06	1.26849	1.15366e-08	-0.0189058	-0.208558	0.511533	0.781796	0.0549128	0	0
SLC16A2	4.24409	0.00217234	-0.736584	0.120821	0.685444	1.30046	1.84228e-08	1.06181	0.133745	0	0
SLC38A2	1.33785	1.42729e-05	-0.911677	0.00048547	0.0464871	0.696802	1.62726e-06	0.613862	0.0604687	0	0
SLFN11	4.4354	0.0165276	-0.316131	0.46567	NA	0.684839	0.00806884	1.01348	0.388311	0	0
SMAGP	2.82532	0.054394	-1.56133	3.84789e-13	1.52563	1.75703	2.04605e-10	1.20239	0.101538	0	0
SNED1	2.60267	1.31422e-13	1.16905	0.00302612	0.0480001	2.04947	3.06391e-11	0.213856	0.640551	0	0
SOCS5	1.49846	0.0230911	0.431569	0.111835	0.0798752	0.775779	4.25947e-11	0.871314	0.0118464	0	0
SOD3	5.30336	0.000359828	1.58312	3.664e-10	0.0916791	1.78553	2.82946e-08	-0.0572704	0.944776	0	0
SPAG4	1.95955	0.0830965	0.676693	0.108246	0.0397105	0.259049	0.402458	0.697972	0.46749	0	0
SPATS2L	2.01291	3.45884e-07	-0.682285	0.0365818	0.264454	0.440273	2.3211e-05	0.610044	0.0777927	0	0
SPDL1	2.32608	3.31257e-06	-0.149787	0.484533	1.09408	NA	NA	0.595234	0.112639	0	0
SPEG	3.57264	0.00402809	0.605545	0.133939	0.272919	1.89681	4.94257e-09	0.259528	0.084236	0	0
SPIN1	1.11672	0.0288865	-0.434874	0.0235004	0	0.429662	6.59858e-05	0.320484	0.293785	0	0
ST6GALNAC4	1.75091	0.0361722	-0.968462	1.96055e-05	0.412846	0.421913	0.0560063	0.0227207	0.97814	0	0
ST8SIA5	2.90555	0.00462672	1.62388	0.000834779	0.706742	2.91703	4.46539e-12	1.53781	0.168202	0	0
STC1	4.2106	0.00117529	-0.64732	0.20148	-0.0969326	2.16697	1.71164e-14	2.1201	0.0430751	0	0
STC2	4.35204	0.0267936	0.988023	1.24886e-07	2.99585	1.25182	2.04214e-07	1.82564	0.0453905	0	0
STEAP2	3.48995	0.0419279	0.274697	0.559172	NA	1.93797	2.6928e-11	0.504417	0.532178	0	0
STK33	5.34922	0.000539709	-0.580372	0.114477	NA	0.864347	0.07365	-0.0345783	0.917972	0	0
STX1A	2.17681	0.000363262	0.412867	0.152925	0.146436	1.54267	2.70345e-15	0.785132	0.0440067	0	0
SUSD1	3.38631	0.0245958	-0.539165	0.0472026	NA	0.481114	0.0231769	0.439797	0.493366	0	0
SYT1	3.65962	0.00727929	0.116766	0.875083	0.277198	2.21042	9.86778e-09	1.83802	0.0117136	0	0
TENM2	6.32105	3.7786e-11	-1.18324	0.00200037	NA	NA	NA	0.869905	0.425112	0	0
TIFA	1.86256	0.000652245	0.206068	0.598577	NA	0.140033	0.415812	0.118504	0.711144	0	0
TLDC1	1.92215	0.00546439	0.424206	0.0210685	0.623447	NA	NA	0.557692	0.0284312	0	0
TLE4	3.71311	0.00234359	0.197391	0.476456	0.359725	1.14734	5.24916e-05	0.822012	0.161335	0	0
TMEFF2	3.45602	0.0648712	NA	NA	NA	2.93	4.99047e-05	0.789089	0.0325623	0	0
TMEM158	5.36418	1.45035e-06	0.0578043	0.899136	-0.956947	1.19069	0.000383021	1.37493	0.0966453	0	0
TMEM200B	4.16289	0.00516793	-0.0295246	0.959379	NA	0.309491	0.429046	NA	NA	0	0
TMSB10	1.23165	0.0325943	-0.489958	0.00468736	-0.0489652	0.114859	0.512777	0.284868	0.164894	0	0
TNFSF18	6.58814	8.7835e-07	NA	NA	0	1.17919	0.00257266	-0.011216	0.959126	0	0
TNIP1	2.01298	1.92312e-06	-0.543586	0.00536107	0.477737	-0.0420182	0.785608	0.607503	0.0299254	0	0
TOR1B	1.14526	0.00605008	-0.350238	0.130112	0.136113	0.314149	0.000185175	0.602652	0.0266284	0	0
TOR4A	5.30651	3.28164e-11	-0.475121	0.0251343	0.199286	NA	NA	0.209722	0.31298	0	0
TOX2	5.26142	0.00014534	1.18859	8.7333e-13	NA	0.681313	0.0477494	1.67189	0.155606	0	0
TPM2	3.38311	3.04785e-05	-0.371717	0.30994	-0.0130757	1.0368	4.47516e-06	0.638406	0.2088	0	0
TPM4	2.03612	0.00144094	-1.01489	0.000644471	0.302683	0.616188	2.05063e-07	0.586641	0.164703	0	0
TRABD2A	3.26098	0.0120731	-1.40801	0.00244188	NA	NA	NA	-0.104659	0.798529	0	0
TRAM2	2.21381	1.16733e-08	-0.0968582	0.84102	0.674544	0.436007	0.0012186	0.899393	0.0112403	0	0
TRHDE	6.76492	1.29183e-07	-1.705	1.33471e-13	0.0843846	2.8298	7.27668e-08	0.804378	0.274343	0	0
TRHDE-AS1	6.45727	1.2257e-07	-1.71816	0.000218082	NA	NA	NA	0.14869	0.534631	0	0
TRIM58	5.70272	0.000473854	-1.38073	0.00022805	0	0.270352	0.58976	1.28829	0.131342	0	0
TRIM59	2.35767	0.0319259	-0.314096	0.506515	NA	0.556677	0.0118152	0.65606	0.50009	0	0
UBE2E3	1.8876	4.92792e-09	-0.351871	0.153996	-0.167878	0.592702	7.22213e-07	0.49884	0.00830219	0	0
VASN	3.57522	0.00124633	0.0977542	0.870556	NA	0.591785	0.0104576	0.866331	0.0360523	0	0
VGLL3	6.60691	3.99959e-09	-0.762747	0.0086008	-0.437786	1.12946	3.8269e-05	1.82873	0.0113058	0	0
VIPR1	7.93328	6.64883e-14	1.40775	3.79503e-10	2.5883	0.390165	0.355955	1.12715	0.270659	0	0
WNT5A-AS1	4.05074	0.0143182	0.347234	0.333635	NA	NA	NA	NA	NA	0	0
WWC2	1.16162	0.0756505	0.851854	7.82021e-09	NA	0.297552	0.0773845	0.019254	0.911326	0	0
ZC3H12A	2.51756	6.2622e-05	0.61659	0.0566223	0.501695	0.52228	0.0244554	0.631603	0.156037	0	0
ZNF185	3.30744	0.00028558	-1.22057	0.00137318	3.47006	1.04986	8.88911e-05	0.12922	0.855617	0	0
ZNF385D	4.73725	0.00546439	1.09748	0.0191815	-0.42202	0.565854	0.136404	0.0236309	0.943051	0	0
ZNF804A	4.20067	0.00144094	-1.51469	0.00703949	1.08546	0.999166	0.00214386	1.46143	0.016837	0	0
ZSWIM4	1.37629	0.0918815	-0.439674	0.0640702	NA	0.313574	0.0127375	0.0702823	0.500759	0	0
ZYX	1.47262	0.0696698	0.28055	0.345687	-0.147857	0.829148	7.18604e-07	0.939496	0.019138	0	0
