# Supplementary material for: Decoding the regulatory landscape of melanoma reveals TEADS as regulators of the invasive cell state
Source: Nat Commun. 2015 Apr 9;6:6683. doi: 10.1038/ncomms7683 (PMC4403341; doi:10.1038/ncomms7683)
Supplement: Supplementary Data 4 — Detailed regulatory and literature information on a selected subset of TEAD target genes. For the genes that are displayed in Figure 7b the number of predicted AP1 and TEAD enhancers are presented here (together with their spatial decomposition). The genes that are mir200a or mir200b targets based on Bracken et al. publication is indicated in the table under the Mir-200 section. And finally, the publications (along with their PMID) that support the role of the gene in invasion and/or melanoma is indicated in the Literature section of the table. [file ncomms7683-s5.xlsx]

## Sheet: Sheet1
Supplementary Table 7 – Detailed regulatory and literature information on a selected subset of TEAD target genes.
			AP1						TEAD						Mir-200		Literature
		total # of enhancers	# of AP1 predicted enhancers	Proximal downstream	Proximal upstream	intronic	Distal downstream	Distal upstream	# of TEAD predicted enhancers	Proximal downstream	Proximal upstream	intronic	Distal downstream	Distal upstream	mir-200a target	mir-200b target	Role in invasion (PMID)	Role in melanoma (PMID)	Remarks
Transcription Factor	SOX9	28	22	1			13	8	13	1			5	7	yes	yes	23306204	19273910	SOX9 silencing reduced cell proliferation and invasion in breast cancer cell in vitro [23306204]; SOX9 overexpression in melanoma cell lines inhibited tumorigenicity ex vivo [19273910]
	TCF4	54	35			14	10	11	21			9	4	8			21599871	21599871	silencing of TCF4 significantly decreases invasiveness in melanoma cell lines [21599871]
	ELK3	20	15			3	3	9	9			3		6		yes
	FOSL1	15	8				4	4	4				2	2			20663135	20663135	Knockdown of FOSL1 in human melanoma cell lines reduced their proliferation and migration [20663135]
	ZEB1	10	8					8	2					2	yes	yes	19011757	21593765	ZEB1 is as a repressor of E-cadherin and other epithelial markers as well as promoter of migration and invasion in various cancer types [19011757]; Transcriptional activation of ZEB1 by Slug trigger an EMT-like process in melanoma[21593765]
	FOXP1	13	11		1	10			7		1	6			yes	yes	24789678		FOXP1 overexpression inhibits proliferation, invasion and migration of human glioma U251 cells [24789678];
Migration	PODXL	22	16			1	5	10	13			1	4	8	yes	yes	23596468, 21383689		Overexpression of PODXL significantly decreased cell invasion in astrocytomas [23596468] and testicular cancer cells [21383689];
	SLIT2	11	7			1	1	5	6			1	1	4			24840330	24840330	Slit2 promotes invasive behavior in cutaneous squamous cell carcinoma [24840330]
	FGF2	22	12	1		2	2	7	8	1		3		5			21178801	2684645	promote invasion in vestibular schwannoma [21178801]; inactivation of FGF2 in melanoma cells inhibited cell proliferation and colony formation in soft-agar [2684645]
	COL13A1	5	3					3	2					2
	COL5A2	19	12			1	3	8	10			2	3	5
	SERPINE1	13	3					3	5					5	yes		11592301	11592301	promotes migratory/invasive behavior in melanoma cell lines [11592301]
	EPHA2	53	19			4	10	5	8			3	2	3	yes		21666714	21666714	loss of EPHA2 in melanoma cells lead to reduction in migration in vitro and loss of tumorigenic potential in vivo [21666714]
	WNT5A	56	15		4	3	5	3	9		4	2		3			19901340	19901340	elevated Wnt5a expression in melanoma cells promotes cell motility and drives metastasis in vitro [19901340]
	AXL	53	10			1	9		4			1	3		yes		21796150	21796150	Motility, invasivity and migratory behaviour is inhibited in vitro by Axl knockdown in melanomas [21796150]
	CHRDL1	2	1			1
Growth and cell differentiation	HBEGF	13	8	1			7		1				3				15289334, 24013225		promotes migration in bladder [15289334] and breast cancer [24013225]
	EGFR	36	23			15	2	6	14			10	1	3	yes	yes	23242808	23242808	promotes invasion in melanoma cell lines
	VEGFC	59	35		2	1	13	19	28		3	4	6	15			10488101	22832193	stimulates migration and proliferation in Kaposi's sarcoma cells [10488101] and ovarian cancer [22832193]; promotes immune tolerance in melanoma cells [22832193]
	TRPC4	18	12			9	2	1	7			4	3
Immune response and survival	IL6	23	13		1			12	8		1	1		6			24954857	24954857	increase melanoma cell invasion [24954857]
	IL8	18	8				6	3	5				4	1			11864912	11864912	modulates proliferation and migration of melanoma cells [11864912]
	IL7R	3	3			1		2
	ALCAM	11	9		3	2	1	3	6		2	1	1	2		yes	18483249	18483249	orchestrates cell adhesion, growth, invasion in melanoma [18483249]
	CRIM1	34	26	2		12	10	2	15			10	5
	CD274	6	4				4		2				2				25223485	25223485	its expression is associated with enhanced agressiveness and invasiveness in melanoma cell lines [25223485]
