# Supplementary material for: Decoding the regulatory landscape of melanoma reveals TEADS as regulators of the invasive cell state
Source: Nat Commun. 2015 Apr 9;6:6683. doi: 10.1038/ncomms7683 (PMC4403341; doi:10.1038/ncomms7683)
Supplement: Supplementary Data 5 — Differentially expressed genes upon knock down of the TEADs. All genes differentially expressed upon knock down of all 4 TEADs versus control siRNA. [file ncomms7683-s6.xlsx]

## Sheet: DESeq2
Supplementary Table 10 – The list of differentially expressed genes upon TEAD knock-down (DESeq2 output)
The genes that are downregulated log2-fold change -1 or below and adjusted-p-value below 0.05 are reported in yellow
The genes that are upregulated log2-fold change 1 or above and adjusted-p-value below 0.05 are reported in purple
	baseMean	log2FoldChange	lfcSE	stat	pvalue	padj	+/-(-log10)
NGFR	58.7391	-3.54078	0.478277	-7.4032	1.32939e-13	1.37067e-11	-10.8631
MOXD1	38.1783	-3.32505	0.424335	-7.83592	4.65431e-15	6.72776e-13	-12.1721
DKK3	635.014	-3.00078	0.221677	-13.5367	9.49162e-42	3.49861e-38	-37.4561
TEAD4	102.142	-2.94188	0.377932	-7.78415	7.01827e-15	9.85499e-13	-12.0063
HBEGF	201.21	-2.77319	0.303115	-9.14896	5.74862e-20	1.5992e-17	-16.7961
TRPC4	21.4363	-2.77186	0.461403	-6.00745	1.8846e-09	1.00312e-07	-6.99865
SBSN	10.5563	-2.70793	0.602068	-4.49772	6.86861e-06	0.00013238	-3.87818
CCDC80	346.003	-2.7014	0.286934	-9.41472	4.74336e-21	1.488e-18	-17.8274
SOWAHD	11.5593	-2.67454	0.572719	-4.6699	3.01343e-06	6.56277e-05	-4.18291
PM20D2	32.0618	-2.59536	0.450484	-5.76128	8.34768e-09	3.83421e-07	-6.41632
CHRDL1	157.112	-2.50058	0.238566	-10.4817	1.04822e-25	8.5861e-23	-22.0662
TEAD3	177.02	-2.48442	0.234849	-10.5788	3.73817e-26	3.44472e-23	-22.4628
TAGLN	386.605	-2.44289	0.252861	-9.66101	4.41487e-22	1.54983e-19	-18.8097
EDN1	39.687	-2.42577	0.456196	-5.31738	1.05269e-07	3.55984e-06	-5.44857
FBN2	798.17	-2.39988	0.22925	-10.4684	1.20669e-25	9.3639e-23	-22.0285
ESM1	18.8933	-2.36838	0.654096	-3.62085	0.000293638	0.00312757	-2.50479
ID4	112.124	-2.34211	0.413383	-5.6657	1.46424e-08	6.1682e-07	-6.20984
MMP3	12.7349	-2.31537	0.576899	-4.01347	5.98314e-05	0.000821372	-3.08546
SLC7A2	35.7325	-2.30812	0.516444	-4.46926	7.84912e-06	0.000147612	-3.83088
RAB3B	242.587	-2.29685	0.29529	-7.77831	7.35019e-15	1.01282e-12	-11.9945
TEAD2	220.621	-2.29388	0.213027	-10.768	4.87339e-27	5.98777e-24	-23.2227
NT5E	1783.72	-2.27937	0.261721	-8.70915	3.06167e-18	7.16528e-16	-15.1448
NCAM2	6.875	-2.26657	0.627264	-3.61343	0.000302178	0.00320066	-2.49476
YWHAH	628.386	-2.25873	0.337336	-6.69579	2.14507e-11	1.58929e-09	-8.7988
CRIM1	2097.75	-2.24355	0.22607	-9.92412	3.26961e-23	1.37735e-20	-19.861
PLEKHB2	733.686	-2.2381	0.180941	-12.3692	3.83662e-35	6.28523e-32	-31.2017
HSPD1	2211.87	-2.19384	0.27976	-7.84188	4.43842e-15	6.47921e-13	-12.1885
TNFRSF1B	119.385	-2.17406	0.399178	-5.44635	5.14147e-08	1.89515e-06	-5.72236
SLIT2	115.753	-2.13802	0.364809	-5.86065	4.61046e-09	2.22874e-07	-6.65194
FYB	38.8456	-2.13784	0.498949	-4.28468	1.83005e-05	0.000298146	-3.52557
PSG5	11.1647	-2.11003	0.587633	-3.59074	0.000329746	0.00343588	-2.46396
SLITRK5	75.3149	-2.08838	0.292224	-7.14651	8.90138e-13	8.52221e-11	-10.0694
B4GALT6	72.2251	-2.07385	0.291004	-7.12651	1.02946e-12	9.66775e-11	-10.0147
IFIT1	119.48	-2.07354	0.304101	-6.81858	9.19441e-12	7.21077e-10	-9.14202
IL8	3706.81	-2.05141	0.385226	-5.32521	1.00837e-07	3.42566e-06	-5.46526
ZNF664	328.542	-2.04964	0.232717	-8.80742	1.28058e-18	3.14681e-16	-15.5021
KIAA0754	247.352	-2.03427	0.242483	-8.38933	4.88918e-17	9.2418e-15	-14.0342
PALM3	16.2035	-2.02524	0.495178	-4.08992	4.31518e-05	0.000622534	-3.20584
G0S2	764.586	-1.9697	0.360833	-5.45876	4.79459e-08	1.77617e-06	-5.75052
PTGER3	34.576	-1.9642	0.378978	-5.18289	2.18478e-07	6.83915e-06	-5.165
SEMA3D	9.83774	-1.95551	0.621857	-3.14463	0.00166297	0.0128236	-1.89199
MAD2L2	227.161	-1.95358	0.253056	-7.71997	1.16356e-14	1.54554e-12	-11.8109
DSE	295.127	-1.9534	0.206097	-9.47805	2.59085e-21	8.30423e-19	-18.0807
PODXL	409.831	-1.94996	0.309848	-6.29327	3.1084e-10	1.89381e-08	-7.72266
COL6A3	730.085	-1.94427	0.252843	-7.68961	1.4758e-14	1.90871e-12	-11.7193
TEAD1	1364.09	-1.93543	0.139529	-13.8712	9.47402e-44	6.4389e-40	-39.1912
KLF17	6.41097	-1.93247	0.648562	-2.97962	0.00288605	0.0197732	-1.70392
DHCR24	407.439	-1.92958	0.337614	-5.71536	1.09475e-08	4.8912e-07	-6.31058
COL13A1	212.478	-1.91089	0.207799	-9.19583	3.72104e-20	1.09726e-17	-16.9597
TAF15	1423.03	-1.89808	0.269137	-7.05249	1.75746e-12	1.53325e-10	-9.81439
SPTBN2	32.4855	-1.8815	0.485154	-3.87815	0.000105252	0.00131847	-2.87993
GPR27	49.9272	-1.87692	0.43272	-4.33749	1.4412e-05	0.000244241	-3.61218
MT2A	3318.26	-1.8683	0.26458	-7.06137	1.64873e-12	1.44696e-10	-9.83954
ZCCHC5	10.9333	-1.86409	0.535687	-3.47981	0.000501775	0.00485444	-2.31386
BACE1	413.561	-1.85792	0.223155	-8.32569	8.38359e-17	1.56465e-14	-13.8056
ZNF204P	11.5583	-1.84849	0.531715	-3.47647	0.000508058	0.00490879	-2.30903
TMEM30A	818.814	-1.84536	0.205506	-8.97959	2.71768e-19	7.42028e-17	-16.1296
GINS2	163.111	-1.8416	0.446081	-4.12839	3.65317e-05	0.000539163	-3.26828
PITPNM2	99.0295	-1.84103	0.343655	-5.35719	8.45267e-08	2.95323e-06	-5.5297
TFRC	4526.24	-1.8364	0.18638	-9.85295	6.65598e-23	2.65232e-20	-19.5764
RP11-54O7.3	11.3379	-1.83459	0.567032	-3.23543	0.00121458	0.00988291	-2.00512
RAP1GAP2	19.4584	-1.83326	0.521142	-3.51778	0.000435175	0.00431778	-2.36474
CXCL1	2713.74	-1.8273	0.284204	-6.42955	1.27983e-10	8.49994e-09	-8.07058
RP11-75C9.1	16.0229	-1.8264	0.448085	-4.076	4.58163e-05	0.00065457	-3.18404
POLR3GL	147.374	-1.82433	0.274529	-6.64533	3.02545e-11	2.20828e-09	-8.65595
WBP11	817.197	-1.81217	0.258791	-7.00247	2.51496e-12	2.13107e-10	-9.6714
HMGN2P8	69.5709	-1.79627	0.39018	-4.60368	4.15081e-06	8.61965e-05	-4.06451
DDX58	110.081	-1.79512	0.294352	-6.09856	1.0703e-09	6.04619e-08	-7.21852
PANX1	136.472	-1.78989	0.233548	-7.66392	1.80336e-14	2.1794e-12	-11.6617
SNUPN	111.392	-1.7887	0.232746	-7.6852	1.52756e-14	1.93937e-12	-11.7123
BAIAP2L1	131.921	-1.78237	0.318672	-5.59311	2.23042e-08	8.88791e-07	-6.0512
ZNF146	665.068	-1.78232	0.181986	-9.79374	1.19781e-22	4.64751e-20	-19.3328
KRTAP2-3	7.16803	-1.78004	0.645763	-2.75649	0.00584251	0.0339543	-1.46911
ZNF616	82.01	-1.77869	0.250997	-7.0865	1.37542e-12	1.23972e-10	-9.90668
ZNF559	74.5785	-1.77753	0.300787	-5.90961	3.42921e-09	1.73151e-07	-6.76157
PEG10	865.695	-1.77557	0.305626	-5.8096	6.26213e-09	2.97835e-07	-6.52602
TRIML2	15.8676	-1.76855	0.470897	-3.7557	0.000172856	0.0019942	-2.70023
RP11-308N19.1	6.42957	-1.76805	0.607793	-2.90896	0.00362627	0.0235118	-1.62871
LCTL	31.9923	-1.76668	0.421892	-4.1875	2.82038e-05	0.000431451	-3.36507
ITGB1	5712.83	-1.76358	0.229492	-7.68472	1.53334e-14	1.93937e-12	-11.7123
EXOC5	454.199	-1.75983	0.184117	-9.55823	1.19785e-21	4.0139e-19	-18.3964
ARMC4	21.7582	-1.75386	0.444431	-3.94629	7.93716e-05	0.00103654	-2.98441
NEDD4	581.037	-1.744	0.201528	-8.65389	4.97731e-18	1.0953e-15	-14.9605
FAM43B	139.386	-1.74297	0.343974	-5.06714	4.0384e-07	1.18374e-05	-4.92674
RP11-1024P17.1	10.3722	-1.74238	0.535614	-3.25306	0.0011417	0.00944098	-2.02498
LIMD2	197.961	-1.73956	0.237485	-7.3249	2.39073e-13	2.37604e-11	-10.6241
CSF1	614.772	-1.73726	0.285537	-6.08418	1.17092e-09	6.53944e-08	-7.18446
MMP13	13.8608	-1.72919	0.519964	-3.32559	0.000882318	0.00773878	-2.11133
SFXN1	520.711	-1.7227	0.160649	-10.7233	7.90967e-27	8.97079e-24	-23.0472
MCM8	130.389	-1.72258	0.386329	-4.45885	8.24022e-06	0.000153595	-3.81362
ABHD5	88.2545	-1.72012	0.322151	-5.33948	9.32142e-08	3.20361e-06	-5.49436
TRHDE-AS1	29.0652	-1.71816	0.393544	-4.36588	1.26613e-05	0.000218082	-3.66138
IL1R1	484.879	-1.71323	0.336554	-5.09051	3.57106e-07	1.06245e-05	-4.97369
EPB41L4B	28.2765	-1.71276	0.444506	-3.85317	0.0001166	0.00143024	-2.84459
SLC4A7	498.392	-1.70688	0.190189	-8.97467	2.84203e-19	7.61871e-17	-16.1181
TRHDE	177.943	-1.705	0.21189	-8.04665	8.50941e-16	1.33471e-13	-12.8746
UBASH3B	52.0549	-1.70463	0.457252	-3.72799	0.000193013	0.00217568	-2.66241
FGFR4	42.3532	-1.6965	0.326168	-5.2013	1.97899e-07	6.26141e-06	-5.20333
FRAT2	71.8053	-1.69358	0.276833	-6.1177	9.49351e-10	5.40433e-08	-7.26726
NFE2L1	4497.08	-1.69102	0.215459	-7.84844	4.21229e-15	6.2106e-13	-12.2069
DKK1	125.153	-1.69087	0.32898	-5.13975	2.75106e-07	8.50347e-06	-5.0704
HMGN2	1414.53	-1.69062	0.296705	-5.69799	1.21229e-08	5.3355e-07	-6.27282
ID3	970.898	-1.68672	0.264542	-6.376	1.81778e-10	1.16527e-08	-7.93357
FGD5-AS1	1042.61	-1.66796	0.156582	-10.6523	1.70054e-26	1.79091e-23	-22.7469
SLC16A9	25.6049	-1.66082	0.553101	-3.00274	0.00267559	0.0186579	-1.72914
CD22	18.2155	-1.65967	0.460042	-3.60765	0.000308977	0.00325863	-2.48697
ZNF542	66.8686	-1.65827	0.273776	-6.05701	1.38674e-09	7.62915e-08	-7.11752
CHSY3	40.0822	-1.65538	0.3362	-4.92379	8.48828e-07	2.23484e-05	-4.65075
RPGR	98.9086	-1.65063	0.272283	-6.06221	1.34265e-09	7.44214e-08	-7.1283
UBAC2	432.335	-1.64887	0.199966	-8.24574	1.64138e-16	2.94911e-14	-13.5303
NEGR1	81.6471	-1.64879	0.300983	-5.47803	4.30088e-08	1.60537e-06	-5.79442
MAP7D2	55.707	-1.64785	0.404348	-4.07532	4.59504e-05	0.00065585	-3.1832
PTP4A1	408.694	-1.64297	0.21401	-7.67709	1.62739e-14	2.01632e-12	-11.6954
H19	7.74016	-1.6369	0.591181	-2.76887	0.00562504	0.0329458	-1.4822
TPST1	323.57	-1.63535	0.235888	-6.93276	4.12713e-12	3.43788e-10	-9.46371
DIAPH1	1522.33	-1.63055	0.288114	-5.6594	1.51902e-08	6.36262e-07	-6.19636
AOX1	95.0905	-1.62918	0.326252	-4.99362	5.92575e-07	1.65159e-05	-4.7821
RP5-1198O20.4	16.6305	-1.6259	0.496238	-3.27645	0.00105121	0.00887314	-2.05192
GAL	10.1757	-1.62579	0.627242	-2.59197	0.0095427	0.0496989	-1.30365
LEPR	41.8396	-1.62308	0.421915	-3.84694	0.000119602	0.00146099	-2.83535
CASC10	64.4508	-1.62145	0.283221	-5.72502	1.03422e-08	4.63482e-07	-6.33397
FAM132B	20.277	-1.62032	0.479017	-3.3826	0.000718031	0.00657147	-2.18234
TOP1MT	211.164	-1.61068	0.190135	-8.47126	2.4276e-17	4.90309e-15	-14.3095
PRR16	43.3499	-1.60999	0.351544	-4.57976	4.65504e-06	9.49293e-05	-4.0226
ACLY	2622.83	-1.60438	0.238728	-6.72053	1.81065e-11	1.34829e-09	-8.87022
RAI14	1328.94	-1.59868	0.19346	-8.26362	1.41319e-16	2.57235e-14	-13.5897
TCOF1	1740.17	-1.59797	0.382276	-4.18016	2.91307e-05	0.00044416	-3.35246
QKI	623.546	-1.59332	0.188683	-8.44442	3.05569e-17	5.92804e-15	-14.2271
RAMP1	6.44461	-1.59256	0.597091	-2.6672	0.00764873	0.0419698	-1.37706
TRPA1	10.2159	-1.59152	0.561058	-2.83664	0.00455906	0.028184	-1.55
COL5A2	3985.71	-1.59122	0.255056	-6.2387	4.41216e-10	2.60211e-08	-7.58467
KIAA1199	3130.97	-1.58805	0.426285	-3.72532	0.00019507	0.00219215	-2.65913
PAFAH1B2	405.872	-1.58368	0.159846	-9.90753	3.86056e-23	1.58111e-20	-19.801
SDC1	518.022	-1.58296	0.404406	-3.91428	9.06745e-05	0.00116253	-2.9346
SEPT4	18.0338	-1.57895	0.467182	-3.37973	0.000725579	0.00662821	-2.1786
RBM41	116.818	-1.57564	0.241212	-6.53217	6.48228e-11	4.57295e-09	-8.3398
NOX4	32.9562	-1.57285	0.43985	-3.57588	0.000349057	0.00360485	-2.44311
EDEM3	1321.45	-1.56894	0.25132	-6.2428	4.29805e-10	2.545e-08	-7.59431
GREM1	424.874	-1.56763	0.228115	-6.8721	6.32639e-12	5.09707e-10	-9.29268
COL10A1	12.1041	-1.56699	0.516152	-3.03591	0.00239811	0.0171307	-1.76622
AC011738.4	9.82915	-1.56677	0.577882	-2.71123	0.00670337	0.0378241	-1.42223
AREL1	620.363	-1.56222	0.168136	-9.29142	1.52239e-20	4.58083e-18	-17.3391
AC092675.3	9.46244	-1.56171	0.545375	-2.86356	0.0041891	0.0263522	-1.57918
MEA1	1008.45	-1.56161	0.149462	-10.4482	1.49331e-25	1.10087e-22	-21.9583
SMAGP	211.049	-1.56133	0.197367	-7.91079	2.55761e-15	3.84789e-13	-12.4148
IRX3	285.711	-1.56008	0.264597	-5.89603	3.7234e-09	1.87197e-07	-6.7277
AP1M2	12.0016	-1.55646	0.589125	-2.64199	0.00824202	0.0443553	-1.35305
AK5	57.4775	-1.55329	0.353722	-4.39128	1.12686e-05	0.000198976	-3.7012
ZNF468	70.6332	-1.54069	0.286423	-5.37908	7.48688e-08	2.64716e-06	-5.57722
SAMD15	17.5722	-1.53907	0.497972	-3.09067	0.00199704	0.014859	-1.82801
ZNF45	202.945	-1.53877	0.193686	-7.94469	1.9468e-15	2.98997e-13	-12.5243
BAG1	230.554	-1.53737	0.18731	-8.20759	2.25676e-16	3.86903e-14	-13.4124
KIF3C	264.728	-1.53095	0.340254	-4.49945	6.81306e-06	0.000131481	-3.88114
KCNQ5	30.2095	-1.53	0.515352	-2.96885	0.00298921	0.0203194	-1.69209
BEND3	45.8506	-1.52916	0.512681	-2.98268	0.00285733	0.0196403	-1.70685
NEXN	202.508	-1.52789	0.206719	-7.39114	1.45579e-13	1.48029e-11	-10.8297
AC058791.1	22.4909	-1.52658	0.453823	-3.36382	0.000768703	0.00693621	-2.15888
FAM32A	751.326	-1.52551	0.214798	-7.10207	1.22905e-12	1.12554e-10	-9.94864
UNC13B	65.1318	-1.5249	0.338373	-4.50655	6.58887e-06	0.000128161	-3.89224
KIAA1549L	455.763	-1.52274	0.307538	-4.9514	7.36806e-07	1.98601e-05	-4.70202
TCFL5	94.4568	-1.51976	0.335769	-4.52619	6.00558e-06	0.000119014	-3.9244
CCDC117	295.86	-1.51855	0.169854	-8.94031	3.88087e-19	9.86544e-17	-16.0059
B4GALNT4	40.5572	-1.51731	0.417693	-3.6326	0.000280578	0.0030108	-2.52132
ZNF804A	36.8207	-1.51469	0.450949	-3.3589	0.000782537	0.00703949	-2.15246
ZBTB12	143.984	-1.51273	0.328143	-4.60997	4.0273e-06	8.38679e-05	-4.0764
RASD2	118.112	-1.5103	0.350813	-4.30515	1.66876e-05	0.000276763	-3.55789
FAXC	18.2361	-1.51006	0.432501	-3.49145	0.000480411	0.00468465	-2.32932
PVRL3	960.917	-1.50827	0.17893	-8.4294	3.47443e-17	6.65286e-15	-14.177
CDK9	782.752	-1.50334	0.142208	-10.5714	4.04358e-26	3.50697e-23	-22.4551
RNF20	1231.94	-1.50023	0.21245	-7.06159	1.64608e-12	1.44696e-10	-9.83954
DDX3Y	736.144	-1.4965	0.229175	-6.52997	6.57847e-11	4.61871e-09	-8.33548
XPR1	400.964	-1.48965	0.209964	-7.09476	1.29572e-12	1.17927e-10	-9.92839
CTF1	58.7644	-1.48853	0.272767	-5.45715	4.83838e-08	1.7879e-06	-5.74766
G3BP2	654.374	-1.48511	0.190181	-7.80892	5.76822e-15	8.25695e-13	-12.0832
TPX2	1467.12	-1.48008	0.369502	-4.00559	6.18624e-05	0.000842954	-3.0742
WDR41	238.531	-1.47885	0.213897	-6.91388	4.71581e-12	3.86277e-10	-9.4131
LATS2	419.424	-1.478	0.210003	-7.03803	1.94983e-12	1.69108e-10	-9.77184
SPINT1	39.6759	-1.47769	0.435022	-3.39682	0.000681742	0.00627833	-2.20216
ASAP1	1025.8	-1.46362	0.257007	-5.69486	1.23475e-08	5.40213e-07	-6.26744
CHURC1	294.783	-1.46345	0.241213	-6.06702	1.30302e-09	7.2497e-08	-7.13968
TMX3	965.158	-1.46093	0.191783	-7.61764	2.58362e-14	3.09699e-12	-11.5091
BECN1	390.64	-1.45992	0.232838	-6.2701	3.6082e-10	2.16257e-08	-7.66503
NUDT15	200.537	-1.45609	0.178714	-8.1476	3.71208e-16	6.14954e-14	-13.2112
APBA1	15.9351	-1.45151	0.447694	-3.24219	0.00118613	0.0097054	-2.01299
IL13RA1	1098.04	-1.45048	0.246488	-5.8846	3.99021e-09	1.98086e-07	-6.70315
KIF17	41.1288	-1.44691	0.344114	-4.20476	2.61362e-05	0.000403933	-3.39369
SART1	1373.26	-1.44629	0.251486	-5.751	8.87161e-09	4.02471e-07	-6.39527
ALDH5A1	101.917	-1.43761	0.282334	-5.09187	3.54554e-07	1.06035e-05	-4.97455
DENND5A	775.913	-1.43102	0.210665	-6.79285	1.0994e-11	8.48664e-10	-9.07126
JAM3	228.495	-1.42924	0.274999	-5.19725	2.02257e-07	6.37197e-06	-5.19573
GTF2H3	313.911	-1.42495	0.192391	-7.40651	1.29668e-13	1.34636e-11	-10.8708
CXCL2	381.503	-1.42412	0.350893	-4.05855	4.93781e-05	0.000698016	-3.15613
UBP1	829.615	-1.42062	0.244225	-5.81685	5.99657e-09	2.86128e-07	-6.54344
SLC35A5	200.312	-1.42035	0.184205	-7.71067	1.2516e-14	1.64765e-12	-11.7831
MEX3A	185.847	-1.4174	0.29997	-4.72514	2.29953e-06	5.24022e-05	-4.28065
CTD-2044J15.2	23.4857	-1.4172	0.399991	-3.54308	0.000395485	0.00399385	-2.39861
IGF2BP2	429.725	-1.41612	0.186424	-7.59623	3.04882e-14	3.59615e-12	-11.4442
STX2	213.426	-1.41598	0.268844	-5.26692	1.3873e-07	4.54543e-06	-5.34243
DRAM1	183.342	-1.41556	0.217437	-6.51023	7.50373e-11	5.19413e-09	-8.28449
MUC13	74.7819	-1.412	0.351481	-4.0173	5.88694e-05	0.000809675	-3.09169
TRABD2A	156.379	-1.40801	0.381124	-3.69436	0.000220439	0.00244188	-2.61228
PRKAR2B	82.1651	-1.40579	0.27536	-5.10526	3.30332e-07	1.00421e-05	-4.99818
HMG20A	387.909	-1.40501	0.203639	-6.89953	5.21739e-12	4.25002e-10	-9.37161
VEGFC	719.924	-1.40421	0.198163	-7.08615	1.37897e-12	1.23972e-10	-9.90668
ZNF485	19.588	-1.40376	0.43214	-3.2484	0.00116056	0.00955086	-2.01996
FAM65A	417.551	-1.39985	0.303338	-4.61481	3.93457e-06	8.26371e-05	-4.08283
SMCO4	16.2232	-1.39881	0.508039	-2.75334	0.00589898	0.034215	-1.46578
ZCCHC24	238.404	-1.39748	0.230799	-6.05496	1.40449e-09	7.69805e-08	-7.11362
AP001007.1	113.078	-1.39682	0.287478	-4.85886	1.18066e-06	2.93058e-05	-4.53305
PPP2CB	560.376	-1.39675	0.16352	-8.54178	1.3217e-17	2.70655e-15	-14.5676
STRAP	1232.22	-1.39594	0.133781	-10.4345	1.72531e-25	1.21133e-22	-21.9167
B4GALT4	189.044	-1.39322	0.255942	-5.44349	5.22466e-08	1.92101e-06	-5.71647
ZNF229	182.202	-1.39188	0.232694	-5.98156	2.21009e-09	1.15143e-07	-6.93876
MET	886.866	-1.38974	0.257557	-5.39585	6.81987e-08	2.44058e-06	-5.61251
NME1	304.933	-1.38745	0.288745	-4.80512	1.54662e-06	3.68391e-05	-4.43369
TRPM2	16.4364	-1.38454	0.483042	-2.8663	0.00415299	0.0262098	-1.58154
RBM24	53.0378	-1.38247	0.281033	-4.91926	8.6874e-07	2.27508e-05	-4.643
TRIM58	149.168	-1.38073	0.317094	-4.35432	1.33483e-05	0.00022805	-3.64197
OSBPL10	97.2993	-1.37974	0.356474	-3.87051	0.00010861	0.00135363	-2.8685
KLF15	13.6075	-1.37956	0.497778	-2.77144	0.00558083	0.0327618	-1.48463
GOLGA4	910.35	-1.37841	0.159095	-8.66405	4.5531e-18	1.02709e-15	-14.9884
FOCAD	169.507	-1.37801	0.186933	-7.3717	1.68465e-13	1.70126e-11	-10.7692
MYC	89.4768	-1.37643	0.478828	-2.87459	0.00404556	0.0256881	-1.59027
WNT3	79.1315	-1.37505	0.247441	-5.55709	2.74311e-08	1.07852e-06	-5.96717
ZNF702P	26.7173	-1.36887	0.425631	-3.21609	0.0012995	0.0104356	-1.98148
LARP7	324.156	-1.36604	0.194174	-7.03515	1.99051e-12	1.71627e-10	-9.76542
RRM1	985.679	-1.36537	0.35307	-3.86713	0.000110123	0.00136557	-2.86469
NTNG1	112.151	-1.36313	0.33559	-4.0619	4.86749e-05	0.000689397	-3.16153
AC104135.3	28.5318	-1.36173	0.497018	-2.7398	0.00614767	0.0353791	-1.45125
HADH	119.853	-1.35928	0.233091	-5.83156	5.49105e-09	2.63714e-07	-6.57887
AC112721.2	21.2241	-1.35832	0.442041	-3.07283	0.00212042	0.015585	-1.80729
ARHGAP29	107.865	-1.358	0.440821	-3.08063	0.00206566	0.0152357	-1.81714
SLC24A1	99.0778	-1.35718	0.241818	-5.61238	1.99557e-08	8.061e-07	-6.09361
SMAD9	31.6681	-1.35702	0.365684	-3.71092	0.000206505	0.00229616	-2.639
TNPO3	501.868	-1.35557	0.181218	-7.48032	7.4144e-14	7.97941e-12	-11.098
TMEM194A	451.784	-1.35403	0.340269	-3.97929	6.91201e-05	0.000925619	-3.03357
C18orf54	42.3212	-1.34779	0.350209	-3.84852	0.000118836	0.00145404	-2.83742
SNX24	68.6637	-1.34736	0.267308	-5.04046	4.64415e-07	1.34261e-05	-4.87205
ZFP62	89.8315	-1.34253	0.282034	-4.76017	1.93433e-06	4.49129e-05	-4.34763
CD274	72.4006	-1.34247	0.298009	-4.50478	6.64407e-06	0.000128895	-3.88976
ZNF74	109.846	-1.33931	0.263412	-5.08447	3.68647e-07	1.09143e-05	-4.962
ZNF788	88.1994	-1.33355	0.310669	-4.2925	1.76671e-05	0.000289748	-3.53798
PIR	92.9716	-1.32704	0.282396	-4.69923	2.61143e-06	5.78123e-05	-4.23798
RBBP8	230.448	-1.32297	0.288644	-4.58341	4.57454e-06	9.35466e-05	-4.02897
SEPN1	804.398	-1.31886	0.277332	-4.75553	1.9793e-06	4.56694e-05	-4.34037
CAMK2D	281.369	-1.31563	0.193905	-6.78491	1.16159e-11	8.92003e-10	-9.04963
PPA2	199.623	-1.31411	0.208757	-6.29494	3.07521e-10	1.8892e-08	-7.72372
MYO1E	964.441	-1.31382	0.206651	-6.35768	2.04824e-10	1.30169e-08	-7.88549
ZDHHC16	256.813	-1.31271	0.203313	-6.45663	1.07061e-10	7.24087e-09	-8.14021
NR2F2	706.106	-1.3125	0.334309	-3.92602	8.63635e-05	0.00111306	-2.95348
RP11-320G24.1	56.8298	-1.31173	0.372659	-3.51992	0.000431684	0.00428603	-2.36795
IER3IP1	454.082	-1.31166	0.238984	-5.48846	4.05454e-08	1.525e-06	-5.81673
EXTL1	27.3656	-1.31023	0.495035	-2.64674	0.00812726	0.0438931	-1.3576
KCNH1	58.8758	-1.30775	0.270693	-4.8311	1.35778e-06	3.31443e-05	-4.47959
RP11-253E3.3	57.1502	-1.30504	0.331792	-3.93332	8.37807e-05	0.00108547	-2.96438
CCDC41	74.9594	-1.3044	0.325253	-4.01041	6.06134e-05	0.000829371	-3.08125
CAMK4	107.481	-1.30344	0.292791	-4.45178	8.51601e-06	0.000157541	-3.80261
PPIP5K2	377.403	-1.30153	0.234771	-5.54383	2.95919e-08	1.15424e-06	-5.9377
ZNF41	77.5244	-1.29907	0.248153	-5.23495	1.65026e-07	5.31898e-06	-5.27417
GRB10	189.566	-1.29811	0.266933	-4.86307	1.15579e-06	2.87369e-05	-4.54156
SLC39A10	1002.57	-1.29472	0.256682	-5.04407	4.5573e-07	1.32299e-05	-4.87844
TSN	587.498	-1.29339	0.140756	-9.18884	3.97089e-20	1.14798e-17	-16.9401
WWC1	130.241	-1.29063	0.471126	-2.73946	0.00615395	0.0354014	-1.45098
FCF1	418.378	-1.28652	0.157097	-8.18936	2.62614e-16	4.45056e-14	-13.3516
TBC1D10B	633.308	-1.28648	0.257241	-5.00106	5.70169e-07	1.60125e-05	-4.79554
CLCF1	94.6875	-1.2853	0.300799	-4.27297	1.92891e-05	0.000312182	-3.50559
NKX2-4	24.3388	-1.28517	0.382807	-3.35724	0.000787261	0.00706433	-2.15093
EPHB1	39.1523	-1.28511	0.456934	-2.81246	0.00491636	0.0298868	-1.52452
TMEM171	23.7462	-1.2851	0.424744	-3.02559	0.00248146	0.0176159	-1.7541
CDK5R1	47.2485	-1.28252	0.33679	-3.80806	0.000140063	0.0016719	-2.77679
FAM195A	95.4197	-1.28152	0.246413	-5.20068	1.98556e-07	6.26874e-06	-5.20282
ATP1B3	782.896	-1.27962	0.143162	-8.93826	3.95339e-19	9.87946e-17	-16.0053
LHFP	262.902	-1.27838	0.321287	-3.97895	6.92213e-05	0.000926133	-3.03333
FGF2	766.705	-1.27807	0.26799	-4.76908	1.85072e-06	4.34507e-05	-4.362
AC098614.2	60.8536	-1.27717	0.261535	-4.88335	1.04296e-06	2.64671e-05	-4.57729
R3HCC1	230.968	-1.27435	0.254765	-5.00205	5.67237e-07	1.59911e-05	-4.79612
ICMT	895.716	-1.27368	0.300163	-4.2433	2.20259e-05	0.000349569	-3.45647
DCBLD1	414.262	-1.27367	0.216711	-5.87725	4.17132e-09	2.04325e-07	-6.68968
RP11-216F19.2	19.7716	-1.27328	0.459459	-2.77126	0.005584	0.0327618	-1.48463
HEYL	21.3206	-1.2729	0.418986	-3.03804	0.0023812	0.0170264	-1.76888
TGOLN2	4558.02	-1.27148	0.168246	-7.55727	4.11632e-14	4.74149e-12	-11.3241
GHR	25.4548	-1.27144	0.376553	-3.37653	0.000734056	0.00668155	-2.17512
CDC14B	264.903	-1.26953	0.19719	-6.43808	1.20991e-10	8.07189e-09	-8.09302
PREX1	387.085	-1.26842	0.290158	-4.37146	1.23416e-05	0.000213824	-3.66994
ARL10	80.0731	-1.26825	0.260763	-4.86359	1.15275e-06	2.87097e-05	-4.54197
FOXG1	255.755	-1.26708	0.445066	-2.84695	0.00441405	0.0274744	-1.56107
FAM84B	16.2116	-1.26692	0.450547	-2.81196	0.00492411	0.0298897	-1.52448
SERPINB7	1294.12	-1.26269	0.334827	-3.77118	0.000162477	0.00189522	-2.72234
SMAD5	549.41	-1.26176	0.164521	-7.66932	1.72915e-14	2.10794e-12	-11.6761
CKAP4	2868.21	-1.26107	0.164111	-7.68425	1.53898e-14	1.93937e-12	-11.7123
LRRC6	19.6322	-1.2601	0.412671	-3.05353	0.00226168	0.0163703	-1.78594
SNAP23	324.233	-1.25738	0.213587	-5.88697	3.93338e-09	1.95925e-07	-6.70791
YBX3	1057.93	-1.25725	0.264166	-4.7593	1.94264e-06	4.50351e-05	-4.34645
PPID	359.194	-1.25539	0.207494	-6.05022	1.44648e-09	7.89886e-08	-7.10244
IL6	4029.83	-1.25353	0.40837	-3.0696	0.00214342	0.0157149	-1.80369
TSPYL5	137.419	-1.252	0.253241	-4.94392	7.65656e-07	2.04879e-05	-4.6885
C7orf60	133.412	-1.24981	0.392068	-3.18773	0.00143396	0.0113791	-1.94389
RP11-800A3.4	14.5909	-1.24764	0.475862	-2.62185	0.00874535	0.0464654	-1.33287
GPHN	144.409	-1.24598	0.217555	-5.72716	1.02123e-08	4.59861e-07	-6.33737
CCNE1	89.3402	-1.24576	0.315103	-3.95349	7.70192e-05	0.00101481	-2.99362
GALNT14	226.932	-1.24476	0.356169	-3.49487	0.000474293	0.00463418	-2.33403
PPT1	1226.86	-1.2442	0.142155	-8.75246	2.08759e-18	5.04582e-16	-15.2971
RP5-1011O1.3	37.7556	-1.24315	0.370305	-3.35708	0.000787694	0.00706433	-2.15093
DYNLL1-AS1	64.6231	-1.24263	0.268645	-4.62554	3.73627e-06	7.89221e-05	-4.1028
SUSD5	205.742	-1.24049	0.221011	-5.61279	1.99089e-08	8.061e-07	-6.09361
PDIA4	3749.1	-1.23968	0.195753	-6.3329	2.4059e-10	1.51592e-08	-7.81932
NASP	1136.01	-1.23865	0.296932	-4.17149	3.0262e-05	0.000458564	-3.3386
ZNF37A	146.826	-1.23856	0.264509	-4.6825	2.83402e-06	6.19034e-05	-4.20829
AC104135.4	34.9786	-1.23766	0.442501	-2.79695	0.00515868	0.0308809	-1.51031
ZNF354A	70.7934	-1.23643	0.27214	-4.54338	5.53596e-06	0.000111051	-3.95448
NAB1	403.941	-1.23561	0.165047	-7.48642	7.07785e-14	7.67322e-12	-11.115
SMC1A	1448.76	-1.23532	0.300739	-4.10761	3.99769e-05	0.000583007	-3.23433
LMAN2L	260.386	-1.23435	0.182893	-6.74901	1.48856e-11	1.11408e-09	-8.95309
CSGALNACT2	107.886	-1.23359	0.27654	-4.46081	8.16523e-06	0.000152583	-3.81649
SEMA3G	19.7846	-1.23234	0.440187	-2.79957	0.00511701	0.0307454	-1.51222
ZKSCAN2	108.262	-1.22816	0.24863	-4.93969	7.82453e-07	2.0824e-05	-4.68144
MORC4	120.044	-1.22689	0.240444	-5.1026	3.35018e-07	1.01427e-05	-4.99385
UBTD2	196.812	-1.22677	0.210052	-5.8403	5.21065e-09	2.51065e-07	-6.60021
ZNF426	69.6099	-1.22583	0.256766	-4.77411	1.80504e-06	4.25135e-05	-4.37147
C2CD3	263.28	-1.22362	0.218358	-5.60372	2.09804e-08	8.42875e-07	-6.07424
RAC1	1540.04	-1.22348	0.162725	-7.51871	5.53198e-14	6.17905e-12	-11.2091
IFT57	360.364	-1.22284	0.207415	-5.89562	3.73277e-09	1.87197e-07	-6.7277
DHRS4-AS1	116.114	-1.2217	0.226671	-5.38977	7.05476e-08	2.51853e-06	-5.59885
ZNF28	75.3678	-1.22149	0.263181	-4.64124	3.46331e-06	7.37821e-05	-4.13205
ZNF185	251.361	-1.22057	0.315771	-3.86536	0.000110924	0.00137318	-2.86227
MPZL1	1033.79	-1.21881	0.22188	-5.49311	3.94906e-08	1.49295e-06	-5.82596
FAM169A	27.7892	-1.21864	0.412227	-2.95623	0.0031142	0.0210237	-1.67729
SLC37A2	415.259	-1.21742	0.200053	-6.08547	1.16148e-09	6.51134e-08	-7.18633
MYLK	968.135	-1.21643	0.261379	-4.6539	3.25712e-06	7.00044e-05	-4.15487
PPP1R26	669.817	-1.21552	0.214778	-5.65946	1.51854e-08	6.36262e-07	-6.19636
KRT15	69.9197	-1.2153	0.293791	-4.13661	3.52471e-05	0.000522822	-3.28165
RIC8A	1287.2	-1.21521	0.242543	-5.01031	5.43413e-07	1.54375e-05	-4.81142
CYB5R4	92.6177	-1.21427	0.295913	-4.10347	4.06996e-05	0.00059296	-3.22697
PCOLCE2	125.258	-1.2142	0.312788	-3.88187	0.000103654	0.00130288	-2.8851
NUDT19	155.917	-1.21306	0.24926	-4.86663	1.13515e-06	2.84848e-05	-4.54539
GPT2	156.088	-1.21055	0.300845	-4.02384	5.7256e-05	0.000791174	-3.10173
UBE2V2	471.62	-1.21055	0.22916	-5.28255	1.274e-07	4.22016e-06	-5.37467
CDA	185.672	-1.2069	0.20275	-5.95263	2.6386e-09	1.35552e-07	-6.86789
RP11-81N13.1	34.1233	-1.20608	0.34471	-3.49881	0.000467333	0.00457527	-2.33958
TRIM5	208.692	-1.20574	0.209027	-5.76832	8.00639e-09	3.71215e-07	-6.43037
TAF2	408.239	-1.20474	0.185984	-6.47764	9.31684e-11	6.36088e-09	-8.19648
FGFRL1	235.553	-1.20337	0.176551	-6.81599	9.36174e-12	7.30315e-10	-9.13649
ITGA6	692.793	-1.20161	0.245671	-4.89116	1.00242e-06	2.55703e-05	-4.59226
TBC1D2	105.505	-1.20057	0.405473	-2.96092	0.00306719	0.0207634	-1.6827
PLBD1	20.3457	-1.20032	0.424687	-2.82635	0.00470811	0.0288874	-1.53929
TMEM216	37.6302	-1.19803	0.319533	-3.74933	0.000177307	0.00203758	-2.69088
IMPAD1	1599.98	-1.19791	0.18643	-6.42553	1.31408e-10	8.68823e-09	-8.06107
ZNF252P	93.7805	-1.1957	0.251278	-4.75846	1.95077e-06	4.51525e-05	-4.34532
ANXA11	1005.99	-1.19542	0.167583	-7.13328	9.80015e-13	9.2624e-11	-10.0333
PAPD7	276.424	-1.19448	0.219618	-5.4389	5.36117e-08	1.95656e-06	-5.70851
AATF	654.952	-1.19292	0.298241	-3.99985	6.33826e-05	0.000859717	-3.06564
TTC33	69.0277	-1.19267	0.299241	-3.98566	6.72934e-05	0.000906923	-3.04243
BIN3	140.797	-1.18834	0.211282	-5.62442	1.86135e-08	7.64448e-07	-6.11665
CENPF	2377.76	-1.18657	0.379984	-3.12269	0.00179209	0.013634	-1.86538
SUMO2	926.96	-1.18544	0.152495	-7.77361	7.62801e-15	1.04136e-12	-11.9824
TENM2	180.558	-1.18324	0.315148	-3.75454	0.000173662	0.00200037	-2.69889
MCM7	2416.13	-1.18182	0.348775	-3.38849	0.000702794	0.0064538	-2.19018
CCDC34	137.429	-1.18142	0.311013	-3.79861	0.000145509	0.00172182	-2.76401
SECISBP2L	672.089	-1.18065	0.244999	-4.81898	1.44291e-06	3.47051e-05	-4.45961
SH3RF1	127.042	-1.18059	0.238251	-4.95522	7.22502e-07	1.9618e-05	-4.70735
MT1A	103.972	-1.18023	0.241908	-4.87884	1.06709e-06	2.7033e-05	-4.56811
SFRP1	2083.09	-1.17877	0.180589	-6.52735	6.69441e-11	4.67784e-09	-8.32995
PJA1	175.945	-1.17837	0.225106	-5.23473	1.65226e-07	5.31898e-06	-5.27417
CXCL3	125.132	-1.17564	0.359026	-3.27451	0.00105844	0.00890909	-2.05017
CEP128	69.2208	-1.17339	0.341441	-3.43657	0.000589122	0.00555727	-2.25514
WDR90	297.844	-1.17074	0.442638	-2.64492	0.00817114	0.044114	-1.35542
COG4	563.73	-1.17066	0.257832	-4.54042	5.61435e-06	0.00011247	-3.94896
FAM84A	44.6163	-1.16932	0.386479	-3.02558	0.00248156	0.0176159	-1.7541
PTPRD	116.799	-1.16694	0.276706	-4.21727	2.47276e-05	0.000385395	-3.41409
GPR85	51.7557	-1.16577	0.358808	-3.24899	0.00115814	0.00953945	-2.02048
MAN1B1	1273.48	-1.16572	0.154188	-7.56041	4.01793e-14	4.66459e-12	-11.3312
NSF	343.765	-1.1628	0.178984	-6.49666	8.21227e-11	5.65802e-09	-8.24734
SCN8A	48.964	-1.16252	0.291708	-3.9852	6.74219e-05	0.000907825	-3.042
PPP1R14BP3	73.0504	-1.16118	0.290434	-3.99808	6.38583e-05	0.000865088	-3.06294
POFUT1	1189.27	-1.16068	0.153955	-7.53907	4.7334e-14	5.32742e-12	-11.2735
LMO7	588.663	-1.15999	0.210695	-5.50556	3.68006e-08	1.40567e-06	-5.85212
GPR1	21.4295	-1.1591	0.391364	-2.9617	0.00305949	0.0207303	-1.68339
PIH1D1	606.582	-1.15715	0.162626	-7.11543	1.11562e-12	1.03451e-10	-9.98526
DYM	227.941	-1.15656	0.209944	-5.50887	3.61139e-08	1.38302e-06	-5.85917
CNKSR3	38.1737	-1.15463	0.368136	-3.13643	0.00171018	0.0131095	-1.88241
FST	165.392	-1.15372	0.352169	-3.27604	0.00105275	0.00887971	-2.0516
RAPGEFL1	47.455	-1.15253	0.284497	-4.05109	5.09788e-05	0.000717891	-3.14394
FZD2	390.53	-1.15246	0.252671	-4.56112	5.08816e-06	0.000102767	-3.98815
MTOR	1284.31	-1.14804	0.214108	-5.362	8.23062e-08	2.88248e-06	-5.54023
ULK2	158.557	-1.14732	0.361326	-3.17529	0.00149685	0.0117453	-1.93013
EGFR	588.618	-1.14513	0.221646	-5.16646	2.38567e-07	7.42074e-06	-5.12955
RFTN1	386.519	-1.14469	0.168302	-6.80139	1.03616e-11	8.04058e-10	-9.09471
APEX1	1426.87	-1.14373	0.141491	-8.08341	6.29787e-16	1.0093e-13	-12.996
PITPNB	735.062	-1.14314	0.146886	-7.78247	7.11211e-15	9.89254e-13	-12.0047
IL7R	147.026	-1.1427	0.337055	-3.39023	0.00069834	0.00641915	-2.19252
RASGRF2	67.3657	-1.14158	0.348792	-3.27295	0.00106432	0.00893933	-2.04869
PERP	315.287	-1.13947	0.187238	-6.08564	1.16025e-09	6.51134e-08	-7.18633
RNF144B	54.133	-1.13819	0.369795	-3.07789	0.00208474	0.0153457	-1.81401
CHSY1	649.878	-1.13806	0.152949	-7.44079	1.00082e-13	1.06928e-11	-10.9709
F11R	126.063	-1.13764	0.29211	-3.89457	9.83712e-05	0.00124604	-2.90447
CETN2	190.301	-1.13674	0.199264	-5.70468	1.1656e-08	5.16084e-07	-6.28728
MYH10	461.756	-1.13464	0.272203	-4.16838	3.0677e-05	0.000464375	-3.33313
FXYD5	1085.29	-1.13388	0.240417	-4.71628	2.40192e-06	5.42325e-05	-4.26574
FKRP	283.447	-1.13199	0.191238	-5.91926	3.23384e-09	1.64413e-07	-6.78406
USP40	286.096	-1.13133	0.180128	-6.2807	3.37042e-10	2.02831e-08	-7.69287
CYP27C1	60.5363	-1.1296	0.304573	-3.7088	0.000208247	0.00231378	-2.63568
EMB	107.608	-1.12881	0.253454	-4.45372	8.43945e-06	0.000156321	-3.80598
NPC1	3317.66	-1.1287	0.302756	-3.72807	0.000192954	0.00217568	-2.66241
RWDD4	123.985	-1.12372	0.223061	-5.03773	4.71081e-07	1.35828e-05	-4.86701
CDK14	113.317	-1.12072	0.254964	-4.39561	1.10462e-05	0.000195986	-3.70777
MBNL3	63.1165	-1.12042	0.303554	-3.69101	0.000223362	0.00247167	-2.60701
PCMTD2	149.999	-1.11924	0.205679	-5.44169	5.27779e-08	1.931e-06	-5.71422
POLR2D	294.004	-1.11706	0.227273	-4.91507	8.87498e-07	2.31188e-05	-4.63603
SAMD11	76.5676	-1.11558	0.426997	-2.61262	0.00898507	0.0474824	-1.32347
ELK3	1122.91	-1.11403	0.201616	-5.52552	3.28513e-08	1.26796e-06	-5.8969
KIAA0947	498.572	-1.11388	0.185874	-5.99267	2.06424e-09	1.09086e-07	-6.96223
GCNT1	118.002	-1.11342	0.343183	-3.24439	0.00117703	0.00965615	-2.0152
APPL2	497.417	-1.11013	0.188432	-5.89142	3.8289e-09	1.91367e-07	-6.71813
MECOM	200.037	-1.10792	0.243415	-4.55155	5.32525e-06	0.000106969	-3.97074
RP11-521B24.3	37.1392	-1.10644	0.354375	-3.12224	0.00179479	0.0136404	-1.86517
EXOSC2	505.451	-1.10497	0.328171	-3.36707	0.000759707	0.00687185	-2.16293
R3HDM1	410.109	-1.1047	0.245754	-4.49515	6.95217e-06	0.000133641	-3.87406
GXYLT1	197.645	-1.10383	0.228511	-4.83056	1.36152e-06	3.31807e-05	-4.47912
FARP1	416.071	-1.10367	0.182691	-6.04119	1.52978e-09	8.29233e-08	-7.08132
DARS2	549.26	-1.10326	0.25718	-4.28982	1.78822e-05	0.0002923	-3.53417
APPL1	424.828	-1.10065	0.190008	-5.79262	6.92979e-09	3.26431e-07	-6.48621
LAYN	129.943	-1.10064	0.236971	-4.64462	3.40699e-06	7.29065e-05	-4.13723
FAM92A1	156.388	-1.10026	0.238471	-4.61384	3.95305e-06	8.27894e-05	-4.08203
KIFC3	2447.81	-1.09962	0.243074	-4.5238	6.074e-06	0.000119566	-3.92239
NEDD4L	703.009	-1.09894	0.277012	-3.96713	7.27447e-05	0.000966259	-3.01491
GANAB	8712.77	-1.09679	0.174354	-6.29062	3.16209e-10	1.91859e-08	-7.71702
ZNF766	119.981	-1.09678	0.232167	-4.7241	2.31139e-06	5.24294e-05	-4.28043
PPARG	56.8411	-1.09654	0.286962	-3.82119	0.000132808	0.00160108	-2.79559
C8orf33	393.323	-1.09653	0.162329	-6.75501	1.42822e-11	1.07437e-09	-8.96884
ADAMTS1	385.767	-1.0962	0.231694	-4.73123	2.23166e-06	5.10991e-05	-4.29159
MTMR2	181.817	-1.09446	0.22677	-4.82632	1.39078e-06	3.37264e-05	-4.47203
EMP2	636.297	-1.09427	0.161705	-6.76709	1.31394e-11	9.93474e-10	-9.00284
EHF	39.9727	-1.09384	0.414608	-2.63825	0.00833356	0.044794	-1.34878
ZNF271	190.689	-1.09075	0.214288	-5.09011	3.57861e-07	1.06245e-05	-4.97369
SKA3	167.806	-1.09055	0.36365	-2.9989	0.00270956	0.0188531	-1.72462
EMC1	2029.53	-1.08985	0.155166	-7.02374	2.15999e-12	1.85157e-10	-9.73246
TBC1D9B	1025.21	-1.08971	0.216039	-5.04403	4.55833e-07	1.32299e-05	-4.87844
KIF1C	549.063	-1.08803	0.267861	-4.06192	4.86713e-05	0.000689397	-3.16153
PDIA5	208.348	-1.08797	0.256812	-4.23647	2.27066e-05	0.000358444	-3.44558
DAG1	1576.75	-1.08774	0.17809	-6.10779	1.01023e-09	5.72877e-08	-7.24194
EPHB2	102.184	-1.08736	0.254378	-4.27459	1.91488e-05	0.000310936	-3.50733
ERLIN1	553.05	-1.087	0.248127	-4.38082	1.18234e-05	0.00020679	-3.68447
MYBL1	287.269	-1.08494	0.326075	-3.32728	0.000876996	0.00771045	-2.11292
ARID1A	1527.61	-1.08359	0.239529	-4.52382	6.07332e-06	0.000119566	-3.92239
MDFIC	265.177	-1.08289	0.195452	-5.54043	3.01728e-08	1.17379e-06	-5.93041
MSL3P1	176.326	-1.08188	0.191947	-5.63635	1.73694e-08	7.17351e-07	-6.14427
STARD13	185.029	-1.08031	0.223264	-4.83874	1.30667e-06	3.21093e-05	-4.49337
ANKRD29	188.383	-1.07781	0.278633	-3.86821	0.000109636	0.00136181	-2.86588
ALCAM	1508.5	-1.07754	0.124289	-8.66965	4.33435e-18	9.98525e-16	-15.0006
MRFAP1	1010.01	-1.076	0.13636	-7.89089	3.00045e-15	4.46854e-13	-12.3498
NABP1	252.875	-1.07511	0.17047	-6.30673	2.84998e-10	1.75816e-08	-7.75494
MRAS	197.682	-1.07422	0.224146	-4.7925	1.64717e-06	3.91076e-05	-4.40774
PPP1R14B	1134.57	-1.07296	0.222894	-4.81378	1.48102e-06	3.54482e-05	-4.45041
TMEM177	101.658	-1.07286	0.350025	-3.06508	0.00217611	0.0159071	-1.79841
ADIPOR2	767.167	-1.07275	0.16747	-6.40564	1.49738e-10	9.77824e-09	-8.00974
SC5D	76.2109	-1.07206	0.243021	-4.41137	1.02719e-05	0.000184566	-3.73385
UGGT1	2345.71	-1.07099	0.132113	-8.10659	5.20609e-16	8.43502e-14	-13.0739
ARHGAP35	1075.94	-1.06958	0.17063	-6.26841	3.64755e-10	2.17731e-08	-7.66208
CERS6	151.082	-1.06889	0.261413	-4.08891	4.33412e-05	0.000624656	-3.20436
ZNF765	57.2911	-1.06613	0.284569	-3.74648	0.000179332	0.00205604	-2.68697
CMTM6	777.835	-1.06563	0.201909	-5.2778	1.30747e-07	4.31261e-06	-5.36526
MXRA5P1	32.8713	-1.06485	0.401536	-2.65193	0.00800325	0.0433664	-1.36285
ZNF845	60.5861	-1.06283	0.278259	-3.81955	0.000133694	0.00160782	-2.79376
UBLCP1	433.848	-1.06257	0.228299	-4.6543	3.25084e-06	6.99714e-05	-4.15508
CDC27	802.356	-1.06032	0.175448	-6.04348	1.50829e-09	8.20601e-08	-7.08587
PTPRF	2728.86	-1.05935	0.398763	-2.65658	0.00789366	0.0429145	-1.3674
GNG4	88.0034	-1.05898	0.274094	-3.86358	0.000111737	0.00137862	-2.86055
KCNC4	96.6674	-1.058	0.288404	-3.66847	0.000244009	0.00267088	-2.57335
PCDH1	62.1319	-1.05774	0.305685	-3.46022	0.000539739	0.00517419	-2.28616
DKC1	867.897	-1.05734	0.223812	-4.72422	2.31001e-06	5.24294e-05	-4.28043
LRP3	223.954	-1.05655	0.29937	-3.52925	0.000416744	0.00416575	-2.38031
BNC1	163.099	-1.05635	0.238551	-4.4282	9.50242e-06	0.000173611	-3.76042
TFAP4	165.558	-1.0561	0.350196	-3.01575	0.00256342	0.0180406	-1.74375
SH3D19	127.004	-1.05371	0.303168	-3.47565	0.000509607	0.00491966	-2.30807
MRPL49	450.37	-1.05277	0.174341	-6.03859	1.55466e-09	8.39629e-08	-7.07591
LTV1	221.09	-1.05236	0.19147	-5.49621	3.88044e-08	1.47078e-06	-5.83245
POP1	141.508	-1.04975	0.272853	-3.84731	0.000119422	0.00145999	-2.83565
TUBB6	1155.9	-1.04751	0.294627	-3.55538	0.00037743	0.00384577	-2.41502
C2orf69	158.199	-1.04662	0.236618	-4.42323	9.7234e-06	0.000176554	-3.75312
PRKAG2	51.5683	-1.0466	0.313686	-3.33644	0.000848574	0.00749633	-2.12515
IFI44L	197.247	-1.04582	0.345042	-3.031	0.00243749	0.0173699	-1.7602
PROSER1	279.765	-1.04515	0.195664	-5.34155	9.21539e-08	3.17457e-06	-5.49831
SALL1	754.671	-1.04459	0.251012	-4.16153	3.16123e-05	0.000478042	-3.32053
STS	103.155	-1.04377	0.23136	-4.51146	6.43817e-06	0.000125894	-3.89999
EPG5	689.658	-1.04368	0.258568	-4.03638	5.42821e-05	0.000755746	-3.12162
TPM1	4613.64	-1.04368	0.259315	-4.02475	5.70354e-05	0.000789105	-3.10287
ZWINT	251.507	-1.041	0.384549	-2.70706	0.0067882	0.0382005	-1.41793
PTPRB	82.4063	-1.03995	0.266829	-3.89745	9.72114e-05	0.00123559	-2.90813
MSL3	230.28	-1.03801	0.207817	-4.99481	5.88932e-07	1.64767e-05	-4.78313
GALNT1	887.969	-1.03719	0.183598	-5.64925	1.61154e-08	6.71202e-07	-6.17315
EXO5	58.0127	-1.03701	0.312414	-3.31934	0.000902311	0.00788599	-2.10314
TFCP2	352.067	-1.03517	0.151516	-6.83207	8.36976e-12	6.63461e-10	-9.17818
SLC30A8	24.6134	-1.03504	0.399297	-2.59215	0.00953782	0.0496937	-1.3037
MESDC2	627.903	-1.03422	0.142715	-7.24673	4.26965e-13	4.11449e-11	-10.3857
PLCL2	87.7726	-1.03358	0.238517	-4.33334	1.46867e-05	0.000247475	-3.60647
FKTN	448.388	-1.03344	0.182078	-5.6758	1.38043e-08	5.89945e-07	-6.22919
HIVEP2	291.866	-1.03313	0.219287	-4.7113	2.46146e-06	5.49043e-05	-4.26039
CELSR1	278.413	-1.03221	0.204064	-5.05825	4.23115e-07	1.23778e-05	-4.90736
MXRA5	3006.94	-1.03068	0.308351	-3.34255	0.000830134	0.00737764	-2.13208
ZNF234	123.955	-1.03026	0.208637	-4.93805	7.89063e-07	2.09621e-05	-4.67857
HDAC3	537.209	-1.02999	0.173375	-5.94084	2.83574e-09	1.45174e-07	-6.83811
USP51	29.9215	-1.02851	0.360964	-2.84934	0.00438096	0.0273236	-1.56346
ENPP2	195.758	-1.02807	0.236037	-4.35555	1.32735e-05	0.000227035	-3.64391
NUDCD3	751.649	-1.02732	0.259437	-3.9598	7.50135e-05	0.000990151	-3.0043
COLGALT1	2512.57	-1.02238	0.220342	-4.63997	3.48458e-06	7.40297e-05	-4.13059
RRP36	892.538	-1.02169	0.144563	-7.06747	1.57784e-12	1.40143e-10	-9.85343
CWC27	173.747	-1.02104	0.195024	-5.23545	1.64586e-07	5.31898e-06	-5.27417
PRKRIR	193.187	-1.0191	0.188321	-5.4115	6.24979e-08	2.25298e-06	-5.64724
ZC3H6	57.5353	-1.01858	0.30716	-3.31612	0.000912753	0.00794899	-2.09969
BORA	112.017	-1.01857	0.228033	-4.46677	7.94101e-06	0.00014896	-3.82693
OGFRL1	215.939	-1.01801	0.262225	-3.8822	0.000103517	0.00130227	-2.8853
THOP1	671.102	-1.01689	0.382602	-2.65783	0.00786464	0.042831	-1.36824
ERGIC2	477.072	-1.01593	0.188771	-5.38182	7.37378e-08	2.61973e-06	-5.58174
ZZZ3	487.489	-1.01541	0.170324	-5.96168	2.49663e-09	1.28707e-07	-6.8904
TPM4	7618.85	-1.01489	0.248744	-4.08007	4.50221e-05	0.000644471	-3.1908
EIF3A	2348.91	-1.01481	0.179016	-5.66882	1.43782e-08	6.09173e-07	-6.21526
PPIB	1872.48	-1.01343	0.226558	-4.47316	7.70726e-06	0.000145314	-3.83769
CREB3L2	1045.55	-1.01234	0.215378	-4.70029	2.59788e-06	5.75987e-05	-4.23959
ZC4H2	51.9486	-1.01226	0.338863	-2.98722	0.00281523	0.0194143	-1.71188
AHCYL1	1474.08	-1.01219	0.162894	-6.2138	5.17188e-10	3.00213e-08	-7.52257
NEDD1	243.846	-1.01118	0.172493	-5.86217	4.56854e-09	2.21574e-07	-6.65448
FN1	96930.4	-1.00877	0.192677	-5.23554	1.64502e-07	5.31898e-06	-5.27417
NEIL2	151.571	-1.00692	0.248582	-4.05064	5.10782e-05	0.000718603	-3.14351
NFASC	148.612	-1.0061	0.230284	-4.36897	1.24836e-05	0.000215525	-3.6665
TRIM8	447.684	-1.00576	0.205341	-4.89799	9.68205e-07	2.49567e-05	-4.60281
TBC1D9	125.268	-1.00566	0.224868	-4.47224	7.74055e-06	0.000145756	-3.83637
RPS6KA2	36.9108	-1.00477	0.340697	-2.94915	0.00318645	0.0213647	-1.6703
SIGMAR1	557.187	-1.00378	0.366069	-2.74204	0.0061058	0.0351793	-1.45371
ITGAV	2462.5	-1.00259	0.226531	-4.42585	9.60612e-06	0.000175071	-3.75679
DHFR	260.815	-1.00181	0.26376	-3.7982	0.000145749	0.00172328	-2.76365
LRFN1	59.3365	-1.0013	0.332506	-3.01139	0.00260057	0.0182498	-1.73874
ARL4D	242.873	-1.00126	0.173697	-5.7644	8.19501e-09	3.78769e-07	-6.42163
TMEM18	124.388	-1	0.257191	-3.88818	0.000100997	0.001276	-2.89415
ZNF148	365.066	-0.998416	0.188773	-5.28897	1.23005e-07	4.09386e-06	-5.38787
CENPP	66.9998	-0.998034	0.316308	-3.15526	0.00160353	0.0124662	-1.90426
LRRC47	622.153	-0.997543	0.186719	-5.34248	9.16822e-08	3.16572e-06	-5.49953
RAB11FIP3	326.635	-0.997484	0.237144	-4.20624	2.59654e-05	0.000402136	-3.39563
FOXF2	222.843	-0.996836	0.289079	-3.44832	0.000564083	0.00535533	-2.27121
RAB32	110.295	-0.995573	0.226605	-4.39343	1.11578e-05	0.000197492	-3.70445
IQCC	27.5912	-0.994725	0.35748	-2.7826	0.00539244	0.0319174	-1.49597
P4HA3	54.6978	-0.994562	0.284594	-3.49467	0.000474647	0.00463457	-2.33399
NINL	50.6623	-0.993971	0.322384	-3.08319	0.00204793	0.0151528	-1.81951
ENOX2	182.448	-0.993158	0.186516	-5.32478	1.01076e-07	3.42588e-06	-5.46523
RNF130	195.814	-0.993148	0.193331	-5.13702	2.79122e-07	8.59161e-06	-5.06593
RCAN1	498.378	-0.993035	0.336932	-2.94728	0.00320579	0.0214554	-1.66846
SRPX2	164.855	-0.992995	0.207454	-4.78658	1.69643e-06	4.0148e-05	-4.39634
MATR3	2193.21	-0.992842	0.14035	-7.07402	1.50508e-12	1.3449e-10	-9.87131
BASP1	445.645	-0.992055	0.276748	-3.58468	0.000337487	0.00350663	-2.45511
PSMA5	786.785	-0.991343	0.185954	-5.33112	9.76075e-08	3.33904e-06	-5.47638
ZNF768	495.468	-0.991336	0.235569	-4.20825	2.57352e-05	0.000398991	-3.39904
TTC30A	108.014	-0.990053	0.24233	-4.08556	4.39705e-05	0.000632489	-3.19895
ZNF71	120.825	-0.989589	0.238143	-4.15544	3.2466e-05	0.000485968	-3.31339
AC005682.5	67.3012	-0.988117	0.351692	-2.80961	0.00496021	0.029982	-1.52314
MGAT4B	1406.31	-0.986213	0.169903	-5.80456	6.45339e-09	3.05944e-07	-6.51436
NUTF2	275.868	-0.986048	0.170687	-5.77695	7.60682e-09	3.53801e-07	-6.45124
ING2	152.483	-0.984328	0.219483	-4.48475	7.29985e-06	0.000139597	-3.85512
ELOVL7	81.2805	-0.984206	0.3068	-3.20798	0.00133672	0.0106932	-1.97089
ZNF32	78.4466	-0.982948	0.247671	-3.96876	7.22483e-05	0.000961398	-3.0171
CCDC28A	120.648	-0.982604	0.267871	-3.6682	0.000244264	0.00267168	-2.57322
PBRM1	546.794	-0.981362	0.178892	-5.48579	4.11623e-08	1.54427e-06	-5.81128
FLII	2581.35	-0.980124	0.267906	-3.65847	0.000253728	0.00275476	-2.55992
RASSF3	198.814	-0.977677	0.209817	-4.65966	3.16738e-06	6.84749e-05	-4.16447
FBF1	65.3352	-0.977383	0.351769	-2.77848	0.00546141	0.0322479	-1.4915
TM4SF1	387.976	-0.975617	0.257453	-3.78949	0.000150958	0.00177916	-2.74979
RASA1	1433.61	-0.973486	0.206443	-4.71551	2.41102e-06	5.43452e-05	-4.26484
TMTC3	232.885	-0.972251	0.222735	-4.36505	1.27096e-05	0.000218658	-3.66023
WBP4	137.513	-0.971086	0.217568	-4.46337	8.06796e-06	0.000150957	-3.82115
SEPT6	74.5276	-0.970877	0.261564	-3.71182	0.000205778	0.00229252	-2.63969
TUB	148.546	-0.970832	0.338869	-2.86491	0.00417122	0.0262839	-1.58031
ECSCR	40.7284	-0.969247	0.355547	-2.72607	0.00640929	0.0365	-1.43771
ST6GALNAC4	255.607	-0.968462	0.195424	-4.9557	7.20712e-07	1.96055e-05	-4.70762
CNTRL	443.514	-0.968079	0.256968	-3.76731	0.000165016	0.00191725	-2.71732
CEP170	404.362	-0.966511	0.223006	-4.33401	1.46417e-05	0.000247073	-3.60718
HERC5	85.4614	-0.965211	0.275007	-3.50977	0.000448502	0.00442322	-2.35426
ZNF761	85.5594	-0.964299	0.261432	-3.68853	0.00022555	0.00248729	-2.60427
GPR161	200.624	-0.964278	0.216697	-4.4499	8.59116e-06	0.000158533	-3.79988
FEN1	890.746	-0.964205	0.296331	-3.25382	0.00113866	0.00942642	-2.02565
LRRC45	242.774	-0.963585	0.330473	-2.91578	0.00354805	0.0231573	-1.63531
ZNF3	262.697	-0.96101	0.175423	-5.47824	4.29586e-08	1.60537e-06	-5.79442
ITPR3	2576.31	-0.957441	0.330746	-2.89479	0.00379411	0.0244494	-1.61173
PPAP2C	218.258	-0.956874	0.192849	-4.96178	6.98506e-07	1.90718e-05	-4.71961
FUT11	103.457	-0.956845	0.268502	-3.56364	0.000365749	0.00373967	-2.42717
WAPAL	354.17	-0.956471	0.165018	-5.79617	6.78456e-09	3.20614e-07	-6.49402
ZNF135	58.8642	-0.954974	0.294136	-3.24671	0.00116746	0.00959482	-2.01796
FAM173B	73.167	-0.95278	0.254959	-3.73699	0.000186239	0.0021155	-2.67459
INPP4B	207.306	-0.952246	0.264874	-3.59509	0.000324283	0.00339335	-2.46937
ARHGAP32	419.774	-0.951936	0.266979	-3.56559	0.000363038	0.00371969	-2.42949
PRMT6	375.41	-0.951293	0.206241	-4.61253	3.97793e-06	8.31924e-05	-4.07992
FAM64A	76.4545	-0.951285	0.325796	-2.91988	0.00350163	0.0229662	-1.63891
ZNF304	91.3062	-0.950418	0.271156	-3.50506	0.000456496	0.00449005	-2.34775
CDC42EP4	542.304	-0.950401	0.238614	-3.98301	6.80483e-05	0.000914589	-3.03877
HOMER1	106.034	-0.949457	0.219944	-4.31681	1.58301e-05	0.000264026	-3.57835
KCNS3	97.9051	-0.949272	0.232203	-4.08812	4.34879e-05	0.000626157	-3.20332
RAB27B	809.14	-0.948604	0.232451	-4.08088	4.48653e-05	0.000643477	-3.19147
CKAP5	2006.06	-0.947874	0.320996	-2.95291	0.00314789	0.0211736	-1.67421
RANBP9	420.455	-0.947623	0.186175	-5.08996	3.58137e-07	1.06245e-05	-4.97369
SACS	508.711	-0.946296	0.198087	-4.77717	1.77779e-06	4.19387e-05	-4.37739
IFT52	151.425	-0.945854	0.194276	-4.86862	1.12379e-06	2.82823e-05	-4.54848
ZNF227	102.159	-0.942909	0.222203	-4.24346	2.201e-05	0.000349569	-3.45647
CASC3	875.882	-0.94283	0.252645	-3.73184	0.000190089	0.00215094	-2.66737
LHFPL2	342.189	-0.942284	0.201824	-4.66884	3.029e-06	6.58695e-05	-4.18132
ELN	84.4102	-0.94168	0.35397	-2.66034	0.00780616	0.0425921	-1.37067
TDP1	238.878	-0.941507	0.207605	-4.53508	5.75808e-06	0.000114726	-3.94034
JARID2	1205.04	-0.940131	0.207195	-4.53742	5.69469e-06	0.00011377	-3.94397
NFS1	190.889	-0.940052	0.205325	-4.57837	4.68622e-06	9.54332e-05	-4.0203
IPO5	2832.91	-0.939605	0.186314	-5.04313	4.57989e-07	1.32664e-05	-4.87725
ISY1	149.072	-0.93959	0.224356	-4.18795	2.81491e-05	0.000431425	-3.36509
PRMT2	535.177	-0.937552	0.237299	-3.95094	7.78456e-05	0.00101932	-2.99169
KIAA1841	55.5744	-0.935578	0.305291	-3.06455	0.00217998	0.0159274	-1.79785
AFF4	1100.07	-0.935526	0.203157	-4.60495	4.1257e-06	8.5796e-05	-4.06653
FGF12	43.6634	-0.935038	0.348946	-2.6796	0.00737095	0.0408715	-1.38858
STEAP1	126.649	-0.935001	0.317922	-2.94097	0.00327181	0.0217983	-1.66158
ASCC2	880.073	-0.93499	0.255061	-3.66575	0.000246619	0.00269544	-2.56937
ELOVL2	141.273	-0.934439	0.336029	-2.78083	0.00542209	0.0320719	-1.49387
RAD23B	2411.82	-0.933058	0.176254	-5.29382	1.1979e-07	3.9959e-06	-5.39839
BLOC1S1	49.5362	-0.932365	0.309786	-3.0097	0.00261502	0.0183163	-1.73716
TXNDC12	847.237	-0.93132	0.179266	-5.19518	2.04517e-07	6.42941e-06	-5.19183
MAML1	524.739	-0.929531	0.190603	-4.87678	1.0783e-06	2.72233e-05	-4.56506
OSMR	1316.95	-0.928959	0.23008	-4.03756	5.40112e-05	0.000753397	-3.12298
MYO10	1213.3	-0.926939	0.27603	-3.35811	0.000784766	0.00705094	-2.15175
PLOD2	2662.7	-0.925855	0.323369	-2.86316	0.00419443	0.0263722	-1.57885
COL8A1	704.192	-0.92565	0.175728	-5.26752	1.38281e-07	4.54078e-06	-5.34287
C7orf41	64.0468	-0.925546	0.279053	-3.31674	0.00091075	0.00794092	-2.10013
DFFA	617.172	-0.925227	0.23675	-3.90803	9.30511e-05	0.00118578	-2.926
SDC3	891.796	-0.924752	0.187511	-4.93172	8.15072e-07	2.15366e-05	-4.66682
GCC1	355.931	-0.92383	0.174042	-5.3081	1.10777e-07	3.72897e-06	-5.42841
FABP5	62.7114	-0.923597	0.31897	-2.89556	0.00378484	0.0244004	-1.6126
FOXRED2	463.774	-0.923527	0.298947	-3.08926	0.00200654	0.0149115	-1.82648
LPAR3	50.8492	-0.922927	0.30312	-3.04475	0.00232871	0.0167241	-1.77666
OXSR1	881.728	-0.922332	0.161523	-5.71023	1.12821e-08	5.02547e-07	-6.29882
EPB41L2	449.665	-0.922286	0.29531	-3.12311	0.00178953	0.0136215	-1.86578
ZNF813	47.685	-0.922062	0.289771	-3.18204	0.00146241	0.0115242	-1.93839
BICD2	1163.76	-0.920682	0.195412	-4.7115	2.45904e-06	5.49043e-05	-4.26039
ZNF525	67.5603	-0.920618	0.253429	-3.63264	0.000280535	0.0030108	-2.52132
TSPY26P	38.6876	-0.920597	0.337619	-2.72674	0.00639644	0.0364863	-1.43787
UBE2B	324.987	-0.919744	0.227786	-4.03776	5.39644e-05	0.000753397	-3.12298
CHD3	1096.55	-0.919596	0.143564	-6.40549	1.49884e-10	9.77824e-09	-8.00974
HNRNPAB	1443.31	-0.919463	0.279619	-3.28827	0.00100804	0.00857123	-2.06696
RABEP1	251.484	-0.917923	0.173048	-5.30445	1.13014e-07	3.79561e-06	-5.42072
MPDZ	200.121	-0.917302	0.196106	-4.67758	2.9028e-06	6.33119e-05	-4.19851
EDEM1	840.047	-0.917111	0.252723	-3.62892	0.000284609	0.00304078	-2.51701
SMARCC1	1763.11	-0.91691	0.186609	-4.91353	8.94512e-07	2.32605e-05	-4.63338
IGFBP3	860.558	-0.916354	0.178818	-5.12451	2.98317e-07	9.12586e-06	-5.03973
JMJD8	211.308	-0.916285	0.252175	-3.63353	0.000279573	0.00300658	-2.52193
MMP16	301.783	-0.915729	0.246499	-3.71494	0.000203249	0.00226851	-2.64426
STAT1	1702.52	-0.914718	0.164733	-5.55271	2.81268e-08	1.10293e-06	-5.95745
NUF2	365.49	-0.914003	0.308767	-2.96017	0.00307467	0.0208044	-1.68184
PINK1	479.596	-0.913309	0.172774	-5.28615	1.24915e-07	4.14809e-06	-5.38215
UAP1	445.742	-0.912792	0.18351	-4.97408	6.55594e-07	1.79667e-05	-4.74553
SLC38A2	3728.32	-0.911677	0.219357	-4.15614	3.23669e-05	0.00048547	-3.31384
NLRP3	219.476	-0.911317	0.275507	-3.30779	0.000940364	0.00813658	-2.08956
ACTR6	172.417	-0.911162	0.248684	-3.66394	0.000248363	0.00271048	-2.56695
HDGFRP3	348.057	-0.91023	0.210105	-4.33226	1.47587e-05	0.000248122	-3.60534
SEC24C	824.344	-0.90966	0.19397	-4.6897	2.7361e-06	6.03645e-05	-4.21922
TTC13	182.429	-0.909518	0.218621	-4.16026	3.17889e-05	0.00047973	-3.319
NOL8	558.593	-0.909397	0.188525	-4.82375	1.40883e-06	3.4052e-05	-4.46786
CEP57	190.864	-0.908948	0.221583	-4.10206	4.09491e-05	0.000594974	-3.2255
KRCC1	178.497	-0.907788	0.288389	-3.14779	0.00164509	0.0127092	-1.89588
MYO5A	676.265	-0.907654	0.285483	-3.17936	0.00147599	0.0116064	-1.9353
POC1B	84.3725	-0.907641	0.239461	-3.79035	0.000150433	0.00177581	-2.7506
CDC6	467.628	-0.906554	0.333221	-2.72058	0.00651674	0.0370404	-1.43132
PIGN	279.412	-0.906483	0.171612	-5.28218	1.27658e-07	4.22016e-06	-5.37467
AK4	74.4	-0.906333	0.349871	-2.59048	0.00958435	0.0498454	-1.30238
POLR3E	582.379	-0.904749	0.255539	-3.54055	0.000399293	0.00402679	-2.39504
USP14	653.397	-0.903068	0.15117	-5.97386	2.31708e-09	1.20292e-07	-6.91976
ST8SIA1	91.6744	-0.902674	0.318311	-2.83582	0.00457081	0.0282448	-1.54906
MOSPD1	58.0465	-0.902158	0.278151	-3.24341	0.00118107	0.00967964	-2.01414
KAL1	73.8357	-0.901065	0.2755	-3.27066	0.00107299	0.00899892	-2.04581
DDR2	773.346	-0.901033	0.197588	-4.56015	5.1116e-06	0.000102958	-3.98734
CACHD1	67.9352	-0.900946	0.325524	-2.76768	0.00564574	0.0330452	-1.48089
NRIP3	269.496	-0.896608	0.25568	-3.50677	0.000453586	0.00446447	-2.35023
CHD1	543.501	-0.895001	0.190907	-4.68815	2.75691e-06	6.05781e-05	-4.21768
ZNF266	223.127	-0.89431	0.223003	-4.01031	6.06391e-05	0.000829371	-3.08125
FAM3C	261.215	-0.893823	0.280607	-3.18532	0.00144592	0.0114249	-1.94215
YARS	1642.12	-0.893525	0.192632	-4.63851	3.50929e-06	7.44474e-05	-4.12815
NHLRC1	47.2933	-0.893228	0.289566	-3.08471	0.00203751	0.0150884	-1.82136
TAF5	63.8705	-0.892453	0.284322	-3.13888	0.00169598	0.0130237	-1.88527
CRLS1	106.718	-0.892159	0.219628	-4.06213	4.86272e-05	0.000689397	-3.16153
LRP5	712.967	-0.892105	0.184073	-4.84647	1.25676e-06	3.10901e-05	-4.50738
RP11-834C11.4	137.559	-0.891872	0.273411	-3.26202	0.00110622	0.00921999	-2.03527
ZNF160	161.126	-0.889203	0.217125	-4.09534	4.2155e-05	0.000610681	-3.21419
VTA1	291.79	-0.888672	0.19362	-4.58978	4.43721e-06	9.11173e-05	-4.0404
AGBL5	430.125	-0.888624	0.231657	-3.83595	0.000125082	0.00151787	-2.81877
ZEB2	646.033	-0.888031	0.174741	-5.08198	3.73523e-07	1.10365e-05	-4.95717
LAMA3	249.604	-0.887653	0.265306	-3.34577	0.000820542	0.00731001	-2.13608
DGKI	56.2486	-0.887497	0.296839	-2.98983	0.00279136	0.0192767	-1.71497
PLOD1	4874.65	-0.887414	0.250267	-3.54587	0.00039132	0.00396265	-2.40201
COX7A2L	486.195	-0.885747	0.232517	-3.80939	0.00013931	0.00166449	-2.77872
ULK3	177.632	-0.8856	0.320995	-2.75892	0.00579926	0.0337561	-1.47165
BMPR1A	69.0412	-0.884453	0.249025	-3.55166	0.000382807	0.00389248	-2.40977
ABCC1	559.79	-0.883973	0.17365	-5.09053	3.57065e-07	1.06245e-05	-4.97369
ARHGEF39	65.9873	-0.882641	0.313847	-2.81233	0.00491844	0.0298868	-1.52452
ENOSF1	184.241	-0.880639	0.336557	-2.61661	0.00888081	0.0470495	-1.32745
LRRC58	895.052	-0.880305	0.193214	-4.55612	5.21064e-06	0.00010481	-3.9796
MACF1	1505.9	-0.878829	0.156377	-5.61992	1.91042e-08	7.80254e-07	-6.10776
GATAD1	301.616	-0.878726	0.17924	-4.9025	9.46259e-07	2.44337e-05	-4.61201
SMARCD1	654.996	-0.878308	0.208933	-4.20377	2.62501e-05	0.000404844	-3.39271
RBFA	112.558	-0.877675	0.323601	-2.71221	0.00668357	0.0377558	-1.42302
FNDC1	43.1792	-0.877328	0.298606	-2.93808	0.00330257	0.0219651	-1.65827
C22orf46	225.672	-0.876987	0.283237	-3.0963	0.00195953	0.0146582	-1.83392
TRIQK	123.37	-0.876571	0.275048	-3.18697	0.00143769	0.0113859	-1.94363
PDZD2	75.2648	-0.87593	0.299766	-2.92205	0.0034774	0.0228276	-1.64154
HYAL2	431.288	-0.875538	0.155843	-5.61806	1.9311e-08	7.86524e-07	-6.10429
CCP110	324.641	-0.873956	0.211273	-4.13661	3.52472e-05	0.000522822	-3.28165
PPP1R8	462.435	-0.873671	0.178535	-4.89357	9.90248e-07	2.54359e-05	-4.59455
ADD3	142.697	-0.870736	0.279589	-3.11434	0.00184355	0.0139177	-1.85643
ABCC4	154.728	-0.870506	0.270965	-3.21261	0.00131534	0.0105341	-1.9774
SRD5A1	137.656	-0.870402	0.275108	-3.16386	0.00155693	0.0121715	-1.91466
KTI12	147.841	-0.869824	0.198788	-4.37563	1.21082e-05	0.000210522	-3.6767
ZNF284	32.8397	-0.868059	0.325707	-2.66515	0.0076953	0.0421897	-1.37479
HECTD2	50.3357	-0.86788	0.314884	-2.75619	0.00584785	0.0339719	-1.46888
LINC00941	79.9408	-0.866675	0.271414	-3.19319	0.00140712	0.0111962	-1.95093
DYNC2H1	173.508	-0.866403	0.21631	-4.00538	6.1918e-05	0.000842954	-3.0742
WTIP	90.1411	-0.866374	0.308338	-2.80982	0.00495691	0.029982	-1.52314
ZNF883	134.021	-0.865524	0.227002	-3.81285	0.000137372	0.00164802	-2.78304
ARHGAP17	287.746	-0.864479	0.193958	-4.45704	8.30998e-06	0.000154505	-3.81106
LONP2	701.827	-0.863733	0.13657	-6.32448	2.54087e-10	1.59416e-08	-7.79747
SETD7	484.18	-0.862682	0.182471	-4.72777	2.26996e-06	5.18887e-05	-4.28493
ITGA5	9612.42	-0.862349	0.210214	-4.10225	4.09155e-05	0.000594974	-3.2255
TMEM107	50.3868	-0.861465	0.315622	-2.72942	0.00634458	0.0362435	-1.44077
SMTN	799.644	-0.861456	0.332306	-2.59236	0.00953198	0.0496937	-1.3037
BRAF	133.031	-0.860224	0.213657	-4.02619	5.66875e-05	0.000786266	-3.10443
ARRDC4	72.631	-0.860104	0.272652	-3.15459	0.00160724	0.0124853	-1.9036
ID1	1006.71	-0.860074	0.251538	-3.41926	0.000627915	0.0058669	-2.23159
POC1A	203.782	-0.859494	0.292292	-2.94053	0.00327652	0.0218198	-1.66115
PTGFRN	637.654	-0.857884	0.16369	-5.24091	1.5979e-07	5.20076e-06	-5.28393
ARMCX2	140.46	-0.857206	0.22217	-3.85833	0.000114162	0.00140501	-2.85232
TMCO3	665.916	-0.857138	0.239743	-3.57524	0.000349913	0.00360485	-2.44311
RING1	1015.25	-0.856956	0.179528	-4.77339	1.81153e-06	4.25984e-05	-4.37061
MAP1B	1356.3	-0.856566	0.251499	-3.40585	0.000659589	0.00610977	-2.21398
FURIN	1834.83	-0.85611	0.164002	-5.22013	1.78802e-07	5.70618e-06	-5.24365
TAF1	528.916	-0.856039	0.20197	-4.23844	2.25077e-05	0.000355684	-3.44894
HAUS6	120.301	-0.85548	0.281055	-3.04381	0.00233601	0.0167683	-1.77551
CUL5	201.95	-0.855418	0.189213	-4.52093	6.15673e-06	0.000120711	-3.91825
FADS1	971.721	-0.85456	0.198859	-4.29732	1.72876e-05	0.000284513	-3.5459
SELRC1	229.675	-0.853702	0.246289	-3.46626	0.000527762	0.00508251	-2.29392
ZNF44	49.9294	-0.852546	0.298893	-2.85235	0.00433973	0.0271123	-1.56683
ERMAP	67.1503	-0.85154	0.289141	-2.94507	0.00322884	0.0215607	-1.66634
CNPY4	227.187	-0.850864	0.208001	-4.09067	4.30126e-05	0.000621134	-3.20681
ARMC1	352.503	-0.850594	0.1498	-5.67818	1.36133e-08	5.85172e-07	-6.23272
PHTF1	235.543	-0.849747	0.206034	-4.1243	3.7187e-05	0.0005461	-3.26273
ZNF195	110.952	-0.849738	0.25405	-3.34476	0.000823534	0.00733223	-2.13476
CAPN5	192.515	-0.849707	0.306132	-2.77562	0.00550968	0.032455	-1.48872
PIEZO1	1826.04	-0.848666	0.327181	-2.59388	0.00949005	0.0495297	-1.30513
AHSA1	1719.86	-0.847846	0.194421	-4.36088	1.29538e-05	0.000222342	-3.65298
CTD-2196E14.9	79.0363	-0.847347	0.253583	-3.34149	0.000833295	0.00739681	-2.13096
BMPR2	778.292	-0.847097	0.229634	-3.68891	0.000225217	0.00248548	-2.60459
THUMPD2	43.841	-0.846991	0.29215	-2.89916	0.00374158	0.0241532	-1.61703
TP53BP1	866.69	-0.84687	0.150622	-5.6225	1.8821e-08	7.70824e-07	-6.11304
HNRNPA3	2422.07	-0.846041	0.248194	-3.40879	0.000652513	0.00606981	-2.21682
MTR	646.171	-0.845968	0.257402	-3.28656	0.0010142	0.00860872	-2.06506
NLGN1	73.9242	-0.845757	0.251633	-3.36107	0.000776413	0.00699293	-2.15534
STAG2	1139.07	-0.845654	0.22489	-3.76031	0.000169704	0.00196244	-2.7072
MAP4K4	6439.84	-0.844537	0.224761	-3.7575	0.000171622	0.00198152	-2.703
CTSC	1184.47	-0.844412	0.171686	-4.91834	8.72793e-07	2.28164e-05	-4.64175
NUDT9	91.3482	-0.842711	0.254123	-3.31615	0.000912667	0.00794899	-2.09969
PTPLA	149.65	-0.841694	0.187517	-4.48863	7.16833e-06	0.000137259	-3.86246
DCK	113.92	-0.840355	0.243074	-3.4572	0.000545811	0.00521545	-2.28271
PRMT3	195.544	-0.839353	0.238797	-3.51492	0.000439879	0.00436152	-2.36036
RAD51AP1	135.13	-0.838668	0.270912	-3.09572	0.00196337	0.0146646	-1.83373
ZNF721	45.0135	-0.83847	0.308941	-2.71401	0.00664735	0.0375944	-1.42488
GNPAT	458.293	-0.838405	0.154951	-5.41078	6.27501e-08	2.25655e-06	-5.64655
CANX	9664.21	-0.838206	0.174217	-4.81127	1.49972e-06	3.57798e-05	-4.44636
GPRC5A	407.959	-0.837303	0.217912	-3.84239	0.000121844	0.00148394	-2.82858
MARVELD1	719.366	-0.837022	0.187049	-4.47488	7.64547e-06	0.000144705	-3.83952
DHRS7	252.253	-0.836951	0.207908	-4.02559	5.68326e-05	0.000787538	-3.10373
FYCO1	432.104	-0.836724	0.178521	-4.68698	2.7727e-06	6.07926e-05	-4.21615
SETD6	166.893	-0.835761	0.233333	-3.58184	0.000341183	0.00353755	-2.4513
AZIN1	983.124	-0.835507	0.141311	-5.91254	3.36864e-09	1.70678e-07	-6.76782
SUDS3	393.116	-0.835187	0.150169	-5.56164	2.67249e-08	1.05356e-06	-5.97734
ABHD13	157.685	-0.83496	0.258194	-3.23385	0.00122134	0.00992691	-2.00319
ATG14	182.999	-0.834901	0.213235	-3.91541	9.02521e-05	0.00115812	-2.93625
PYGO1	134.899	-0.834437	0.215969	-3.8637	0.000111683	0.00137862	-2.86055
GJC1	338.982	-0.833219	0.277977	-2.99743	0.00272263	0.0189114	-1.72328
GS1-179L18.1	78.0064	-0.832993	0.237824	-3.50256	0.000460806	0.0045264	-2.34425
ZNF205	79.9724	-0.832242	0.247091	-3.36815	0.000756732	0.00685353	-2.16409
CAMSAP2	898.9	-0.831695	0.194581	-4.27429	1.9175e-05	0.00031102	-3.50721
ERI2	87.6044	-0.831456	0.247974	-3.353	0.000799413	0.00715637	-2.14531
MBOAT7	798.491	-0.830205	0.226762	-3.66113	0.000251105	0.0027342	-2.56317
CYTH2	488.577	-0.829405	0.232509	-3.5672	0.000360819	0.00370725	-2.43095
TBC1D4	344.596	-0.829378	0.181078	-4.58022	4.64487e-06	9.48531e-05	-4.02295
HNRNPA1	3804.43	-0.828408	0.19277	-4.29739	1.72819e-05	0.000284513	-3.5459
FMOD	126.891	-0.827652	0.240935	-3.43517	0.000592178	0.00557215	-2.25398
MDM1	72.5884	-0.827532	0.286718	-2.88622	0.00389894	0.0250055	-1.60197
C11orf24	772.514	-0.826904	0.228362	-3.62103	0.000293437	0.00312757	-2.50479
GEMIN5	422.437	-0.82618	0.236265	-3.49684	0.000470806	0.00460621	-2.33666
ADAMTS12	414.462	-0.825453	0.197066	-4.1887	2.80553e-05	0.000430434	-3.36609
NR3C1	927.876	-0.825435	0.202302	-4.08021	4.49941e-05	0.000644471	-3.1908
MTHFD1L	270.362	-0.824634	0.287245	-2.87084	0.00409387	0.0259502	-1.58586
DNAJC16	190.952	-0.824329	0.187592	-4.39428	1.11142e-05	0.000196956	-3.70563
KIAA2026	120.453	-0.824057	0.23833	-3.45763	0.000544958	0.00521067	-2.28311
RAD54B	36.4094	-0.823875	0.308466	-2.67088	0.0075653	0.0416458	-1.38043
IVNS1ABP	958.733	-0.822905	0.174991	-4.70255	2.56935e-06	5.7138e-05	-4.24308
IL1RAP	263.78	-0.822242	0.262424	-3.13326	0.00172878	0.0132205	-1.87875
HSPA4	1945.68	-0.822105	0.126915	-6.47761	9.3187e-11	6.36088e-09	-8.19648
EXOC4	522.568	-0.821907	0.197933	-4.15246	3.28924e-05	0.000491153	-3.30878
PTBP2	76.9606	-0.820966	0.249628	-3.28876	0.00100629	0.00856127	-2.06746
TPM3	3771.27	-0.82064	0.16943	-4.84353	1.27552e-06	3.13961e-05	-4.50312
CPED1	191.081	-0.820239	0.278475	-2.94547	0.00322465	0.0215523	-1.66651
AASS	114.96	-0.820145	0.245083	-3.34639	0.000818699	0.00730469	-2.1364
CDCA7L	275.287	-0.819401	0.275787	-2.97113	0.00296703	0.020206	-1.69452
PPP1R3F	97.2695	-0.818087	0.252724	-3.23708	0.0012076	0.00984779	-2.00666
TOP1	1450.31	-0.81787	0.165498	-4.94189	7.73697e-07	2.06282e-05	-4.68554
GLYCTK	58.4303	-0.817866	0.293549	-2.78613	0.00533412	0.0316484	-1.49965
SERINC2	338.819	-0.817794	0.207683	-3.9377	8.22673e-05	0.0010702	-2.97054
ZNF548	67.4524	-0.817234	0.261336	-3.12714	0.00176513	0.0134706	-1.87061
HSP90AA1	13544.4	-0.816649	0.244748	-3.3367	0.000847789	0.00749388	-2.12529
HPS4	345.859	-0.816527	0.252152	-3.23823	0.00120273	0.00981893	-2.00794
BPHL	95.5356	-0.816215	0.243632	-3.3502	0.000807535	0.00721594	-2.14171
MDK	431.11	-0.816045	0.258731	-3.15403	0.00161031	0.0125026	-1.903
AMBRA1	309.968	-0.815576	0.177569	-4.593	4.36917e-06	8.99706e-05	-4.0459
ERGIC1	1088.72	-0.815374	0.215917	-3.77634	0.000159152	0.00186233	-2.72994
TMEM98	242.722	-0.815281	0.208307	-3.91385	9.08366e-05	0.00116359	-2.9342
CALD1	2669.63	-0.81502	0.215097	-3.78908	0.000151208	0.00178068	-2.74941
JMY	230.93	-0.814858	0.267103	-3.05072	0.00228291	0.0165049	-1.78239
CLDN1	179.028	-0.814795	0.262315	-3.10617	0.00189525	0.0142523	-1.84612
PRDM4	482.333	-0.814282	0.194766	-4.18082	2.90464e-05	0.000443333	-3.35327
ZNF347	71.3192	-0.813309	0.250095	-3.252	0.00114595	0.00946017	-2.0241
PIGA	91.9403	-0.813068	0.246288	-3.30129	0.000962427	0.00828982	-2.08145
KIAA0753	139.862	-0.809506	0.235484	-3.43763	0.000586834	0.00553923	-2.25655
BEND6	113.58	-0.809343	0.227439	-3.55851	0.000372963	0.00380815	-2.41929
MRPL9	272.521	-0.808876	0.175795	-4.60125	4.1996e-06	8.69648e-05	-4.06066
KLHL8	81.9308	-0.808766	0.238902	-3.38535	0.000710886	0.00651417	-2.18614
IRS1	1679.71	-0.80807	0.175908	-4.59371	4.3544e-06	8.9792e-05	-4.04676
JMJD4	72.8625	-0.808054	0.281518	-2.87035	0.00410023	0.0259793	-1.58537
MARCH5	126.546	-0.807529	0.223273	-3.61678	0.000298288	0.00316855	-2.49914
TBRG1	251.963	-0.806083	0.215491	-3.74068	0.000183523	0.00209433	-2.67896
RABL2B	75.0955	-0.805668	0.276717	-2.91152	0.00359672	0.0233818	-1.63112
PSMD3	1773.95	-0.804968	0.174157	-4.62209	3.79893e-06	8.01308e-05	-4.0962
CDH2	732.182	-0.804081	0.240043	-3.34974	0.000808888	0.00722365	-2.14124
STEAP1B	99.3786	-0.80346	0.282307	-2.84605	0.00442646	0.0275142	-1.56044
NRP2	3973.35	-0.80339	0.283495	-2.83388	0.00459867	0.028405	-1.5466
PDAP1	1532.88	-0.802623	0.194314	-4.13054	3.61911e-05	0.000535207	-3.27148
PICALM	1345.83	-0.801889	0.163325	-4.90977	9.11826e-07	2.3669e-05	-4.62582
TIMP3	7807.23	-0.801183	0.285086	-2.81032	0.00494926	0.0299802	-1.52316
PAQR7	192.235	-0.800723	0.188071	-4.25755	2.06678e-05	0.000330505	-3.48082
NDE1	361.718	-0.800433	0.292339	-2.73804	0.00618075	0.0355002	-1.44977
TFDP1	1556.72	-0.799649	0.225195	-3.55092	0.000383891	0.00389814	-2.40914
ZCCHC9	305.518	-0.798898	0.16418	-4.86598	1.13889e-06	2.84979e-05	-4.54519
TTC28	113.747	-0.797467	0.249765	-3.19286	0.0014087	0.0112027	-1.95068
LRP4	285.642	-0.79735	0.169166	-4.71342	2.43599e-06	5.47503e-05	-4.26161
EDEM2	231.164	-0.797051	0.1817	-4.38663	1.15119e-05	0.000202786	-3.69296
ZNF714	108.285	-0.795837	0.293055	-2.71566	0.00661435	0.0374603	-1.42643
ZNF391	67.7018	-0.79465	0.304877	-2.60646	0.00914837	0.0480184	-1.31859
SLC25A40	81.3397	-0.794434	0.230322	-3.44923	0.000562186	0.00534076	-2.2724
ZNF611	54.6662	-0.793991	0.301955	-2.6295	0.00855104	0.0456634	-1.34043
PEX6	352.311	-0.793985	0.28859	-2.75125	0.00593679	0.0343805	-1.46369
AXIN1	340.531	-0.79368	0.199243	-3.98348	6.79143e-05	0.000913621	-3.03923
DEPDC7	67.7641	-0.793649	0.302391	-2.62458	0.00867554	0.0462111	-1.33525
CREBL2	298.915	-0.793141	0.201979	-3.92684	8.60676e-05	0.00111097	-2.9543
FBXO34	274.27	-0.793081	0.175858	-4.50978	6.48952e-06	0.000126563	-3.89769
RNASEH1	311.689	-0.792212	0.174622	-4.53673	5.71328e-06	0.000113987	-3.94314
HSPA12A	109.45	-0.791997	0.221454	-3.57634	0.000348436	0.00360485	-2.44311
ITSN1	356.615	-0.790987	0.175106	-4.51718	6.26694e-06	0.000122709	-3.91112
CENPH	137.621	-0.78941	0.25604	-3.08314	0.00204826	0.0151528	-1.81951
DOCK5	620.962	-0.789094	0.200439	-3.93682	8.25675e-05	0.00107258	-2.96957
PSMA4	1127.21	-0.788789	0.186061	-4.23941	2.24104e-05	0.000354907	-3.44989
ANKRD32	187.711	-0.786569	0.233319	-3.37122	0.000748354	0.00678999	-2.16813
AMD1	338.694	-0.786407	0.212313	-3.70399	0.000212231	0.00235306	-2.62837
GOLM1	1314.75	-0.78625	0.166529	-4.72139	2.34239e-06	5.30511e-05	-4.27531
MGAT5	837.347	-0.78613	0.204759	-3.83929	0.000123391	0.00149858	-2.82432
TANC2	1342.09	-0.786006	0.189114	-4.15626	3.23506e-05	0.00048547	-3.31384
ZNF300	175.541	-0.785708	0.268524	-2.92603	0.0034332	0.0226079	-1.64574
ZNF84	206.46	-0.785308	0.185164	-4.24115	2.22382e-05	0.000352559	-3.45277
SART3	723.444	-0.784855	0.231629	-3.38841	0.000702985	0.0064538	-2.19018
BDH1	122.427	-0.784705	0.238587	-3.28897	0.00100556	0.00856003	-2.06752
PBX3	177.831	-0.784672	0.265539	-2.95501	0.00312655	0.0210685	-1.67637
PLCG1	711.723	-0.784229	0.215966	-3.63125	0.000282047	0.00301779	-2.52031
ZNF514	151.297	-0.784073	0.263274	-2.97816	0.00289982	0.0198399	-1.70246
PTCHD3P1	83.6877	-0.783647	0.253196	-3.09501	0.00196804	0.014692	-1.83292
SLC39A6	1364.4	-0.783356	0.156163	-5.01627	5.26848e-07	1.49958e-05	-4.82403
SPAG9	973.645	-0.782584	0.181596	-4.30948	1.63638e-05	0.000272005	-3.56542
TBC1D1	260.431	-0.782446	0.226754	-3.45064	0.000559264	0.00531987	-2.2741
DHX33	272.554	-0.782214	0.236401	-3.30884	0.000936826	0.00811549	-2.09069
RRBP1	3658.15	-0.781647	0.217775	-3.58924	0.000331647	0.00345138	-2.46201
FOXP1	121.836	-0.781177	0.236877	-3.29781	0.000974411	0.00835274	-2.07817
KIAA1468	230.863	-0.780862	0.186319	-4.19099	2.77735e-05	0.000426661	-3.36992
CEP164	240.107	-0.780853	0.292349	-2.67096	0.0075634	0.0416458	-1.38043
PRSS12	108.038	-0.780326	0.260372	-2.99697	0.00272681	0.0189285	-1.72288
ST5	475.177	-0.779067	0.204357	-3.81228	0.000137693	0.00165053	-2.78238
IKBIP	542.278	-0.778373	0.175256	-4.44135	8.93949e-06	0.000164344	-3.78425
ITGA4	748.994	-0.777801	0.180449	-4.31036	1.62989e-05	0.000271232	-3.56666
TMED8	363.89	-0.775884	0.166308	-4.66533	3.08116e-06	6.68069e-05	-4.17518
ZNF302	187.274	-0.775515	0.207073	-3.74513	0.000180303	0.00206557	-2.68496
PRR14L	477.449	-0.775413	0.183561	-4.22428	2.39701e-05	0.000375176	-3.42577
COCH	55.8512	-0.774567	0.274792	-2.81874	0.00482122	0.0294466	-1.53096
ZNF430	68.3155	-0.774324	0.242961	-3.18704	0.00143739	0.0113859	-1.94363
EPDR1	581.299	-0.773517	0.171027	-4.52277	6.10342e-06	0.000119985	-3.92087
DZIP1	476.391	-0.772921	0.162287	-4.76268	1.91041e-06	4.44977e-05	-4.35166
CHMP1A	813.641	-0.771884	0.147858	-5.22046	1.78484e-07	5.70618e-06	-5.24365
TMSB4X	1039.99	-0.771015	0.217815	-3.53977	0.000400474	0.00403319	-2.39435
EPHA4	75.0445	-0.770951	0.249763	-3.08673	0.00202372	0.0150014	-1.82387
XPO6	1747.9	-0.770312	0.252218	-3.05416	0.00225693	0.0163519	-1.78643
TAF1D	239.863	-0.769605	0.177576	-4.33395	1.46461e-05	0.000247073	-3.60718
LINC00470	45.7602	-0.769496	0.290015	-2.65329	0.00797105	0.0432078	-1.36444
CLMP	598.01	-0.76925	0.24341	-3.16031	0.00157603	0.0122882	-1.91051
KNSTRN	549.062	-0.769178	0.203851	-3.77324	0.000161139	0.0018826	-2.72524
MRPL1	72.1628	-0.769077	0.274946	-2.79719	0.00515485	0.0308748	-1.5104
HEG1	1082.64	-0.768325	0.227745	-3.37362	0.000741879	0.00673953	-2.17137
FCHSD2	274.624	-0.767407	0.195885	-3.91764	8.94202e-05	0.00114844	-2.93989
SEC23IP	376.995	-0.766497	0.160912	-4.76346	1.90299e-06	4.43951e-05	-4.35267
DNAJA4	167.546	-0.766024	0.234706	-3.26376	0.00109945	0.00917907	-2.0372
PTX3	669.281	-0.765948	0.271984	-2.81615	0.00486032	0.0296015	-1.52869
NDC1	475.828	-0.765132	0.236587	-3.23404	0.00122054	0.00992587	-2.00323
THBS1	52293	-0.764555	0.293882	-2.60157	0.00927984	0.0486565	-1.31286
VPS13D	599.742	-0.76432	0.1571	-4.86519	1.14347e-06	2.85268e-05	-4.54475
GTPBP4	663.653	-0.763694	0.164359	-4.64649	3.37632e-06	7.23553e-05	-4.14053
RP1-178F10.3	135.954	-0.763527	0.212121	-3.59949	0.000318836	0.00334585	-2.47549
VGLL3	259.451	-0.762747	0.23204	-3.28714	0.0010121	0.0086008	-2.06546
FARS2	138.688	-0.761317	0.213876	-3.55962	0.000371388	0.0037947	-2.42082
LINC00984	69.3494	-0.761309	0.270404	-2.81545	0.00487093	0.0296397	-1.52813
STX17	249.39	-0.760189	0.207519	-3.66323	0.000249055	0.00271407	-2.56638
PPFIBP1	1381.7	-0.760152	0.195552	-3.88721	0.000101402	0.00128003	-2.89278
ZNF112	71.4791	-0.759343	0.248401	-3.05692	0.00223623	0.0162179	-1.79001
SND1	2716.29	-0.758067	0.165593	-4.5779	4.69671e-06	9.55149e-05	-4.01993
PUM1	1132.88	-0.757735	0.133496	-5.67608	1.37813e-08	5.89945e-07	-6.22919
TEX261	644.238	-0.757327	0.19902	-3.80527	0.000141649	0.00168833	-2.77254
ZNF667	115.743	-0.756876	0.230051	-3.29003	0.00100177	0.0085327	-2.06891
TMEM66	1395.61	-0.756657	0.256777	-2.94675	0.00321138	0.021483	-1.6679
COPS2	823.751	-0.756057	0.242417	-3.11883	0.00181569	0.0137285	-1.86238
ZDHHC6	133.573	-0.754742	0.199164	-3.78956	0.000150914	0.00177916	-2.74979
MSI2	553.932	-0.753913	0.165269	-4.56173	5.07346e-06	0.000102611	-3.98881
TMEM168	158.522	-0.753134	0.210243	-3.58221	0.000340694	0.00353497	-2.45161
TMEM200A	108.95	-0.752305	0.262602	-2.86481	0.00417263	0.0262839	-1.58031
ZSCAN9	102.743	-0.751656	0.219893	-3.41829	0.000630168	0.00588422	-2.23031
BCKDK	546.339	-0.751538	0.205631	-3.6548	0.000257386	0.00279037	-2.55434
MARCKSL1	434.119	-0.751287	0.19556	-3.84171	0.000122179	0.00148631	-2.82789
PTPN21	317.467	-0.749191	0.244973	-3.05826	0.00222628	0.0161847	-1.7909
SSR2	3722.43	-0.748053	0.171183	-4.3699	1.24306e-05	0.000214861	-3.66784
RPUSD4	106.135	-0.747842	0.267002	-2.80088	0.0050963	0.0306944	-1.51294
CLTB	296.403	-0.747629	0.239021	-3.12787	0.00176076	0.0134442	-1.87147
FOXN3	267.338	-0.747574	0.236521	-3.1607	0.0015739	0.0122781	-1.91087
FAM216A	174.653	-0.747096	0.212999	-3.50752	0.000452313	0.00445782	-2.35088
ZNF675	53.7452	-0.746928	0.283434	-2.63528	0.00840677	0.0450121	-1.34667
ETAA1	123.427	-0.74601	0.209033	-3.56887	0.00035853	0.00368888	-2.43311
ZSCAN29	285.2	-0.745568	0.172096	-4.33227	1.47576e-05	0.000248122	-3.60534
SNAI2	1964.04	-0.745536	0.189446	-3.93535	8.30746e-05	0.00107736	-2.96764
DLC1	949.104	-0.745481	0.218227	-3.41609	0.000635283	0.00592823	-2.22707
KBTBD4	107.651	-0.744742	0.274509	-2.713	0.00666777	0.037681	-1.42388
UPF2	229.166	-0.743753	0.199994	-3.71888	0.000200108	0.00223853	-2.65004
GPRASP2	87.9818	-0.743504	0.263477	-2.8219	0.00477406	0.0292433	-1.53397
DDX55	285.709	-0.742967	0.272491	-2.72658	0.00639946	0.0364863	-1.43787
STX3	359.851	-0.742911	0.175608	-4.23049	2.33179e-05	0.000365771	-3.43679
RPS6KC1	441.55	-0.742776	0.210764	-3.52422	0.000424738	0.00423417	-2.37323
LITAF	1398.63	-0.741783	0.187842	-3.94898	7.84864e-05	0.00102589	-2.9889
BIRC2	469.898	-0.741737	0.154981	-4.78599	1.70145e-06	4.02022e-05	-4.39575
TSPAN6	196.195	-0.741611	0.240002	-3.09002	0.00200145	0.0148812	-1.82736
MRPL24	690.668	-0.74143	0.237837	-3.11738	0.00182466	0.0137821	-1.86068
PDCD11	724.827	-0.740977	0.268399	-2.76073	0.00576728	0.0336231	-1.47336
CPM	431.595	-0.740875	0.237446	-3.12018	0.00180743	0.0137011	-1.86324
ACVR1B	305.201	-0.740353	0.192303	-3.84992	0.000118157	0.00144814	-2.83919
SMARCE1	304.821	-0.739435	0.200368	-3.69039	0.000223911	0.00247386	-2.60662
RIMKLB	319.931	-0.738519	0.218549	-3.37919	0.000726984	0.00663694	-2.17803
XPO7	989.551	-0.738333	0.221472	-3.33375	0.000856847	0.00756035	-2.12146
EBNA1BP2	1713.14	-0.738015	0.204749	-3.60449	0.000312769	0.00329154	-2.4826
PARD3	191.926	-0.737485	0.20787	-3.54782	0.00038843	0.00393609	-2.40493
DGCR14	198.357	-0.737185	0.255033	-2.89054	0.00384575	0.024739	-1.60662
ZNF420	53.4724	-0.737175	0.280403	-2.62898	0.00856413	0.0457167	-1.33992
YWHAE	2288.45	-0.737045	0.135612	-5.43497	5.48042e-08	1.99023e-06	-5.7011
ECHDC3	65.3417	-0.736717	0.26559	-2.77389	0.00553903	0.0326018	-1.48676
MRPL3	832.553	-0.734743	0.160153	-4.58776	4.48021e-06	9.18724e-05	-4.03681
AVEN	196.72	-0.734549	0.178093	-4.12453	3.71491e-05	0.0005461	-3.26273
ZNF33B	54.0052	-0.73429	0.263115	-2.79075	0.00525859	0.0312758	-1.50479
HSPA13	414.259	-0.733726	0.251492	-2.91749	0.00352861	0.0230918	-1.63654
ATP2B1	3636.92	-0.732732	0.2093	-3.50088	0.000463729	0.00454603	-2.34237
NUCB2	401.705	-0.732134	0.185608	-3.94452	7.99598e-05	0.0010433	-2.98159
HEXB	1748.05	-0.730149	0.164063	-4.45041	8.57069e-06	0.000158354	-3.80037
SUPT20H	533.27	-0.728339	0.150942	-4.8253	1.39794e-06	3.38444e-05	-4.47051
SIPA1	552.762	-0.727769	0.170825	-4.26031	2.04143e-05	0.000327162	-3.48524
CLNS1A	674.07	-0.727733	0.162485	-4.47877	7.50757e-06	0.000143383	-3.8435
HSD17B11	133.704	-0.727019	0.217371	-3.34459	0.000824034	0.00733226	-2.13476
AC016747.3	108.556	-0.72671	0.214599	-3.38636	0.000708252	0.00649407	-2.18748
HLTF	292.183	-0.72635	0.179138	-4.05468	5.02021e-05	0.000708306	-3.14978
KIAA0232	183.433	-0.726168	0.184932	-3.92668	8.61256e-05	0.00111097	-2.9543
ZNF558	111.766	-0.723673	0.245232	-2.95097	0.00316773	0.0212682	-1.67227
KIAA0922	79.502	-0.72089	0.27105	-2.65962	0.00782289	0.0426556	-1.37002
RPUSD1	299.652	-0.719046	0.220968	-3.25408	0.0011376	0.0094229	-2.02582
HSPG2	2575.13	-0.718745	0.2614	-2.74959	0.00596692	0.0345005	-1.46217
PRPS1	600.634	-0.718573	0.154508	-4.6507	3.30806e-06	7.09957e-05	-4.14877
B4GALT1	2241.99	-0.718431	0.21055	-3.41216	0.0006445	0.00601044	-2.22109
TAB2	511.719	-0.71652	0.240246	-2.98244	0.00285961	0.0196468	-1.70671
NIN	724.391	-0.716152	0.173056	-4.13827	3.49942e-05	0.000520115	-3.2839
C5orf28	95.1346	-0.715078	0.233654	-3.06041	0.00221033	0.0161014	-1.79314
PBDC1	204.014	-0.714869	0.187241	-3.8179	0.00013459	0.00161728	-2.79122
LAMB1	2951	-0.714453	0.151879	-4.7041	2.5499e-06	5.6791e-05	-4.24572
EIF3L	2976.09	-0.714037	0.187663	-3.80488	0.000141873	0.00168964	-2.77221
ADM	679.762	-0.713714	0.253788	-2.81225	0.00491965	0.0298868	-1.52452
MOB1A	590.086	-0.713669	0.145448	-4.90671	9.26191e-07	2.39575e-05	-4.62056
ZNF286A	80.5857	-0.712078	0.24792	-2.87221	0.00407615	0.0258601	-1.58737
MAGEA11	488.704	-0.711646	0.159426	-4.4638	8.05196e-06	0.000150849	-3.82146
NRBP1	1510.08	-0.711384	0.176222	-4.03686	5.41714e-05	0.000754918	-3.1221
SPIDR	238.603	-0.711076	0.263004	-2.70367	0.00685789	0.0385045	-1.41449
ZNF585B	98.1156	-0.710932	0.239382	-2.96986	0.00297932	0.0202803	-1.69293
ZKSCAN5	217.749	-0.710861	0.186538	-3.81082	0.000138506	0.00165891	-2.78018
RHOBTB1	67.0913	-0.710852	0.26767	-2.65571	0.0079142	0.0429628	-1.36691
PHF21A	461.31	-0.710339	0.214498	-3.31164	0.000927509	0.00804897	-2.09426
ZNF79	97.1579	-0.710065	0.219913	-3.22884	0.00124291	0.0100579	-1.99749
NFKBIB	319.469	-0.710024	0.239523	-2.96433	0.00303342	0.0205631	-1.68691
RP11-103J17.2	70.7684	-0.708333	0.265797	-2.66494	0.00770025	0.0421897	-1.37479
DERL1	425.726	-0.707764	0.185868	-3.80789	0.000140156	0.0016719	-2.77679
CEP104	324.326	-0.707509	0.176552	-4.00737	6.13987e-05	0.000837431	-3.07705
FUCA2	545.422	-0.706287	0.14031	-5.03377	4.80921e-07	1.3822e-05	-4.85943
MTMR1	260.409	-0.706101	0.185724	-3.80187	0.000143606	0.00170615	-2.76798
GALNT10	514.106	-0.705837	0.165161	-4.27362	1.92323e-05	0.000311605	-3.5064
ZNF622	446.194	-0.70564	0.148901	-4.73898	2.14796e-06	4.94064e-05	-4.30622
CTSB	8844.05	-0.702782	0.214664	-3.27388	0.00106083	0.00892237	-2.04952
ARSJ	190.152	-0.702435	0.184842	-3.8002	0.000144582	0.00171359	-2.76609
PTPRK	820.116	-0.702213	0.17757	-3.95456	7.66753e-05	0.00101118	-2.99517
DNAJC6	104.653	-0.701889	0.217522	-3.22675	0.00125205	0.0101152	-1.99502
ZNF557	78.9727	-0.700755	0.229947	-3.04747	0.00230778	0.0166167	-1.77945
C9orf41	111.012	-0.699241	0.245495	-2.84829	0.00439549	0.0274026	-1.56221
MTPAP	95.5842	-0.699181	0.239535	-2.91891	0.00351255	0.0230071	-1.63814
STAT5B	473.325	-0.698353	0.193341	-3.61202	0.000303822	0.00321345	-2.49303
POLE4	381.338	-0.69676	0.153517	-4.53865	5.66156e-06	0.000113262	-3.94592
TIMM8A	136.792	-0.696598	0.263112	-2.64754	0.00810809	0.0438129	-1.3584
ALKBH3	148.185	-0.69636	0.21387	-3.256	0.00112993	0.00937517	-2.02802
KIAA1147	96.3748	-0.695661	0.254759	-2.73066	0.00632075	0.0361214	-1.44224
PC	153.258	-0.694495	0.237253	-2.92724	0.00341984	0.02254	-1.64705
ZNF317	338.389	-0.693409	0.166965	-4.15301	3.2813e-05	0.000490664	-3.30922
BTBD6	341.199	-0.692863	0.178776	-3.8756	0.000106361	0.00132897	-2.87648
RPGRIP1L	137.428	-0.69264	0.209937	-3.29927	0.000969367	0.00832887	-2.07941
GRSF1	520.642	-0.692094	0.184607	-3.74902	0.000177529	0.00203854	-2.69068
ZKSCAN1	872.878	-0.691809	0.189643	-3.64796	0.00026433	0.00285724	-2.54405
ACO1	292.757	-0.691221	0.167425	-4.12854	3.65068e-05	0.000539163	-3.26828
FMN2	363.727	-0.690431	0.258015	-2.67593	0.00745215	0.0411978	-1.38513
CDK16	988.918	-0.689999	0.228704	-3.017	0.00255287	0.0179836	-1.74512
HOXD13	87.0335	-0.68964	0.242424	-2.84476	0.00444444	0.0276144	-1.55887
TIAM1	168.613	-0.688897	0.248636	-2.7707	0.00559357	0.032805	-1.48406
CDK13	514.894	-0.688627	0.146043	-4.71524	2.41428e-06	5.43452e-05	-4.26484
KCTD18	118.851	-0.688366	0.221208	-3.11185	0.0018592	0.0140143	-1.85343
TGM2	19537.9	-0.687849	0.238032	-2.88974	0.00385567	0.0247919	-1.60569
ATP13A3	2004.21	-0.687466	0.216359	-3.17743	0.00148588	0.0116717	-1.93287
CCDC50	1426.24	-0.687124	0.147245	-4.66654	3.06309e-06	6.65128e-05	-4.17709
PTPN2	226.982	-0.68687	0.19053	-3.60505	0.000312096	0.00328681	-2.48323
SLC7A1	3619.83	-0.686242	0.128859	-5.32554	1.00652e-07	3.42566e-06	-5.46526
STRN	453.589	-0.686086	0.187641	-3.65638	0.000255807	0.00277528	-2.55669
AGK	216	-0.684955	0.25366	-2.70029	0.00692799	0.038852	-1.41059
LRP8	314.102	-0.683666	0.248132	-2.75525	0.0058647	0.034043	-1.46797
TTLL5	259.187	-0.683535	0.210271	-3.25073	0.00115108	0.00949189	-2.02265
SPATS2L	1289.5	-0.682285	0.250361	-2.72521	0.00642614	0.0365818	-1.43673
BABAM1	285.643	-0.681945	0.169677	-4.01908	5.84248e-05	0.000805062	-3.09417
KDM2A	1299.19	-0.681724	0.146893	-4.64096	3.46792e-06	7.37821e-05	-4.13205
SEPT2	3516.41	-0.680727	0.144807	-4.70094	2.58965e-06	5.75027e-05	-4.24031
RNF40	1477.2	-0.679886	0.160684	-4.2312	2.32444e-05	0.000365368	-3.43727
GOLGA2	1650.33	-0.677699	0.210636	-3.2174	0.0012936	0.0103939	-1.98322
SFPQ	2859.67	-0.67766	0.255964	-2.64748	0.00810943	0.0438129	-1.3584
LZIC	151.29	-0.676815	0.212679	-3.18233	0.00146094	0.0115242	-1.93839
TPGS2	509.208	-0.67654	0.195799	-3.45527	0.000549737	0.00524551	-2.28021
ARHGDIB	484.592	-0.676369	0.197546	-3.42386	0.000617382	0.00577581	-2.23839
C14orf132	346.389	-0.673189	0.199309	-3.37762	0.000731156	0.00666677	-2.17608
MAF1	966.517	-0.673111	0.137605	-4.89162	1.0001e-06	2.55554e-05	-4.59252
UTP3	320.95	-0.672976	0.154563	-4.35405	1.33647e-05	0.000228067	-3.64194
MAK16	365.669	-0.67165	0.235577	-2.85109	0.00435699	0.0272086	-1.56529
DNHD1	232.059	-0.67155	0.25022	-2.68384	0.00727814	0.0404329	-1.39326
CD2AP	919.954	-0.669811	0.158927	-4.21458	2.50242e-05	0.000389195	-3.40983
NIT2	292.774	-0.669631	0.17943	-3.73198	0.000189978	0.00215094	-2.66737
SPATS2	304.751	-0.667621	0.185804	-3.59314	0.000326714	0.00340736	-2.46758
IL27RA	242.022	-0.667402	0.181399	-3.6792	0.000233966	0.00256857	-2.59031
PPP1R3C	98.5497	-0.666588	0.243131	-2.74168	0.0061125	0.0352042	-1.45341
ZNF134	223.411	-0.666219	0.215412	-3.09276	0.00198303	0.014789	-1.83006
EPAS1	1615.1	-0.666087	0.24026	-2.77236	0.00556512	0.0327183	-1.48521
NKX3-1	185.837	-0.665852	0.210641	-3.16107	0.00157189	0.0122754	-1.91096
MED21	199.411	-0.66582	0.210931	-3.15658	0.00159629	0.0124288	-1.90557
TLK2	419.569	-0.665645	0.151785	-4.38543	1.15754e-05	0.000203662	-3.69109
ZNF561	172.488	-0.665491	0.206442	-3.22362	0.00126579	0.0102206	-1.99052
C6orf89	1611.79	-0.664581	0.137369	-4.83794	1.31192e-06	3.21846e-05	-4.49235
LYRM7	162.62	-0.663915	0.219906	-3.01908	0.00253545	0.0178779	-1.74768
OSBPL11	213.341	-0.66165	0.183899	-3.5979	0.000320795	0.00335923	-2.47376
PDE8A	561.29	-0.661175	0.232672	-2.84167	0.00448785	0.0278254	-1.55556
PSMD2	4109.38	-0.660952	0.175534	-3.76538	0.000166299	0.00192912	-2.71464
COQ9	377.102	-0.660865	0.235993	-2.80036	0.00510462	0.030732	-1.51241
KIF18A	311.296	-0.65995	0.234195	-2.81795	0.00483307	0.0294946	-1.53026
FAF2	905.767	-0.659869	0.13526	-4.8785	1.06894e-06	2.70333e-05	-4.5681
TRAF3	658.916	-0.659379	0.19731	-3.34184	0.000832244	0.00739193	-2.13124
ZHX3	485.431	-0.659241	0.220885	-2.98454	0.00284007	0.019549	-1.70888
DSEL	234.615	-0.65881	0.212801	-3.0959	0.00196218	0.0146635	-1.83376
ATXN1L	759.923	-0.658664	0.166325	-3.96011	7.49145e-05	0.000990151	-3.0043
C12orf43	190.658	-0.658325	0.197508	-3.33315	0.000858695	0.00757213	-2.12078
LONP1	1334.07	-0.657841	0.181512	-3.62422	0.000289833	0.00309212	-2.50974
NOL11	709.647	-0.657372	0.165427	-3.97378	7.0741e-05	0.000943896	-3.02508
WDTC1	381.741	-0.657225	0.158592	-4.14412	3.41123e-05	0.000508545	-3.29367
FAM86DP	246.999	-0.656648	0.202661	-3.24014	0.00119473	0.00976989	-2.01011
ANKRD13A	560.738	-0.656356	0.249069	-2.63524	0.00840772	0.0450121	-1.34667
HRH1	232.914	-0.656341	0.222193	-2.95393	0.00313756	0.0211137	-1.67544
LEPREL1	265.312	-0.654686	0.221566	-2.95481	0.00312866	0.0210731	-1.67627
CKAP2L	743.866	-0.654622	0.250194	-2.61646	0.00888461	0.0470527	-1.32742
JPX	158.05	-0.653519	0.184424	-3.54358	0.000394741	0.00398908	-2.39913
UBE2G1	334.417	-0.653468	0.179026	-3.65013	0.000262112	0.00283952	-2.54676
RAB7L1	195.331	-0.653338	0.199525	-3.27446	0.00105865	0.00890909	-2.05017
ZNF212	119.386	-0.653234	0.219819	-2.97169	0.00296168	0.0201788	-1.6951
CTPS2	128.838	-0.653038	0.219032	-2.98148	0.00286859	0.0196993	-1.70555
BDNF	787.544	-0.651466	0.219399	-2.96932	0.00298458	0.0203067	-1.69236
PCLO	276.46	-0.651405	0.188365	-3.4582	0.000543802	0.00520638	-2.28346
ZNF197	182.908	-0.650642	0.197249	-3.29858	0.000971751	0.0083399	-2.07884
PHLDA1	5986.58	-0.650426	0.179779	-3.61792	0.000296975	0.00315688	-2.50074
FKBP9	948.911	-0.650269	0.206599	-3.1475	0.00164674	0.0127118	-1.89579
EIF2S2	776.027	-0.64945	0.152409	-4.26123	2.03308e-05	0.000326177	-3.48655
TCTN1	273.352	-0.647924	0.17383	-3.72735	0.000193507	0.00217958	-2.66163
STOML2	695.664	-0.646454	0.164591	-3.92765	8.57793e-05	0.00110844	-2.95529
BTF3	4040.4	-0.64641	0.180807	-3.57514	0.000350035	0.00360485	-2.44311
SMCR8	297.414	-0.64534	0.168443	-3.8312	0.000127518	0.00154488	-2.8111
UBAP1	216.476	-0.64529	0.202931	-3.17985	0.00147353	0.0115933	-1.93579
ZNF473	135.812	-0.644559	0.248318	-2.5957	0.00943998	0.0493382	-1.30682
THOC2	650.771	-0.644413	0.14329	-4.49725	6.88377e-06	0.000132499	-3.87779
LOX	1436.3	-0.644107	0.210242	-3.06365	0.00218657	0.0159677	-1.79676
PNP	389.087	-0.644003	0.248543	-2.59111	0.0095667	0.0497778	-1.30296
PIGK	503.796	-0.643691	0.145603	-4.42087	9.83025e-06	0.000178274	-3.74891
HNRNPDL	1149	-0.643447	0.197427	-3.25917	0.00111738	0.00929193	-2.03189
YES1	498.718	-0.643117	0.211492	-3.04086	0.00235904	0.0169058	-1.77196
PPP1R9B	1119.08	-0.642758	0.187813	-3.42232	0.000620896	0.005805	-2.2362
ZDHHC7	827.38	-0.641726	0.132801	-4.83225	1.35e-06	3.30089e-05	-4.48137
MED29	672.828	-0.641642	0.169444	-3.78675	0.000152633	0.00179174	-2.74672
SERPINE1	3012.18	-0.640791	0.22056	-2.90529	0.00366909	0.0237431	-1.62446
TCEAL8	419.073	-0.640313	0.242297	-2.64268	0.00822535	0.0443093	-1.35351
ZNF776	133.12	-0.640114	0.223304	-2.86656	0.00414958	0.0262019	-1.58167
YWHAG	2808.63	-0.639778	0.181668	-3.52168	0.00042882	0.00426333	-2.37025
DENND5B	483.327	-0.639491	0.205795	-3.10741	0.00188732	0.0142045	-1.84757
ARIH2	859.003	-0.639224	0.136467	-4.68408	2.8122e-06	6.15179e-05	-4.211
ZNF544	246.349	-0.638828	0.196663	-3.24834	0.00116082	0.00955086	-2.01996
TET3	427.505	-0.638423	0.18127	-3.52195	0.000428378	0.00426181	-2.37041
GTF2F2	534.127	-0.637625	0.216393	-2.9466	0.00321285	0.0214831	-1.6679
PIK3CA	375.569	-0.634915	0.19641	-3.23261	0.00122666	0.00995918	-2.00178
STX10	527.398	-0.634876	0.178834	-3.55009	0.000385101	0.00390773	-2.40808
ZNF629	309.794	-0.633444	0.203067	-3.11938	0.00181231	0.0137139	-1.86284
HOMER3	421.539	-0.63307	0.177623	-3.56412	0.000365076	0.00373538	-2.42767
SHROOM3	132.263	-0.632917	0.219475	-2.88378	0.00392937	0.0251343	-1.59973
RPA3	175.124	-0.632201	0.191408	-3.3029	0.000956917	0.00826525	-2.08274
HDGF	7530.9	-0.631415	0.221985	-2.8444	0.00444951	0.0276342	-1.55855
CSRP2BP	96.2425	-0.630854	0.229038	-2.75436	0.00588066	0.0341222	-1.46696
METTL6	133.695	-0.630487	0.23805	-2.64854	0.00808397	0.0437555	-1.35897
POMGNT1	1348.42	-0.630003	0.183195	-3.43896	0.000583945	0.00551707	-2.25829
TNS1	237.75	-0.629777	0.199342	-3.15929	0.00158155	0.0123247	-1.90922
USP24	895.779	-0.628844	0.148608	-4.23158	2.3206e-05	0.000365154	-3.43752
RFX7	299.522	-0.628712	0.182596	-3.44319	0.000574891	0.00544393	-2.26409
UNC45A	955.717	-0.628711	0.168695	-3.7269	0.000193852	0.00218179	-2.66119
B3GALTL	316.13	-0.628485	0.227276	-2.7653	0.0056871	0.0332213	-1.47858
CNN3	957.23	-0.628203	0.213931	-2.93648	0.00331965	0.0220209	-1.65717
ZNF592	529.748	-0.62704	0.209294	-2.99598	0.00273565	0.018972	-1.72189
SPCS2	283.828	-0.626755	0.189634	-3.30507	0.000949532	0.00821109	-2.0856
PODXL2	317.62	-0.626718	0.193693	-3.23563	0.00121375	0.00988154	-2.00518
GLE1	860.518	-0.626699	0.206236	-3.03874	0.00237566	0.0170033	-1.76947
SRSF8	130.682	-0.626647	0.239461	-2.61691	0.008873	0.047025	-1.32767
ASB9	91.5444	-0.62628	0.238518	-2.62571	0.00864688	0.046075	-1.33653
CSDE1	5125.12	-0.625018	0.149546	-4.17945	2.92221e-05	0.000445093	-3.35155
PSME4	992.708	-0.6241	0.167322	-3.72994	0.000191527	0.00216555	-2.66443
SEPT5	219.172	-0.623025	0.181456	-3.43349	0.00059587	0.00559566	-2.25215
CFL1	8409.76	-0.62298	0.162906	-3.82417	0.000131216	0.00158318	-2.80047
FES	101.267	-0.621742	0.215693	-2.88254	0.00394488	0.0252039	-1.59853
RPP30	121.928	-0.621202	0.202844	-3.06247	0.00219518	0.0159989	-1.79591
ZNF263	357.647	-0.621132	0.163699	-3.79436	0.000148022	0.00174875	-2.75727
CIZ1	2777.41	-0.620759	0.228937	-2.71148	0.00669837	0.0378104	-1.42239
DENR	691.376	-0.620643	0.135982	-4.56415	5.01528e-06	0.000101573	-3.99322
PALB2	220.327	-0.618104	0.171144	-3.6116	0.000304313	0.00321633	-2.49264
NAA20	527.319	-0.617965	0.165327	-3.73782	0.00018562	0.00211009	-2.6757
CLPX	351.04	-0.617888	0.177366	-3.48368	0.000494565	0.00479097	-2.31958
NPM1	5640.8	-0.617773	0.125218	-4.93359	8.07317e-07	2.14084e-05	-4.66942
ARHGAP1	796.833	-0.616585	0.237031	-2.60128	0.00928758	0.0486624	-1.31281
CTNNAL1	569.938	-0.616477	0.17092	-3.60682	0.000309975	0.00326682	-2.48588
RXRB	730.998	-0.616473	0.201657	-3.05704	0.00223538	0.0162179	-1.79001
MRPL17	740.235	-0.616248	0.178196	-3.45827	0.000543665	0.00520638	-2.28346
ANAPC15	90.2222	-0.615734	0.221871	-2.77519	0.00551687	0.0324843	-1.48833
PPP3R1	824.792	-0.614405	0.18314	-3.35484	0.000794113	0.00711324	-2.14793
GNPTAB	426.709	-0.613559	0.176007	-3.48599	0.000490312	0.00475916	-2.32247
TOM1L1	253.238	-0.612979	0.196314	-3.12244	0.0017936	0.0136384	-1.86524
MBTPS1	2197.27	-0.612705	0.147285	-4.16	3.1825e-05	0.000479775	-3.31896
KIAA1191	660.65	-0.612021	0.187157	-3.27009	0.00107515	0.00901194	-2.04518
CMSS1	392.944	-0.611422	0.235045	-2.6013	0.00928725	0.0486624	-1.31281
PDCD7	361.916	-0.610926	0.212906	-2.86946	0.00411177	0.0260189	-1.58471
IDH2	774.256	-0.607755	0.167213	-3.63462	0.000278391	0.00299825	-2.52313
TTK	192.002	-0.607569	0.222829	-2.72661	0.00639886	0.0364863	-1.43787
TOPORS	158.701	-0.606779	0.199668	-3.03894	0.00237415	0.0170007	-1.76953
DNMT3A	201.197	-0.605719	0.183505	-3.30083	0.000963987	0.00829716	-2.08107
FAM126A	1750.89	-0.60569	0.196246	-3.08639	0.00202606	0.0150112	-1.82359
BCL2L1	424.715	-0.605577	0.151715	-3.99153	6.56474e-05	0.000887173	-3.05199
PHLDB2	644.918	-0.604156	0.229988	-2.6269	0.00861661	0.0459636	-1.33759
TRMT112	1207.63	-0.60338	0.142015	-4.24871	2.15008e-05	0.000342341	-3.46554
GPD2	754.686	-0.602686	0.19579	-3.07822	0.00208242	0.0153363	-1.81428
QARS	2245.96	-0.602152	0.197041	-3.05597	0.00224331	0.0162612	-1.78885
HDLBP	7696.66	-0.602085	0.184788	-3.25824	0.00112104	0.00931186	-2.03096
PHF12	563.128	-0.601129	0.159376	-3.77178	0.000162087	0.00189217	-2.72304
PHTF2	268.724	-0.598689	0.175488	-3.41156	0.00064592	0.00601987	-2.22041
TIPRL	531.559	-0.598388	0.180349	-3.31795	0.000906793	0.00791579	-2.10151
IFI44	570.176	-0.597654	0.198303	-3.01384	0.00257967	0.018129	-1.74163
ZBTB43	284.372	-0.597637	0.172074	-3.47314	0.000514408	0.00496038	-2.30448
SSH3	264.518	-0.597615	0.214931	-2.78049	0.00542763	0.032087	-1.49367
CD44	13969.9	-0.597114	0.188555	-3.16679	0.00154129	0.0120556	-1.91881
LRP6	555.558	-0.597028	0.141126	-4.23048	2.33196e-05	0.000365771	-3.43679
PCNT	873.191	-0.596584	0.204151	-2.92227	0.00347491	0.0228214	-1.64166
CCDC93	485.435	-0.594881	0.194199	-3.06325	0.00218947	0.0159714	-1.79666
CTTNBP2NL	354.014	-0.594137	0.164212	-3.61811	0.000296765	0.00315688	-2.50074
SDCCAG8	206.872	-0.594038	0.208635	-2.84725	0.00440981	0.0274686	-1.56116
BTF3L4	324.991	-0.592732	0.169306	-3.50094	0.000463623	0.00454603	-2.34237
NOSIP	669.95	-0.592403	0.159604	-3.71171	0.000205867	0.00229252	-2.63969
MYADM	632.276	-0.591454	0.186477	-3.17172	0.0015154	0.0118782	-1.92525
MTRR	312.989	-0.590502	0.19796	-2.98294	0.00285493	0.019633	-1.70701
LBR	521.574	-0.589937	0.215638	-2.73577	0.00622343	0.0356897	-1.44746
PDIA6	3039.72	-0.589222	0.212212	-2.77658	0.00549344	0.0323724	-1.48982
KLHL12	331.97	-0.589187	0.215291	-2.7367	0.0062059	0.0356169	-1.44834
TAF4B	164.518	-0.588933	0.205102	-2.87142	0.00408628	0.0259132	-1.58648
MICU1	156.112	-0.588433	0.190316	-3.09188	0.00198892	0.0148254	-1.82899
EFNB2	466.679	-0.588257	0.224308	-2.62255	0.00872756	0.0464143	-1.33335
ZNF395	591.088	-0.588048	0.144526	-4.06882	4.72526e-05	0.000673132	-3.1719
HERC4	593.13	-0.58787	0.161258	-3.64552	0.000266856	0.00287821	-2.54088
DAXX	1933.97	-0.586888	0.201396	-2.91411	0.0035671	0.023243	-1.63371
ERLIN2	816.936	-0.586143	0.170446	-3.43889	0.000584112	0.00551707	-2.25829
KIF3B	797.322	-0.585629	0.170162	-3.4416	0.000578291	0.0054691	-2.26208
PLIN2	633.586	-0.585314	0.204315	-2.86476	0.00417327	0.0262839	-1.58031
LANCL2	186.428	-0.584384	0.220724	-2.64758	0.00810691	0.0438129	-1.3584
DDX28	104.885	-0.583969	0.216472	-2.69767	0.00698272	0.0390863	-1.40798
DSG2	1075.41	-0.582	0.171334	-3.39688	0.000681594	0.00627833	-2.20216
CERKL	108.635	-0.580881	0.204548	-2.83983	0.00451378	0.0279627	-1.55342
RILPL2	256.38	-0.580821	0.209587	-2.77126	0.00558396	0.0327618	-1.48463
FAM122A	173.057	-0.580522	0.197706	-2.93629	0.00332165	0.0220209	-1.65717
SPTLC1	793.366	-0.579932	0.177003	-3.27641	0.00105137	0.00887314	-2.05192
HSPH1	2304.88	-0.57992	0.168094	-3.44998	0.000560629	0.00532941	-2.27332
WDR48	479.043	-0.579721	0.207666	-2.7916	0.00524479	0.0312441	-1.50523
ZBTB17	275.799	-0.579324	0.211326	-2.74137	0.00611839	0.0352244	-1.45316
FBXO30	190.32	-0.579115	0.20685	-2.79968	0.00511528	0.0307454	-1.51222
SLC25A44	704.168	-0.578937	0.146516	-3.95136	7.77082e-05	0.00101931	-2.99169
ZNF354C	117.638	-0.578886	0.213137	-2.71603	0.00660693	0.0374376	-1.42669
KDM3B	1014.43	-0.578767	0.140243	-4.12687	3.67734e-05	0.000541646	-3.26628
PTPN1	1047.21	-0.57836	0.187729	-3.08082	0.0020643	0.0152333	-1.81721
PRMT5	667.999	-0.576008	0.220971	-2.60671	0.00914161	0.048	-1.31876
IFIT3	254.927	-0.575358	0.192881	-2.98297	0.00285469	0.019633	-1.70701
PDXDC1	887.448	-0.574974	0.181469	-3.16844	0.00153257	0.0120001	-1.92081
PPIH	275.948	-0.573994	0.191562	-2.99638	0.00273202	0.0189557	-1.72226
CCT2	2589.52	-0.573857	0.146018	-3.93004	8.49325e-05	0.00109846	-2.95922
XRCC6	3776.58	-0.570846	0.141228	-4.04202	5.29922e-05	0.000741991	-3.1296
GEMIN6	198.76	-0.570585	0.18153	-3.14321	0.00167106	0.0128659	-1.89056
BPNT1	286.091	-0.570268	0.195476	-2.91733	0.00353043	0.0230935	-1.63651
RP11-159D12.9	163.281	-0.569651	0.190837	-2.98501	0.00283565	0.0195358	-1.70917
YEATS4	146.851	-0.569399	0.203494	-2.79811	0.00514026	0.0308081	-1.51134
DCAF4	204.116	-0.56913	0.189022	-3.01092	0.00260462	0.0182695	-1.73827
HSPA8	9661.84	-0.569099	0.20626	-2.75913	0.00579551	0.0337476	-1.47176
GMEB2	238.272	-0.568415	0.198662	-2.86121	0.00422024	0.0265118	-1.57656
TSR1	527.136	-0.566929	0.208953	-2.71319	0.00666381	0.037673	-1.42397
ZSWIM6	184.173	-0.564342	0.209003	-2.70016	0.00693059	0.038852	-1.41059
UBA3	398.74	-0.564335	0.172272	-3.27584	0.00105347	0.0088807	-2.05155
SRSF4	1201.54	-0.563627	0.176949	-3.18526	0.00144626	0.0114249	-1.94215
PIK3R1	847.151	-0.56343	0.207769	-2.71181	0.00669169	0.0377872	-1.42266
ZNHIT3	210.463	-0.562387	0.195261	-2.88018	0.00397449	0.025357	-1.5959
SLC25A36	574.667	-0.560055	0.18539	-3.02096	0.00251976	0.0178047	-1.74947
TRAF3IP1	307.697	-0.559853	0.204687	-2.73517	0.00623484	0.0357018	-1.44731
GSPT1	1632.14	-0.558913	0.16297	-3.42956	0.000604568	0.00566672	-2.24667
ATG3	400.992	-0.558472	0.144652	-3.8608	0.000113017	0.00139208	-2.85634
SLC25A20	113.221	-0.557641	0.20988	-2.65695	0.00788504	0.0428993	-1.36755
POFUT2	767.521	-0.557142	0.204751	-2.72107	0.00650701	0.0369994	-1.43181
GPBP1L1	628.568	-0.556911	0.189704	-2.93568	0.00332815	0.0220284	-1.65702
AKAP8	380.611	-0.556801	0.171467	-3.24727	0.00116519	0.00958146	-2.01857
PTPN12	1327.83	-0.556094	0.212624	-2.61539	0.00891262	0.0471671	-1.32636
IMPACT	442.915	-0.555735	0.172689	-3.21813	0.0012903	0.0103731	-1.98409
RBPJ	406.689	-0.55477	0.1675	-3.31206	0.000926113	0.00804159	-2.09466
MTDH	1534.22	-0.552496	0.151016	-3.65852	0.000253672	0.00275476	-2.55992
KPNB1	4497.82	-0.552434	0.17589	-3.14079	0.00168492	0.0129591	-1.88743
SNX29	217.038	-0.550411	0.205271	-2.68139	0.00733168	0.0406996	-1.39041
DOCK6	289.692	-0.548286	0.186757	-2.93582	0.00332667	0.0220284	-1.65702
USP5	1199.4	-0.547192	0.190061	-2.87904	0.00398892	0.025405	-1.59508
ZNF330	186.35	-0.547	0.193976	-2.81994	0.00480324	0.0293489	-1.53241
SLC44A2	744.003	-0.546594	0.137426	-3.97738	6.96778e-05	0.000931396	-3.03087
TFDP2	331.103	-0.545316	0.199986	-2.72676	0.00639591	0.0364863	-1.43787
TNIP1	4304.44	-0.543586	0.157675	-3.44751	0.000565777	0.00536107	-2.27075
TOPBP1	859.904	-0.54341	0.183495	-2.96145	0.00306196	0.0207375	-1.68324
ZKSCAN8	660.299	-0.542587	0.18849	-2.8786	0.00399449	0.0254186	-1.59485
MRGBP	415.012	-0.541856	0.17273	-3.13701	0.00170679	0.0130931	-1.88296
LIG3	297.329	-0.541596	0.204815	-2.64431	0.0081857	0.0441603	-1.35497
RNF7	463.827	-0.540375	0.188946	-2.85994	0.00423721	0.0266018	-1.57509
PRDM15	187.517	-0.540323	0.180732	-2.98963	0.00279314	0.01928	-1.71489
SUSD1	326.689	-0.539165	0.206181	-2.61501	0.00892251	0.0472026	-1.32603
ADPGK	751.3	-0.538991	0.144099	-3.74043	0.000183702	0.00209474	-2.67887
CPSF3	525.152	-0.538747	0.148295	-3.63295	0.000280198	0.0030108	-2.52132
CSTF2T	324.803	-0.538184	0.179393	-3.00003	0.00269951	0.018801	-1.72582
NKIRAS2	703.712	-0.537917	0.162871	-3.30272	0.000957508	0.00826551	-2.08273
SNX3	579.471	-0.537552	0.190808	-2.81724	0.00484376	0.0295231	-1.52984
CWC25	251.438	-0.537356	0.1714	-3.1351	0.00171798	0.0131515	-1.88102
EXT1	1509.86	-0.53651	0.167258	-3.20768	0.0013381	0.0106932	-1.97089
HSPA14	164.01	-0.53625	0.198491	-2.70163	0.00690007	0.0387118	-1.41216
FBXO45	328.689	-0.535686	0.201629	-2.65678	0.00788901	0.042905	-1.36749
CBX1	690.118	-0.535517	0.176463	-3.03473	0.0024075	0.0171811	-1.76495
IGF2R	2341.35	-0.535395	0.19127	-2.79916	0.00512354	0.0307454	-1.51222
VPS39	980.21	-0.535002	0.201469	-2.65551	0.00791881	0.042972	-1.36681
CUL4A	936.206	-0.53462	0.135368	-3.94939	7.83505e-05	0.00102502	-2.98927
NUDT21	1101.94	-0.533809	0.128301	-4.16061	3.17401e-05	0.000479483	-3.31923
CCT7	4123.33	-0.533122	0.151268	-3.52435	0.00042453	0.00423417	-2.37323
SENP1	274.325	-0.533065	0.200105	-2.66393	0.00772339	0.0422733	-1.37393
CDK4	1653.72	-0.532333	0.15844	-3.35983	0.000779896	0.00702001	-2.15366
SF3B2	3894.3	-0.532011	0.149555	-3.55729	0.0003747	0.00382324	-2.41757
PHF3	477.721	-0.531708	0.173921	-3.05718	0.0022343	0.0162179	-1.79001
MRPS27	665.625	-0.530715	0.148861	-3.56518	0.000363606	0.00372292	-2.42912
SRSF2	1042.8	-0.530673	0.198879	-2.66832	0.00762308	0.0419226	-1.37755
WDR35	150.98	-0.529606	0.204524	-2.58945	0.00961288	0.0499569	-1.3014
ZNF609	876.96	-0.528872	0.16054	-3.29433	0.000986579	0.00843254	-2.07404
KHNYN	1044.86	-0.528678	0.177458	-2.97918	0.0028902	0.0197832	-1.7037
SLC25A24	524.839	-0.528446	0.161426	-3.27361	0.00106184	0.00892579	-2.04935
HAUS1	163.125	-0.527882	0.196614	-2.68487	0.00725583	0.0403394	-1.39427
VIM	7328.13	-0.527668	0.188498	-2.79934	0.0051208	0.0307454	-1.51222
TRIP10	768.725	-0.52682	0.165376	-3.1856	0.00144454	0.0114249	-1.94215
ZNF26	152.111	-0.525353	0.199243	-2.63674	0.00837057	0.0448861	-1.34789
PPIL1	648.991	-0.524829	0.185598	-2.82777	0.00468732	0.0288198	-1.54031
ZNF259	448.633	-0.523561	0.182448	-2.86965	0.00410924	0.026014	-1.58479
SLC35D1	570.513	-0.522952	0.147062	-3.55599	0.000376553	0.00383949	-2.41573
NONO	3852.34	-0.522419	0.179311	-2.91349	0.00357418	0.0232764	-1.63308
YME1L1	1201.64	-0.522125	0.151116	-3.45513	0.000550024	0.00524551	-2.28021
SGCE	516.164	-0.521746	0.178881	-2.91671	0.0035374	0.0231288	-1.63585
MRPL37	646.964	-0.520699	0.163386	-3.18693	0.00143792	0.0113859	-1.94363
PKD2	384.91	-0.52044	0.163395	-3.18517	0.0014467	0.0114249	-1.94215
EIF3F	1521.6	-0.520224	0.159932	-3.25278	0.00114282	0.00944489	-2.0248
UTP14A	437.084	-0.520115	0.192026	-2.70856	0.00675759	0.0380607	-1.41952
EPB41L1	227.349	-0.51904	0.180489	-2.87574	0.00403079	0.0256067	-1.59165
DDX46	1076.63	-0.518942	0.137378	-3.77749	0.00015842	0.00185524	-2.7316
PEA15	1858.36	-0.517001	0.163974	-3.15294	0.00161635	0.0125429	-1.9016
DUSP10	521.313	-0.516483	0.171382	-3.01363	0.0025814	0.0181325	-1.74154
HNRNPM	2668.5	-0.515917	0.176929	-2.91596	0.00354599	0.0231573	-1.63531
CINP	269.513	-0.515318	0.174206	-2.9581	0.00309538	0.0209254	-1.67933
ADH5	724.225	-0.515055	0.17837	-2.88756	0.00388239	0.0249312	-1.60326
SMC3	406.686	-0.513409	0.192909	-2.6614	0.00778161	0.0424966	-1.37165
IRF2BP1	441.991	-0.512739	0.16545	-3.09905	0.00194139	0.0145373	-1.83752
PSMC4	2126.76	-0.511998	0.118565	-4.3183	1.57234e-05	0.000262543	-3.5808
PPP2R5E	356.116	-0.511858	0.162613	-3.14771	0.00164554	0.0127092	-1.89588
CDK8	174.503	-0.510916	0.195056	-2.61932	0.00881042	0.0467437	-1.33028
INTS4	218.155	-0.510623	0.191164	-2.67113	0.00755972	0.0416458	-1.38043
CDC37	2656.24	-0.510341	0.188414	-2.70861	0.00675661	0.0380607	-1.41952
SDHD	226.36	-0.50908	0.183787	-2.76995	0.00560646	0.0328674	-1.48323
HYOU1	2486.84	-0.509076	0.18314	-2.77972	0.00544064	0.0321381	-1.49298
TMEM189	310.48	-0.508301	0.174959	-2.90526	0.00366945	0.0237431	-1.62446
BMS1	530.827	-0.507565	0.157036	-3.23215	0.0012286	0.009964	-2.00157
RPN2	4592.47	-0.507132	0.155571	-3.2598	0.0011149	0.00928182	-2.03237
G3BP1	1811.76	-0.506934	0.194145	-2.6111	0.00902502	0.0475728	-1.32264
PRR13	213.651	-0.506857	0.179005	-2.83153	0.00463266	0.0285432	-1.5445
PSMC3	1746.29	-0.506411	0.150799	-3.3582	0.000784529	0.00705094	-2.15175
TMX1	849.262	-0.505665	0.15356	-3.29294	0.000991445	0.00846431	-2.07241
SAMM50	470.613	-0.505238	0.162817	-3.10311	0.00191498	0.014376	-1.84236
U2AF1	934.63	-0.505104	0.150458	-3.35712	0.0007876	0.00706433	-2.15093
PAPOLA	1361.05	-0.5048	0.152142	-3.31796	0.00090678	0.00791579	-2.10151
COPS6	1495.26	-0.503976	0.169869	-2.96685	0.00300865	0.0204328	-1.68967
KLHL20	347.435	-0.503061	0.170613	-2.94855	0.00319268	0.0213968	-1.66965
TBC1D16	1252.98	-0.502022	0.183527	-2.73541	0.00623019	0.0357018	-1.44731
PCNX	849.441	-0.501549	0.175651	-2.85537	0.00429868	0.0269129	-1.57004
LRP1	4085.78	-0.501547	0.145276	-3.45238	0.00055566	0.00529241	-2.27635
PSMA7	2188.01	-0.498575	0.137478	-3.62657	0.000287215	0.0030664	-2.51337
ITGB1BP1	521.08	-0.49813	0.150184	-3.31681	0.000910512	0.00794092	-2.10013
RAN	2166.31	-0.496526	0.177965	-2.79002	0.00527048	0.0313212	-1.50416
VPS29	404.422	-0.496069	0.173689	-2.85608	0.00428906	0.026864	-1.57083
PLEKHM1	213.882	-0.495555	0.185993	-2.66437	0.00771316	0.0422447	-1.37423
SLC25A37	1341.3	-0.494572	0.174246	-2.83836	0.00453467	0.0280581	-1.55194
FNBP4	665.443	-0.49333	0.185349	-2.66163	0.00777639	0.0424966	-1.37165
KIAA1429	818.467	-0.492829	0.127793	-3.85645	0.000115044	0.00141469	-2.84934
NGFRAP1	1152.16	-0.491833	0.153069	-3.21314	0.00131291	0.0105261	-1.97773
RBL2	836.808	-0.491689	0.151654	-3.24218	0.00118619	0.0097054	-2.01299
TMSB10	6039.65	-0.489958	0.140344	-3.49112	0.000481008	0.00468736	-2.32907
ZFYVE9	240.833	-0.489703	0.173601	-2.82086	0.00478958	0.0292898	-1.53328
SNX5	655.625	-0.489516	0.173192	-2.82644	0.00470691	0.0288874	-1.53929
FAM120AOS	462.972	-0.488902	0.158362	-3.08725	0.00202018	0.0149977	-1.82397
EIF2D	695.758	-0.487815	0.176538	-2.76324	0.00572311	0.033392	-1.47636
EPS8	372.267	-0.486939	0.187853	-2.59213	0.00953833	0.0496937	-1.3037
MPDU1	328.782	-0.485689	0.173998	-2.79134	0.00524897	0.0312564	-1.50506
PSMD7	880.341	-0.484248	0.145555	-3.32691	0.000878155	0.00771604	-2.11261
JMJD1C	257.396	-0.483922	0.182208	-2.65587	0.00791037	0.0429628	-1.36691
HK2	455.09	-0.483125	0.161182	-2.99739	0.00272306	0.0189114	-1.72328
EIF3I	3206.52	-0.481832	0.121001	-3.98207	6.83188e-05	0.000917388	-3.03745
ADSL	1089.43	-0.481384	0.136757	-3.52	0.000431543	0.00428603	-2.36795
SLC20A2	326.59	-0.479893	0.156023	-3.07578	0.00209951	0.015439	-1.81138
MTIF2	357.468	-0.479749	0.170944	-2.80647	0.00500876	0.0302289	-1.51958
SURF6	699.264	-0.479075	0.184895	-2.59106	0.00956798	0.0497778	-1.30296
LSM5	268.302	-0.478527	0.173429	-2.75922	0.005794	0.0337476	-1.47176
KDELC2	622.622	-0.478483	0.149226	-3.20643	0.00134394	0.0107341	-1.96924
CEP95	257.48	-0.478256	0.172238	-2.77672	0.005491	0.0323724	-1.48982
DCTN4	717.065	-0.476796	0.151821	-3.14051	0.00168655	0.0129648	-1.88723
TRIM27	899.305	-0.475492	0.170711	-2.78536	0.00534678	0.031698	-1.49897
UBE2D2	520.445	-0.475373	0.153313	-3.10066	0.00193087	0.0144806	-1.83921
KPNA3	428.763	-0.475304	0.168489	-2.82098	0.00478765	0.0292898	-1.53328
TOR4A	927.584	-0.475121	0.164755	-2.8838	0.00392907	0.0251343	-1.59973
SYMPK	1308.28	-0.47384	0.177645	-2.66735	0.00764527	0.0419665	-1.3771
TMEM9	1276.24	-0.472978	0.163576	-2.89148	0.00383427	0.0246867	-1.60754
EIF3B	2864.09	-0.471225	0.172186	-2.73672	0.00620556	0.0356169	-1.44834
MLEC	2482.75	-0.471085	0.169408	-2.78078	0.00542291	0.0320719	-1.49387
ATP1A1	4582.74	-0.470672	0.164057	-2.86895	0.00411833	0.0260492	-1.58421
CRTAP	3556.11	-0.469292	0.1377	-3.40808	0.000654213	0.00607796	-2.21624
CCDC71	271.911	-0.469248	0.161687	-2.90219	0.00370562	0.023942	-1.62084
USP9X	1466.58	-0.468733	0.145486	-3.22184	0.00127372	0.0102677	-1.98853
RBMX	1038.82	-0.468661	0.135338	-3.4629	0.000534383	0.00512619	-2.29021
STX4	590.661	-0.466995	0.158231	-2.95135	0.00316386	0.0212519	-1.6726
MED12	579.239	-0.466858	0.173262	-2.69452	0.00704898	0.0393824	-1.4047
ATP5F1	817.735	-0.466405	0.153594	-3.03661	0.00239254	0.0170992	-1.76702
MRPS15	571.798	-0.465246	0.155516	-2.99163	0.00277497	0.0191815	-1.71712
SMEK1	615.489	-0.465231	0.139532	-3.33423	0.000855364	0.00755178	-2.12195
KLF6	1184.93	-0.465231	0.151502	-3.0708	0.00213488	0.01566	-1.80521
SRSF3	2139.71	-0.464315	0.142279	-3.26341	0.00110079	0.00918509	-2.03692
UBR4	4749.48	-0.464144	0.13659	-3.39807	0.000678625	0.00626527	-2.20306
NSMAF	774.072	-0.463736	0.169622	-2.73394	0.0062582	0.0358056	-1.44605
AP2A2	781.899	-0.461506	0.167795	-2.75042	0.00595194	0.0344544	-1.46275
NDUFS2	1547.69	-0.45969	0.167084	-2.75125	0.00593684	0.0343805	-1.46369
AEBP2	277.594	-0.459255	0.159584	-2.87783	0.00400421	0.0254584	-1.59417
UTRN	392.071	-0.456239	0.163047	-2.7982	0.00513888	0.0308081	-1.51134
TRRAP	1427.88	-0.4545	0.154849	-2.93513	0.00333412	0.0220441	-1.65671
RABGGTB	356.871	-0.452707	0.173035	-2.61628	0.00888933	0.0470608	-1.32734
NSMF	961.631	-0.451318	0.12937	-3.48858	0.000485602	0.00472277	-2.3258
PTPN11	2200.98	-0.451017	0.121268	-3.71917	0.000199875	0.00223762	-2.65021
MAN2A2	331.939	-0.450127	0.172309	-2.61233	0.00899274	0.0474889	-1.32341
IMPDH2	2340.68	-0.449691	0.169248	-2.657	0.00788401	0.0428993	-1.36755
RBFOX2	1727.33	-0.449234	0.148521	-3.02471	0.00248873	0.0176462	-1.75335
CHMP4B	995.79	-0.448431	0.148369	-3.0224	0.00250782	0.017734	-1.75119
TOP2B	1301.92	-0.447491	0.167137	-2.6774	0.00741962	0.0410641	-1.38654
KCTD20	1007.99	-0.4472	0.146232	-3.05814	0.00222712	0.0161847	-1.7909
IK	1382.86	-0.446998	0.132713	-3.36815	0.000756752	0.00685353	-2.16409
CNRIP1	396.721	-0.446639	0.166669	-2.67979	0.00736681	0.0408715	-1.38858
NAP1L1	4194.32	-0.445815	0.167268	-2.66527	0.00769261	0.0421897	-1.37479
NFYA	325.744	-0.445342	0.165211	-2.6956	0.00702616	0.0392996	-1.40561
MMGT1	317.856	-0.444232	0.162	-2.74218	0.0061033	0.0351787	-1.45372
SLC30A5	566.812	-0.443975	0.164968	-2.69128	0.00711792	0.0396927	-1.40129
PACSIN2	1000.92	-0.443485	0.150418	-2.94834	0.00319484	0.0214015	-1.66956
HARS2	477.304	-0.442708	0.162943	-2.71695	0.0065887	0.0373486	-1.42773
FEM1C	269.862	-0.441419	0.160369	-2.75252	0.00591377	0.0342738	-1.46504
PPP1CB	1235.2	-0.44031	0.14995	-2.93638	0.00332066	0.0220209	-1.65717
ZC3H13	1200.2	-0.439972	0.157494	-2.79358	0.00521275	0.0311046	-1.50718
GADD45GIP1	770.774	-0.437526	0.148423	-2.94782	0.00320021	0.0214277	-1.66902
PCYT1A	496.488	-0.436688	0.165509	-2.63845	0.0083285	0.0447831	-1.34889
PSMD14	1100.1	-0.436128	0.131544	-3.31545	0.000914951	0.00795907	-2.09914
CCT5	3598.46	-0.435673	0.163081	-2.67151	0.00755107	0.0416353	-1.38054
UCK1	623.935	-0.434922	0.144039	-3.01948	0.00253212	0.017863	-1.74805
SPIN1	1589.31	-0.434874	0.149472	-2.90939	0.00362133	0.0235004	-1.62892
BAZ1A	528.264	-0.434416	0.151997	-2.85806	0.00426237	0.0267082	-1.57336
KIAA1430	767.124	-0.434415	0.135745	-3.20023	0.00137319	0.0109558	-1.96036
PRDX2	270.157	-0.433253	0.163955	-2.64252	0.00822919	0.0443138	-1.35346
DDOST	4973.53	-0.431223	0.153487	-2.80951	0.00496176	0.029982	-1.52314
UTP18	554.414	-0.430439	0.14744	-2.91942	0.0035068	0.0229899	-1.63846
HAT1	650.919	-0.429608	0.160765	-2.67227	0.00753407	0.0415571	-1.38135
TIMM13	444.343	-0.42812	0.155511	-2.75299	0.00590537	0.0342386	-1.46548
EIF2S3	1405.34	-0.427725	0.154791	-2.76325	0.00572291	0.033392	-1.47636
CRK	478.797	-0.422721	0.153987	-2.74517	0.00604796	0.034887	-1.45734
HPRT1	359.749	-0.419256	0.157159	-2.66772	0.00763672	0.0419665	-1.3771
SRPRB	563.452	-0.417889	0.156142	-2.67633	0.00744328	0.0411642	-1.38548
MRPS10	459.717	-0.417791	0.160942	-2.5959	0.00943422	0.0493256	-1.30693
TM9SF4	1225.91	-0.41613	0.141544	-2.93994	0.00328273	0.0218513	-1.66052
XRCC5	3814.93	-0.415996	0.132644	-3.13619	0.0017116	0.0131095	-1.88241
APEH	1464.41	-0.415445	0.136229	-3.0496	0.00229146	0.016529	-1.78175
MRPL21	344.208	-0.413875	0.154181	-2.68435	0.00726716	0.0403871	-1.39376
ERBB2	577.532	-0.413819	0.156911	-2.63727	0.00835752	0.0448574	-1.34817
BLMH	535.247	-0.413061	0.151513	-2.72625	0.0064059	0.0365	-1.43771
DUT	754.891	-0.412144	0.154852	-2.66154	0.00777834	0.0424966	-1.37165
CDK2AP1	525.236	-0.411518	0.148437	-2.77234	0.00556548	0.0327183	-1.48521
KCNK2	393.541	-0.410163	0.153291	-2.67572	0.0074569	0.0412086	-1.38501
LEMD2	1114.21	-0.40988	0.127335	-3.21891	0.00128677	0.010356	-1.98481
PCM1	962.11	-0.40707	0.146609	-2.77658	0.00549348	0.0323724	-1.48982
EXT2	1838.84	-0.406641	0.150043	-2.71016	0.00672505	0.0379174	-1.42116
RNASEH2C	534.479	-0.403188	0.155711	-2.58934	0.00961597	0.0499569	-1.3014
NMT1	1503.3	-0.401307	0.123966	-3.23725	0.0012069	0.00984753	-2.00667
PPP4R1	790.934	-0.40123	0.132997	-3.01683	0.00255433	0.0179852	-1.74508
THUMPD1	500.837	-0.396036	0.147807	-2.67941	0.00737512	0.0408734	-1.38856
GYS1	929.208	-0.394863	0.14993	-2.63364	0.00844751	0.0451923	-1.34494
EIF4G3	1311.49	-0.391943	0.13411	-2.92256	0.00347169	0.0228156	-1.64177
PRDX6	2276.34	-0.389947	0.149347	-2.61102	0.00902737	0.0475728	-1.32264
SYNCRIP	968.074	-0.389192	0.128089	-3.03845	0.002378	0.0170117	-1.76925
MTPN	1447.63	-0.385718	0.126624	-3.04617	0.00231777	0.0166699	-1.77807
FTSJ3	3809.85	-0.385159	0.141876	-2.71477	0.00663222	0.0375232	-1.4257
ZC3H14	704.676	-0.383388	0.14315	-2.67823	0.00740127	0.0409891	-1.38733
CDC5L	1276.92	-0.380408	0.130368	-2.91796	0.00352325	0.023067	-1.63701
RPS2	10293.5	-0.374007	0.12267	-3.04889	0.00229691	0.0165559	-1.78105
EIF3G	2451.95	-0.370756	0.120509	-3.07658	0.0020939	0.0154054	-1.81233
RBM15B	1239.74	-0.370583	0.140577	-2.63615	0.00838516	0.0449403	-1.34736
RAD21	2134.6	-0.37007	0.139983	-2.64368	0.0082009	0.0442099	-1.35448
MAPRE1	1345.86	-0.368907	0.132056	-2.79357	0.00521293	0.0311046	-1.50718
BOD1	653.457	-0.368888	0.141487	-2.60722	0.00912794	0.0479561	-1.31916
STT3B	1585.27	-0.368385	0.135296	-2.72281	0.00647289	0.0368338	-1.43375
EIF3D	3762.12	-0.35982	0.124668	-2.88622	0.00389905	0.0250055	-1.60197
DNM1L	849.348	-0.348678	0.131977	-2.64195	0.00824292	0.0443553	-1.35305
ROCK2	1288.13	-0.348446	0.13441	-2.59241	0.00953047	0.0496937	-1.3037
NNT	1025.77	-0.348434	0.129704	-2.68638	0.00722306	0.0401875	-1.39591
USF2	1130.81	-0.344094	0.128483	-2.67814	0.00740328	0.0409891	-1.38733
EDF1	2134.17	-0.331475	0.123004	-2.69482	0.0070427	0.0393622	-1.40492
KTN1	2364.15	-0.325257	0.12092	-2.68984	0.00714853	0.0398179	-1.39992
SEMA4B	1412.21	0.345535	0.123856	2.78981	0.00527383	0.0313285	1.50406
SHISA5	2034.63	0.35537	0.123966	2.86666	0.00414824	0.0262019	1.58167
COPS7A	1288.69	0.364365	0.139449	2.6129	0.00897783	0.0474612	1.32366
TMEM63B	802.333	0.36506	0.137228	2.66025	0.00780835	0.0425921	1.37067
DCAF7	2469.77	0.368148	0.130521	2.82059	0.00479348	0.0293014	1.53311
ATP8B2	1741.64	0.376883	0.133083	2.83195	0.00462656	0.0285189	1.54487
AKR1A1	575.852	0.380881	0.143415	2.65579	0.00791225	0.0429628	1.36691
CHPF	3875.16	0.382102	0.12275	3.11283	0.001853	0.0139747	1.85466
XRCC1	595.533	0.382196	0.136374	2.80256	0.00506992	0.030548	1.51502
CNOT11	601.347	0.38268	0.136701	2.7994	0.00511979	0.0307454	1.51222
ANAPC11	969.555	0.38368	0.144897	2.64796	0.00809798	0.0438129	1.3584
PTGR1	681.282	0.387265	0.138158	2.80305	0.00506211	0.0305259	1.51533
SLC39A1	2323.54	0.387443	0.146153	2.65094	0.00802686	0.0434784	1.36173
WBP2	1868.67	0.388025	0.138006	2.81166	0.0049287	0.0299048	1.52426
ACSL3	876.383	0.39248	0.147522	2.66048	0.00780294	0.0425921	1.37067
DNPEP	1439.07	0.393835	0.142939	2.75527	0.00586429	0.034043	1.46797
MED14	886.542	0.397228	0.133395	2.97783	0.00290299	0.0198523	1.70219
DCAF8	1873.77	0.397798	0.130104	3.05753	0.0022317	0.016209	1.79024
CIRBP	2124.34	0.399762	0.146893	2.72145	0.00649962	0.0369716	1.43213
CES2	1016.61	0.402952	0.13315	3.02631	0.00247559	0.0175913	1.7547
BLVRA	418.102	0.4088	0.156709	2.60867	0.0090896	0.0478291	1.32031
USP20	621.65	0.416741	0.14415	2.89102	0.00383993	0.0247123	1.60709
MTND4P12	661.291	0.421216	0.147615	2.85348	0.00432434	0.0270505	1.56782
MON2	802.859	0.422288	0.157609	2.67934	0.00737684	0.0408734	1.38856
VPS36	504.713	0.422732	0.15143	2.7916	0.00524479	0.0312441	1.50523
TLDC1	512.121	0.424206	0.143551	2.9551	0.00312572	0.0210685	1.67637
JUND	1273.06	0.424245	0.144754	2.9308	0.00338088	0.0223032	1.65163
R3HDM4	932.164	0.429294	0.165574	2.59275	0.00952111	0.0496742	1.30387
HIPK2	2935.36	0.430474	0.14443	2.98051	0.00287766	0.0197341	1.70478
LRP11	574.28	0.43395	0.161496	2.68706	0.00720838	0.0401209	1.39663
LPIN1	507.167	0.436282	0.155197	2.81114	0.00493658	0.0299404	1.52374
TMEM14C	1260.02	0.437575	0.12628	3.46511	0.000530016	0.00509756	2.29264
TRIP6	1927.26	0.439236	0.128973	3.40563	0.000660112	0.00610977	2.21398
BCR	578.3	0.441923	0.156935	2.81597	0.00486304	0.0296039	1.52865
GUK1	2228.16	0.44249	0.137808	3.21091	0.00132315	0.010591	1.97506
RBM22	629.052	0.443274	0.151342	2.92895	0.00340109	0.0224265	1.64924
ECI2	404.599	0.443957	0.164555	2.69792	0.00697735	0.039071	1.40815
SLC35F2	226.361	0.444615	0.169245	2.62705	0.00861299	0.0459609	1.33761
STK4	604.986	0.445378	0.148158	3.0061	0.0026462	0.018482	1.73325
MYL6	6006.52	0.448795	0.167347	2.68182	0.00732237	0.0406633	1.3908
TLE3	447.836	0.454214	0.150915	3.00973	0.00261478	0.0183163	1.73716
SH3PXD2B	864.507	0.457239	0.171081	2.67264	0.00752573	0.0415423	1.38151
VEGFB	587.002	0.457749	0.172728	2.65012	0.00804638	0.0435681	1.36083
CLTCL1	341.195	0.458265	0.169967	2.6962	0.00701362	0.0392443	1.40622
H3F3B	5596.03	0.458744	0.170282	2.69403	0.00705942	0.0394258	1.40422
CUEDC2	322.122	0.458895	0.168333	2.72612	0.00640844	0.0365	1.43771
TMUB1	558.825	0.459025	0.176555	2.5999	0.00932521	0.0488249	1.31136
IGF2BP1	1205.5	0.459753	0.161119	2.85349	0.00432417	0.0270505	1.56782
ARHGEF19	307.237	0.460607	0.161605	2.8502	0.00436921	0.0272734	1.56426
ATG16L1	607.267	0.460828	0.152901	3.0139	0.00257914	0.018129	1.74163
KCTD10	1339.2	0.461149	0.173512	2.65774	0.00786668	0.042831	1.36824
LPIN2	393.009	0.462315	0.174179	2.65425	0.00794861	0.0431178	1.36534
LRRC37A16P	210.12	0.462352	0.178556	2.58939	0.00961468	0.0499569	1.3014
FAM134C	535.342	0.464869	0.147631	3.14886	0.00163907	0.0126725	1.89714
CD47	1121.21	0.467035	0.154643	3.02008	0.00252709	0.017836	1.7487
RPS6KB2	449.315	0.468236	0.152719	3.06599	0.00216952	0.0158746	1.7993
DYRK1A	500.442	0.472014	0.158568	2.97672	0.00291345	0.0199055	1.70103
CLEC16A	503.788	0.472125	0.173754	2.71721	0.00658355	0.0373338	1.4279
RAB23	412.123	0.474532	0.155598	3.04973	0.0022905	0.016529	1.78175
CAPN1	2243.12	0.474945	0.181918	2.61076	0.00903401	0.0475875	1.32251
PIM3	905.502	0.47515	0.175552	2.7066	0.00679757	0.0382386	1.4175
TSC22D4	651.595	0.478422	0.14843	3.22322	0.0012676	0.0102296	1.99014
ABCD1	447.873	0.478431	0.182307	2.62432	0.00868229	0.0462303	1.33507
DYNC1LI2	1115.14	0.478851	0.156976	3.05048	0.00228476	0.0165049	1.78239
INPP4A	332.962	0.47916	0.154669	3.09797	0.00194851	0.0145832	1.83615
FAM127B	529.902	0.480024	0.177534	2.70384	0.00685436	0.0384993	1.41455
LANCL1	937.662	0.480275	0.157528	3.04882	0.00229744	0.0165559	1.78105
PRICKLE3	264.077	0.480514	0.184856	2.59939	0.00933883	0.0488788	1.31088
ANXA4	453.052	0.481242	0.183505	2.6225	0.0087288	0.0464143	1.33335
MIER3	315.952	0.481502	0.182856	2.63323	0.00845774	0.0452307	1.34457
TRAK2	860.353	0.482267	0.149726	3.22099	0.00127749	0.0102925	1.98748
ELMO2	678.543	0.482877	0.157642	3.06313	0.00219033	0.0159714	1.79666
ATG2A	628.662	0.483134	0.15109	3.19766	0.0013855	0.011048	1.95672
ARPC1B	2127.48	0.484107	0.149968	3.22807	0.00124627	0.010074	1.9968
GTPBP2	1758.2	0.486097	0.137159	3.54403	0.000394058	0.0039849	2.39958
YIF1A	877.111	0.486622	0.146023	3.33251	0.000860669	0.00757742	2.12048
FAM189B	832.782	0.486864	0.154483	3.15157	0.00162397	0.0125821	1.90025
RPS6KA1	399.454	0.487806	0.16768	2.90914	0.00362419	0.0235086	1.62877
S100A16	1395.55	0.488439	0.151248	3.22939	0.00124056	0.0100533	1.99769
SLC30A7	434.571	0.489383	0.181925	2.69002	0.0071447	0.0398116	1.39999
FITM2	264.842	0.490333	0.180381	2.71832	0.00656147	0.0372372	1.42902
KATNAL1	542.527	0.49311	0.15022	3.28257	0.00102864	0.00871623	2.05967
UBE2Z	2116.48	0.49334	0.137084	3.59881	0.000319674	0.00335226	2.47466
ZYG11B	319.822	0.495491	0.177882	2.78551	0.00534442	0.0316968	1.49898
CSNK1E	2669.42	0.495614	0.158609	3.12476	0.00177949	0.013566	1.86755
SIX4	210.198	0.495706	0.171831	2.88485	0.00391605	0.025084	1.6006
CDK2AP2	357.458	0.496649	0.161141	3.08208	0.00205558	0.0151917	1.81839
PIAS3	569.994	0.497214	0.150987	3.29309	0.000990912	0.00846431	2.07241
PLD3	1379.68	0.498602	0.152172	3.27657	0.00105078	0.00887314	2.05192
ARRDC1	450.094	0.498694	0.164579	3.03012	0.00244453	0.0174117	1.75916
RYBP	519.593	0.498973	0.19105	2.61173	0.00900844	0.0475377	1.32296
LPP	1043.75	0.499837	0.166629	2.99971	0.00270237	0.0188119	1.72557
PIP4K2C	515.589	0.501768	0.189507	2.64776	0.00810272	0.0438129	1.3584
ZBTB41	241.311	0.503237	0.167706	3.00071	0.0026935	0.0187679	1.72658
CNN2	2171.65	0.504982	0.17537	2.87952	0.0039828	0.025377	1.59556
CYC1	1589.61	0.505502	0.161382	3.13233	0.00173426	0.0132555	1.8776
MAP3K12	661.734	0.506476	0.179309	2.82459	0.00473409	0.0290226	1.53726
RNF114	693.423	0.506521	0.156911	3.22809	0.00124622	0.010074	1.9968
UBN2	299.332	0.506903	0.195416	2.59397	0.0094875	0.0495297	1.30513
COL6A1	39531.5	0.507075	0.167715	3.02344	0.00249916	0.0177067	1.75186
PSMD5-AS1	202.713	0.508955	0.196586	2.58897	0.00962644	0.0499937	1.30108
RC3H2	934.244	0.510361	0.184088	2.77237	0.00556503	0.0327183	1.48521
RBCK1	813.215	0.511773	0.180333	2.83793	0.00454069	0.0280822	1.55157
PDE12	555.522	0.512381	0.184887	2.77133	0.00558285	0.0327618	1.48463
TRAF4	374.547	0.512684	0.174071	2.94526	0.00322687	0.0215573	1.6664
STAT3	1285.25	0.512692	0.153545	3.33903	0.000840723	0.00744482	2.12815
ZNF580	313.357	0.512958	0.164854	3.1116	0.00186079	0.0140192	1.85328
IGF1R	945.773	0.513062	0.146913	3.49229	0.000478891	0.00467291	2.33041
ARMC7	127.411	0.514177	0.19552	2.62979	0.00854365	0.0456404	1.34065
SLC10A3	529.047	0.516967	0.173644	2.97716	0.00290929	0.0198862	1.70145
ECM1	686.542	0.517246	0.184067	2.8101	0.00495261	0.029982	1.52314
PIM1	395.9	0.51783	0.172401	3.00364	0.00266768	0.0186144	1.73015
MKL1	504.15	0.519277	0.179991	2.88501	0.00391399	0.025084	1.6006
CCSAP	164.369	0.519883	0.196704	2.64297	0.00821827	0.0442873	1.35372
NDUFA7	150.768	0.521072	0.190694	2.73251	0.00628547	0.0359476	1.44433
LUZP1	1206.4	0.522031	0.157168	3.32148	0.000895427	0.00783977	2.1057
PEPD	758.911	0.522732	0.188612	2.77147	0.00558034	0.0327618	1.48463
NECAB3	160.274	0.523867	0.199072	2.63155	0.0084996	0.0454216	1.34274
ZNF706	356.915	0.523912	0.178357	2.93743	0.0033094	0.0219693	1.65818
PDGFC	301.915	0.524457	0.201592	2.60158	0.00927955	0.0486565	1.31286
OPA3	576.816	0.526302	0.16016	3.28609	0.00101587	0.00861797	2.0646
CTSA	2476.15	0.52651	0.184205	2.85828	0.00425941	0.026701	1.57347
IRGQ	340.11	0.526654	0.190544	2.76395	0.00571055	0.0333451	1.47697
NFATC3	323.069	0.527612	0.157181	3.35672	0.000788738	0.00706939	2.15062
TSPO	928.656	0.528387	0.133032	3.97188	7.13067e-05	0.000949726	3.0224
FBXO46	255.651	0.529165	0.179711	2.94453	0.00323441	0.0215783	1.66598
DSTYK	471.095	0.529967	0.187871	2.82091	0.00478875	0.0292898	1.53328
IFITM1	868.583	0.531125	0.17118	3.10274	0.00191739	0.0143868	1.84204
PEAK1	655.221	0.532524	0.162016	3.28687	0.00101309	0.00860426	2.06529
MTMR9	237.434	0.532778	0.203968	2.61206	0.00899979	0.0475091	1.32322
IRF3	984.629	0.533585	0.144941	3.68139	0.000231964	0.00254849	2.59372
SMIM4	219.837	0.53364	0.192712	2.7691	0.00562109	0.0329401	1.48227
SNAPC2	372.51	0.534456	0.172776	3.09334	0.00197919	0.0147678	1.83068
PRKD2	406.957	0.535202	0.149979	3.56851	0.000359011	0.00369125	2.43283
NBL1	396.979	0.535496	0.189289	2.82898	0.00466961	0.0287349	1.54159
TNK2	882.264	0.535814	0.190165	2.81762	0.00483804	0.0295005	1.53017
WSB2	717.825	0.536387	0.162081	3.30938	0.000935027	0.00810466	2.09127
VPS37B	591.631	0.536752	0.191741	2.79936	0.00512035	0.0307454	1.51222
TAPBPL	497.21	0.537889	0.172476	3.11864	0.00181689	0.0137305	1.86231
NPEPPS	765.8	0.537923	0.186742	2.88057	0.00396956	0.0253364	1.59625
GAS2L1	936.876	0.538569	0.180253	2.98785	0.00280944	0.0193834	1.71257
ETNK1	484.786	0.538776	0.205855	2.61726	0.00886381	0.0469932	1.32797
BCL9L	1390.81	0.539161	0.141915	3.79919	0.00014517	0.00171919	2.76468
MR1	496.173	0.53944	0.190782	2.82752	0.00469094	0.02883	1.54016
MYO6	234.159	0.539604	0.195639	2.75817	0.00581262	0.0338072	1.47099
RAB14	1847.86	0.539811	0.198612	2.71792	0.00656943	0.0372681	1.42866
TPBG	592.269	0.540334	0.191044	2.82832	0.00467928	0.0287823	1.54087
TBC1D7	166.708	0.540605	0.194593	2.77813	0.00546726	0.0322695	1.49121
NAGK	416.379	0.540686	0.160104	3.3771	0.000732535	0.00667522	2.17553
NMB	136.534	0.54099	0.200363	2.70005	0.00693297	0.038852	1.41059
TM2D2	428.876	0.541009	0.202565	2.6708	0.00756708	0.0416458	1.38043
SMAP2	729.666	0.541556	0.158885	3.40849	0.000653237	0.00607272	2.21662
GRPEL2	171.619	0.542413	0.201545	2.69127	0.00711799	0.0396927	1.40129
USP12	540.112	0.544028	0.197934	2.74854	0.00598616	0.0345982	1.46095
PLEKHO1	650.008	0.54433	0.207564	2.62247	0.00872944	0.0464143	1.33335
RNF152	401.159	0.545176	0.183265	2.9748	0.00293177	0.0199936	1.69911
KCTD9	397.557	0.545475	0.188794	2.88926	0.00386147	0.0248184	1.60523
NFKB2	728.88	0.545785	0.178159	3.06347	0.00218785	0.0159691	1.79672
DCAF17	174.245	0.546146	0.187809	2.90798	0.00363767	0.0235753	1.62754
MAPKBP1	258.948	0.546688	0.19645	2.78284	0.00538859	0.0319074	1.49611
STX12	738.195	0.546776	0.204288	2.6765	0.00743965	0.0411596	1.38553
UBE2H	1453.19	0.54713	0.182521	2.99762	0.00272093	0.0189114	1.72328
PANK3	1080.88	0.547866	0.206066	2.65869	0.00784446	0.0427416	1.36915
MEGF9	223.005	0.54819	0.185467	2.95573	0.00311928	0.0210448	1.67685
TBC1D20	387.723	0.548258	0.167925	3.2649	0.00109503	0.00914739	2.0387
PSME1	2062.7	0.548577	0.183142	2.99537	0.00274115	0.0190012	1.72122
CAPNS1	4039.11	0.549468	0.169817	3.23564	0.00121371	0.00988154	2.00518
RNF115	268.838	0.550038	0.182091	3.02068	0.0025221	0.0178093	1.74935
HDAC7	1308.37	0.550248	0.168284	3.26975	0.00107642	0.00901748	2.04491
PIGC	532.231	0.550427	0.191632	2.87231	0.00407482	0.0258601	1.58737
MFSD5	443.594	0.550658	0.176529	3.11936	0.00181246	0.0137139	1.86284
FAM91A1	1016.77	0.551091	0.183202	3.0081	0.00262888	0.0183911	1.73539
HOXD9	135.338	0.551723	0.207111	2.6639	0.0077241	0.0422733	1.37393
RAB11FIP2	152.902	0.551771	0.211532	2.60845	0.00909532	0.0478421	1.32019
ZDHHC12	623.396	0.55186	0.15737	3.50676	0.000453593	0.00446447	2.35023
ATP6V0D1	1030.19	0.552539	0.19327	2.8589	0.00425116	0.0266606	1.57413
C14orf1	273.933	0.552629	0.201828	2.73812	0.00617923	0.0355002	1.44977
FOXE1	276.829	0.556123	0.168514	3.30016	0.000966281	0.0083072	2.08055
DDX60L	515.032	0.556568	0.144957	3.83953	0.000123268	0.00149832	2.8244
MGST3	429.837	0.556739	0.199526	2.79031	0.00526582	0.0313062	1.50437
ATP5D	577.347	0.55679	0.196987	2.82653	0.00470554	0.0288874	1.53929
WEE1	471.238	0.557082	0.207888	2.67972	0.00736841	0.0408715	1.38858
ACOX1	502.114	0.557317	0.172401	3.23268	0.00122635	0.00995918	2.00178
ISCU	578.512	0.557931	0.200005	2.78959	0.00527749	0.0313376	1.50393
MICB	513.746	0.558086	0.167053	3.34076	0.000835481	0.00741175	2.13008
TTYH3	2759.97	0.558567	0.172242	3.24292	0.00118311	0.00969097	2.01363
TAF11	308.975	0.558992	0.201242	2.77771	0.00547438	0.0322986	1.49082
ECI1	305.458	0.559342	0.191339	2.92331	0.00346332	0.0227859	1.64233
ASAP3	289.685	0.560837	0.205032	2.73536	0.00623116	0.0357018	1.44731
ARHGEF40	2246.61	0.561065	0.137147	4.09097	4.2958e-05	0.000620954	3.20694
PTAR1	638.671	0.56117	0.156152	3.59374	0.000325967	0.00340614	2.46774
FAM129B	12126.2	0.563505	0.142585	3.95207	7.74768e-05	0.00101844	2.99206
PARS2	100.038	0.563704	0.215931	2.61057	0.00903902	0.0475969	1.32242
TAPBP	3619.23	0.564296	0.196631	2.86982	0.00410709	0.0260116	1.58483
RIPK4	193.772	0.564585	0.182366	3.09589	0.00196222	0.0146635	1.83376
CRTC1	260.94	0.565255	0.16393	3.44815	0.00056445	0.00535537	2.27121
PSAP	3770.63	0.565559	0.182933	3.09162	0.0019907	0.0148312	1.82882
DPYSL2	1322.12	0.566446	0.201442	2.81195	0.00492418	0.0298897	1.52448
C12orf52	615.829	0.566876	0.201186	2.81767	0.0048373	0.0295005	1.53017
SPTAN1	3374.76	0.567722	0.190792	2.9756	0.00292414	0.0199599	1.69984
PPAP2B	840.786	0.567794	0.191063	2.97176	0.00296096	0.0201788	1.6951
TMCO4	227.744	0.567964	0.216281	2.62604	0.00863835	0.0460462	1.33681
ZNFX1	1661.65	0.5681	0.156427	3.63173	0.00028153	0.00301444	2.52079
YWHAZ	4640.78	0.571237	0.158242	3.60989	0.00030633	0.00323302	2.49039
FLYWCH1	510.363	0.571279	0.166392	3.43332	0.000596228	0.00559566	2.25215
HIST1H2BJ	112.069	0.572212	0.204415	2.79926	0.00512196	0.0307454	1.51222
MROH1	103.153	0.572566	0.217094	2.63741	0.0083542	0.0448559	1.34818
CELSR3	433.417	0.572572	0.174467	3.28184	0.00103133	0.00872521	2.05922
INPP5A	205.281	0.573468	0.199941	2.86819	0.00412823	0.0261006	1.58335
ATP2A2	9418.89	0.57479	0.200464	2.8673	0.00413992	0.0261633	1.58231
DAZAP2	1713.89	0.574949	0.197497	2.91117	0.00360077	0.0233978	1.63082
MCAM	4307.27	0.574976	0.174224	3.30021	0.000966119	0.0083072	2.08055
HLA-C	8532.61	0.575234	0.14283	4.02741	5.63956e-05	0.000782953	3.10626
MAST3	226.267	0.575585	0.194671	2.9567	0.00310951	0.0210016	1.67775
SMAD3	1152.5	0.575654	0.177328	3.24627	0.0011693	0.00960451	2.01752
PLEKHH3	404.556	0.576751	0.19797	2.91332	0.00357608	0.0232785	1.63305
VRK3	314.807	0.577746	0.170534	3.38787	0.000704383	0.00646262	2.18959
DTX3L	774.452	0.577749	0.144512	3.99794	6.38959e-05	0.000865088	3.06294
EPN2	217.861	0.579867	0.188766	3.07189	0.0021271	0.0156263	1.80614
COL4A3BP	391.919	0.583051	0.180562	3.22909	0.00124185	0.0100548	1.99763
BCAM	321.402	0.583565	0.180317	3.23634	0.00121075	0.00986801	2.00577
ATP6V1A	519.055	0.584471	0.192161	3.04158	0.00235343	0.016877	1.77271
CSTB	379.978	0.585207	0.205872	2.84258	0.00447505	0.0277577	1.55662
BCL3	1120.53	0.585424	0.12688	4.61399	3.95007e-06	8.27894e-05	4.08203
APBB2	426.548	0.587656	0.178292	3.29604	0.000980586	0.00839591	2.07593
C22orf39	191.927	0.588511	0.21056	2.79498	0.00519029	0.0310278	1.50825
RHBDD2	472.647	0.590812	0.2048	2.88482	0.0039164	0.025084	1.6006
TRIM62	127.934	0.592253	0.213903	2.76879	0.00562653	0.0329458	1.4822
MYL12B	2418.34	0.592922	0.168783	3.51292	0.00044321	0.0043857	2.35796
TRIM16L	224.566	0.594471	0.190304	3.1238	0.00178533	0.0136036	1.86635
MRPS24	94.6279	0.595497	0.228059	2.61116	0.00902368	0.0475728	1.32264
PARP4	1302.83	0.596315	0.139685	4.269	1.96349e-05	0.000316045	3.50025
EMILIN1	6960.15	0.596784	0.175661	3.39736	0.000680405	0.00627495	2.20239
CACNA1C	332.68	0.597197	0.164939	3.62071	0.000293793	0.00312757	2.50479
RAB2B	267.755	0.597372	0.207729	2.87573	0.004031	0.0256067	1.59165
KLHL42	446.484	0.597807	0.161397	3.70396	0.000212261	0.00235306	2.62837
DFNA5	469.979	0.598439	0.175662	3.40676	0.000657377	0.00609583	2.21497
CARS	1547.79	0.598598	0.158056	3.78725	0.000152322	0.00178951	2.74727
DECR2	109.627	0.599076	0.210359	2.84787	0.00440124	0.0274269	1.56182
UBALD2	1743.61	0.599397	0.160084	3.74428	0.000180915	0.00207097	2.68383
EPS15	657.894	0.601338	0.2249	2.6738	0.00749969	0.0414296	1.38269
LRP10	5427.58	0.601445	0.190278	3.16087	0.00157299	0.0122774	1.91089
FAH	1551.47	0.602146	0.177607	3.39033	0.000698076	0.00641915	2.19252
ARHGAP12	317.32	0.602358	0.188693	3.19227	0.0014116	0.0112198	1.95002
HIC2	143.939	0.602926	0.228589	2.6376	0.00834959	0.0448475	1.34826
VPS16	168.455	0.603635	0.195497	3.08769	0.00201721	0.0149832	1.8244
SPAST	172.969	0.603927	0.214874	2.81062	0.00494467	0.0299648	1.52339
RNPEPL1	431.797	0.604159	0.22897	2.6386	0.008325	0.0447806	1.34891
PFN2	2862.95	0.604192	0.15799	3.82425	0.000131168	0.00158318	2.80047
SPTSSA	516.409	0.606706	0.214238	2.83193	0.00462678	0.0285189	1.54487
ZBTB34	231.787	0.606772	0.178377	3.40163	0.000669846	0.00619587	2.2079
GPD1L	125.719	0.607676	0.221143	2.74788	0.0059982	0.0346542	1.46024
BRMS1	1065.36	0.610758	0.169125	3.61129	0.00030468	0.00321791	2.49243
IDS	699.305	0.611611	0.207723	2.94436	0.00323624	0.0215808	1.66593
C6orf136	154.786	0.61242	0.227834	2.688	0.00718805	0.0400229	1.39769
PFKFB3	1272.2	0.612497	0.221983	2.75921	0.00579414	0.0337476	1.47176
PALLD	413.558	0.613276	0.190334	3.2221	0.00127255	0.0102639	1.98869
UPP1	353.654	0.614252	0.173817	3.5339	0.000409478	0.00410614	2.38657
ADIPOR1	2594.91	0.614691	0.188767	3.25635	0.00112854	0.0093689	2.02831
WRB	226.124	0.615661	0.207399	2.96849	0.00299263	0.0203334	1.69179
XIAP	414.819	0.616252	0.191447	3.21892	0.00128674	0.010356	1.98481
ASB1	644.388	0.616253	0.140349	4.39085	1.12908e-05	0.000199129	3.70087
DCXR	574.134	0.617045	0.189286	3.25985	0.00111471	0.00928182	2.03237
SLC7A6	209.317	0.617532	0.211914	2.91407	0.00356747	0.023243	1.63371
TCN2	102.172	0.617642	0.23577	2.61968	0.00880121	0.0467117	1.33057
CLIP4	581.598	0.619075	0.216985	2.85307	0.00432985	0.027062	1.56764
FAM173A	186.317	0.619746	0.195125	3.17615	0.00149243	0.011717	1.93119
MMP2	25136.6	0.621711	0.230347	2.69901	0.00695456	0.0389582	1.4094
FTSJ1	798.558	0.621852	0.186223	3.33929	0.000839914	0.00744212	2.1283
GCLC	288.228	0.624508	0.239057	2.61238	0.00899133	0.0474889	1.32341
SCAMP2	779.628	0.624778	0.161456	3.86966	0.000108989	0.00135606	2.86772
LTBP4	657.763	0.625901	0.182198	3.43528	0.000591949	0.00557215	2.25398
TSPAN5	153.937	0.626316	0.218686	2.864	0.0041833	0.0263359	1.57945
PPTC7	566.653	0.626494	0.209285	2.9935	0.00275798	0.0190999	1.71897
SFXN3	620.831	0.626509	0.241774	2.5913	0.00956142	0.0497778	1.30296
UHMK1	2818.58	0.62669	0.184274	3.40086	0.000671732	0.00620552	2.20722
SEC14L2	510.5	0.627026	0.229879	2.72763	0.00637905	0.0364263	1.43858
SPATA2L	122.656	0.627485	0.229098	2.73893	0.00616387	0.0354447	1.45045
CNNM4	204.513	0.628438	0.213937	2.93749	0.00330879	0.0219693	1.65818
VAMP8	317.197	0.629822	0.206814	3.04535	0.00232409	0.016699	1.77731
STXBP5	313.653	0.629966	0.196385	3.20781	0.00133752	0.0106932	1.97089
C20orf112	412.843	0.630205	0.201893	3.12149	0.00179941	0.0136614	1.8645
SLC3A2	2423.55	0.631166	0.207115	3.04742	0.00230813	0.0166167	1.77945
COX16	191.786	0.631211	0.200014	3.15583	0.00160044	0.0124522	1.90475
PCOLCE	3000.24	0.632159	0.174827	3.61591	0.000299298	0.00317524	2.49822
FAM96B	1549.88	0.632232	0.195187	3.23911	0.00119904	0.00979428	2.00903
RAI1	1480.27	0.632573	0.151624	4.17199	3.01949e-05	0.000458018	3.33912
KCTD7	127.953	0.633004	0.22703	2.7882	0.00530022	0.0314599	1.50224
SERTAD2	918.835	0.633067	0.161389	3.92261	8.75949e-05	0.00112795	2.94771
LYPLA2	1352.7	0.634022	0.196335	3.22929	0.00124098	0.0100533	1.99769
GIPC1	864.132	0.634123	0.163453	3.87955	0.00010465	0.00131204	2.88205
AKR1B1	5115.66	0.634281	0.243091	2.60923	0.00907452	0.0477668	1.32087
ACVR1	727.646	0.634571	0.221604	2.86353	0.00418947	0.0263522	1.57918
CAPN2	4751.18	0.634866	0.235957	2.6906	0.00713226	0.0397573	1.40058
LAMC2	219.098	0.635216	0.178104	3.56655	0.000361714	0.00371128	2.43048
PWWP2B	160.696	0.635266	0.21763	2.91902	0.00351133	0.0230071	1.63814
DPF3	165.632	0.635639	0.20243	3.14004	0.00168922	0.0129786	1.88677
LSS	775.352	0.635709	0.168997	3.76167	0.000168785	0.00195335	2.70922
DRAM2	196.374	0.636241	0.224601	2.83276	0.00461482	0.0284809	1.54545
MGME1	323.361	0.636492	0.160428	3.96745	7.26461e-05	0.000965819	3.0151
VAMP2	158.742	0.637704	0.212381	3.00265	0.00267644	0.0186579	1.72914
MBLAC2	92.9735	0.639346	0.228716	2.79537	0.00518399	0.0310112	1.50848
NME7	364.636	0.641155	0.241394	2.65606	0.00790599	0.0429628	1.36691
PEX11B	443.091	0.642352	0.212374	3.02462	0.00248943	0.0176462	1.75335
PARP10	808.593	0.643776	0.206373	3.11947	0.00181176	0.0137139	1.86284
TMEM14A	247.47	0.643836	0.179882	3.57921	0.000344636	0.00356834	2.44753
HLA-H	550.349	0.644258	0.143903	4.47703	7.56892e-06	0.000143834	3.84214
GPATCH11	346.668	0.646126	0.17411	3.71103	0.000206421	0.00229616	2.639
SMAD7	1061.99	0.646963	0.161244	4.01233	6.01215e-05	0.000824588	3.08376
SLC6A17	233.493	0.647205	0.205884	3.14354	0.00166919	0.0128582	1.89082
RAB3D	242.454	0.647941	0.223739	2.89597	0.00377994	0.0243795	1.61298
FGD6	134.018	0.648428	0.23323	2.78021	0.0054324	0.0321024	1.49346
ARL8A	619.025	0.64959	0.223604	2.90509	0.00367144	0.0237431	1.62446
PFKFB2	122.944	0.649628	0.215986	3.00773	0.00263203	0.0184005	1.73517
AGFG2	130.795	0.650394	0.24663	2.63712	0.00836129	0.0448613	1.34813
DPY19L1	542.307	0.650779	0.148418	4.38477	1.1611e-05	0.000204044	3.69028
FHL1	642.318	0.65079	0.224857	2.89424	0.00380075	0.0244816	1.61116
TNKS1BP1	3289.03	0.651926	0.12984	5.02099	5.14046e-07	1.46598e-05	4.83387
MVP	2078.17	0.654767	0.168476	3.8864	0.000101743	0.00128213	2.89207
STXBP1	641.149	0.655366	0.173956	3.76742	0.000164943	0.00191725	2.71732
GNAO1	1280.83	0.655441	0.182412	3.59319	0.000326654	0.00340736	2.46758
PRDX5	2452.13	0.65635	0.205521	3.1936	0.00140511	0.0111862	1.95132
FUT8	1405.77	0.656673	0.164016	4.00371	6.23571e-05	0.000848148	3.07153
EFNA5	93.0363	0.657273	0.243287	2.70164	0.00689986	0.0387118	1.41216
PTCH1	423.912	0.657807	0.193948	3.39167	0.000694691	0.00639359	2.19426
ZMIZ1	2052.45	0.658105	0.159686	4.12126	3.7681e-05	0.000552256	3.25786
NDUFA12	812.678	0.658822	0.236048	2.79105	0.00525378	0.0312598	1.50501
PXDC1	643.261	0.659091	0.146781	4.4903	7.11241e-06	0.000136366	3.86529
GEMIN7	102.547	0.659117	0.2234	2.95038	0.00317379	0.0212992	1.67164
CAPG	147.486	0.661788	0.250992	2.63669	0.008372	0.0448861	1.34789
PPP2R5B	203.612	0.662448	0.249105	2.65931	0.00783002	0.0426787	1.36979
BAD	160.38	0.662494	0.191781	3.45444	0.000551443	0.00525564	2.27937
DGKD	927.577	0.66427	0.158633	4.18746	2.82093e-05	0.000431451	3.36507
IKBKE	518.993	0.664496	0.161993	4.102	4.0959e-05	0.000594974	3.2255
EVI5	212.661	0.664771	0.191874	3.46462	0.00053098	0.0051035	2.29213
MFSD12	833.529	0.665091	0.142825	4.65668	3.21349e-06	6.93699e-05	4.15883
TRIM16	183.167	0.665182	0.196778	3.38037	0.00072388	0.00661679	2.17935
MPV17L2	202.01	0.665486	0.252513	2.63545	0.00840248	0.0450121	1.34667
H1F0	5937.32	0.666074	0.212514	3.13427	0.00172285	0.013182	1.88002
HELZ2	1082.01	0.666308	0.218231	3.05322	0.00226398	0.0163789	1.78572
MXRA8	940.473	0.666811	0.224119	2.97525	0.00292749	0.0199736	1.69954
CD97	1116.22	0.667188	0.181683	3.67226	0.000240418	0.00263548	2.57914
AGL	174.136	0.668742	0.248371	2.69251	0.00709166	0.0395909	1.40241
PKD1	1437.52	0.669571	0.205228	3.26258	0.00110404	0.00920701	2.03588
C11orf68	1667.78	0.66987	0.232692	2.87879	0.00399206	0.0254141	1.59493
TMEM219	535.55	0.670416	0.182646	3.67057	0.000242008	0.00265094	2.5766
TCEA2	442.544	0.671094	0.190019	3.53171	0.000412875	0.00413548	2.38347
C12orf76	104.658	0.671238	0.245412	2.73515	0.00623523	0.0357018	1.44731
AC092171.4	263.86	0.671548	0.232635	2.88671	0.00389298	0.0249883	1.60226
PNRC2	443.978	0.672776	0.235247	2.85987	0.00423817	0.0266018	1.57509
POLG2	320.026	0.672808	0.219209	3.06926	0.00214592	0.0157238	1.80344
MAOA	121.368	0.673061	0.222654	3.0229	0.00250364	0.0177213	1.75151
PARP14	963.953	0.673822	0.168875	3.99006	6.60562e-05	0.00089188	3.04969
SLC25A30	254.576	0.674081	0.179503	3.75526	0.000173158	0.00199613	2.69981
UBE2L6	976.331	0.674337	0.151294	4.45714	8.30614e-06	0.000154505	3.81106
ARNT2	434.454	0.677455	0.212446	3.18883	0.0014285	0.0113418	1.94532
GBP1	986.479	0.677804	0.157746	4.29679	1.73286e-05	0.000284513	3.5459
ZNRF1	236.409	0.678661	0.178451	3.80306	0.000142921	0.00170075	2.76936
PSEN2	246.602	0.680031	0.203585	3.34028	0.000836933	0.00742017	2.12959
BCAR1	1727.94	0.680236	0.18197	3.73817	0.000185365	0.00210881	2.67596
C12orf57	761.958	0.681542	0.243656	2.79715	0.00515558	0.0308748	1.5104
KIF3A	262.631	0.682987	0.220988	3.09061	0.00199746	0.014859	1.82801
STK38	703.788	0.68354	0.15154	4.51063	6.46348e-06	0.000126222	3.89887
NAGA	489.091	0.683824	0.158146	4.324	1.53224e-05	0.000257012	3.59005
PEX11A	75.8624	0.683932	0.235271	2.907	0.00364918	0.0236395	1.62636
HOXA10	79.877	0.684493	0.244593	2.7985	0.00513407	0.030796	1.51151
USP46	121.167	0.684818	0.218247	3.13781	0.00170213	0.0130641	1.88392
ATXN10	1737.66	0.684918	0.226132	3.02884	0.00245499	0.0174777	1.75752
CC2D2A	335.136	0.685718	0.172318	3.97938	6.90963e-05	0.000925619	3.03357
MOSPD3	132.001	0.685847	0.209815	3.26882	0.00107997	0.00904206	2.04373
ESRRA	521.286	0.686272	0.177624	3.86363	0.000111716	0.00137862	2.86055
SLC5A3	767.635	0.687667	0.227231	3.02629	0.00247572	0.0175913	1.7547
LINC00963	430.407	0.687833	0.225838	3.04569	0.00232145	0.0166882	1.77759
ZCCHC10	129.111	0.688311	0.218554	3.14938	0.00163616	0.0126566	1.89768
TNFAIP1	1054.59	0.688574	0.176152	3.90898	9.26876e-05	0.00118217	2.92732
TMEM55A	229.133	0.689812	0.210168	3.28219	0.00103004	0.00872313	2.05933
LYSMD2	125.676	0.690092	0.222578	3.10045	0.00193227	0.0144837	1.83912
LMF1	72.1626	0.691894	0.245229	2.82142	0.0047812	0.0292749	1.5335
FAM126B	104.864	0.692043	0.227588	3.04077	0.00235975	0.0169058	1.77196
SAMHD1	471.165	0.69207	0.21007	3.29447	0.00098606	0.00843254	2.07404
TREX1	205.159	0.693539	0.225283	3.07852	0.00208028	0.0153282	1.81451
SPRED2	756.204	0.693782	0.247789	2.79989	0.00511205	0.0307454	1.51222
NR2F6	711.456	0.694235	0.188375	3.68538	0.000228357	0.00251449	2.59955
TRAFD1	484.506	0.695657	0.164317	4.23362	2.29956e-05	0.000362229	3.44102
SBNO2	3160.07	0.696422	0.133691	5.20921	1.89649e-07	6.03927e-06	5.21902
RP11-622K12.1	273.257	0.697732	0.247983	2.81363	0.00489854	0.0297954	1.52585
NME3	294.392	0.70014	0.171641	4.07909	4.5213e-05	0.000646577	3.18938
NACC2	695.617	0.700883	0.212481	3.29857	0.000971781	0.0083399	2.07884
ENDOV	210.385	0.701076	0.212616	3.29738	0.000975897	0.00836062	2.07776
XKR8	315.915	0.701933	0.237489	2.95564	0.00312019	0.0210448	1.67685
TBC1D13	839.429	0.702407	0.174525	4.02468	5.70528e-05	0.000789105	3.10287
SV2A	813.932	0.702568	0.1588	4.42422	9.67905e-06	0.000175965	3.75457
ALDH3A2	653.345	0.703389	0.171158	4.1096	3.9635e-05	0.000578593	3.23763
S100A11	5288.5	0.703514	0.213781	3.29081	0.000998994	0.00851889	2.06962
SNTA1	249.706	0.704326	0.255411	2.75762	0.00582241	0.0338508	1.47043
METRN	361.029	0.705405	0.17442	4.04429	5.24812e-05	0.000736235	3.13298
GPR157	103.835	0.706038	0.209978	3.36244	0.000772575	0.00696262	2.15723
CTD-2368P22.1	126.371	0.706912	0.209878	3.3682	0.000756609	0.00685353	2.16409
CHST10	479.325	0.707733	0.16411	4.31255	1.61381e-05	0.000268859	3.57048
MAST4	219.525	0.708034	0.239691	2.95394	0.00313747	0.0211137	1.67544
RASSF7	66.5469	0.708277	0.248835	2.84638	0.00442198	0.0275064	1.56057
ATP13A2	524.376	0.70829	0.235613	3.00615	0.00264577	0.018482	1.73325
NPTN	2006.31	0.708331	0.236623	2.9935	0.00275795	0.0190999	1.71897
CAP2	525.047	0.709626	0.208369	3.40563	0.000660123	0.00610977	2.21398
HLA-B	7374.19	0.709691	0.172068	4.12447	3.71586e-05	0.0005461	3.26273
PPP1R3D	123.252	0.709994	0.21824	3.25327	0.00114084	0.00943913	2.02507
TPST2	323.272	0.710581	0.179441	3.95996	7.49613e-05	0.000990151	3.0043
BCL2L12	370.555	0.711128	0.198892	3.57544	0.000349638	0.00360485	2.44311
FOXN2	259.778	0.711713	0.180099	3.95178	7.75711e-05	0.00101844	2.99206
PRKAB2	331.619	0.712956	0.155243	4.59252	4.37916e-06	9.00507e-05	4.04551
RNF38	182.056	0.713353	0.194949	3.65918	0.000253024	0.00275117	2.56048
CSNK1D	4743.93	0.713519	0.215223	3.31525	0.0009156	0.00795967	2.0991
ZNF862	98.3403	0.714184	0.254657	2.8045	0.0050395	0.030402	1.5171
EMP3	1853.81	0.714447	0.14326	4.98706	6.13065e-07	1.69906e-05	4.76979
LMNA	15960.3	0.714607	0.206271	3.46442	0.000531383	0.00510405	2.29209
NCKIPSD	660.752	0.71489	0.143685	4.97541	6.51108e-07	1.7877e-05	4.74771
CCND1	7613.6	0.715362	0.243482	2.93805	0.0033028	0.0219651	1.65827
LYSMD1	197.428	0.715579	0.187008	3.82646	0.000130002	0.0015711	2.8038
SH3PXD2A	1561.44	0.71566	0.222352	3.21859	0.00128823	0.010362	1.98455
PHC2	3038.11	0.716892	0.131741	5.44168	5.27802e-08	1.931e-06	5.71422
ECE2	147.685	0.717311	0.266181	2.69483	0.00704255	0.0393622	1.40492
ARHGAP18	189.388	0.718734	0.269992	2.66206	0.00776647	0.0424736	1.37188
SH3BP4	1945.75	0.719506	0.197367	3.64552	0.000266847	0.00287821	2.54088
MTMR12	254.859	0.720824	0.206889	3.48411	0.000493778	0.0047865	2.31998
BRMS1L	184.669	0.721627	0.260785	2.76714	0.00565511	0.0330738	1.48052
IRF2	294.776	0.723503	0.173929	4.15977	3.1857e-05	0.000479775	3.31896
TNFRSF21	6433.6	0.723576	0.236494	3.05959	0.0022164	0.0161296	1.79238
APCDD1L-AS1	103.615	0.723884	0.244169	2.96469	0.0030299	0.0205487	1.68722
PMAIP1	521.82	0.72416	0.158782	4.56072	5.09789e-06	0.000102823	3.98791
PSCA	53.9403	0.725481	0.267668	2.71038	0.00672065	0.0379072	1.42128
MAP3K9	162.279	0.72752	0.245279	2.96609	0.00301613	0.0204688	1.68891
RP11-879F14.2	105.792	0.729674	0.235088	3.10384	0.00191028	0.014348	1.84321
DAGLA	142.138	0.730874	0.229128	3.18981	0.00142367	0.0113096	1.94655
C1GALT1	172.186	0.730912	0.221193	3.30441	0.000951766	0.00822558	2.08483
GAA	865.473	0.7312	0.136554	5.35467	8.57123e-08	2.98757e-06	5.52468
SSBP4	430.668	0.732039	0.180187	4.06266	4.85174e-05	0.000689153	3.16168
DCP1A	388.684	0.732227	0.16358	4.47626	7.59636e-06	0.00014396	3.84176
ETV5	812.005	0.732345	0.142698	5.13212	2.86498e-07	8.80027e-06	5.0555
CYB561	449.445	0.732461	0.21698	3.3757	0.000736278	0.00669691	2.17413
C7orf43	318.145	0.733047	0.18747	3.91021	9.22157e-05	0.00118023	2.92803
KIAA1551	462.58	0.733617	0.223981	3.27535	0.00105531	0.00889115	2.05104
ARMC5	175.178	0.734151	0.207705	3.53458	0.000408416	0.00409918	2.3873
IFFO2	355.271	0.734757	0.262162	2.80268	0.00506803	0.030548	1.51502
MARCH2	67.7767	0.735226	0.277049	2.65378	0.00795956	0.0431614	1.3649
AKNA	440.172	0.736232	0.181163	4.06392	4.82558e-05	0.00068676	3.1632
SPRED1	1237.44	0.736287	0.250811	2.93562	0.00332877	0.0220284	1.65702
IFITM2	800.524	0.736403	0.201766	3.64979	0.000262457	0.00284034	2.54663
P4HTM	199.59	0.736907	0.244108	3.01878	0.00253797	0.0178871	1.74746
TMEM167A	1118.54	0.739376	0.269128	2.7473	0.00600874	0.0346994	1.45968
PLP2	1585.38	0.740117	0.155417	4.76213	1.91557e-06	4.45476e-05	4.35118
DIRAS1	366.712	0.742131	0.203342	3.64967	0.000262573	0.00284034	2.54663
PKIG	188.341	0.742196	0.223374	3.32265	0.000891652	0.007816	2.10702
FHOD1	1078.99	0.742888	0.185097	4.01351	5.98234e-05	0.000821372	3.08546
GPSM3	1172.91	0.742903	0.174409	4.25954	2.04851e-05	0.00032794	3.48421
BAG3	872.316	0.744318	0.17581	4.23366	2.29921e-05	0.000362229	3.44102
CBX7	108.661	0.744988	0.223237	3.33721	0.000846249	0.00748476	2.12582
PALM2	128.315	0.745064	0.241758	3.08186	0.00205712	0.0151953	1.81829
RAB33B	42.5071	0.745448	0.287121	2.59628	0.00942381	0.0492887	1.30725
STRADB	176.531	0.749116	0.219832	3.40768	0.000655176	0.00608307	2.21588
ADC	162.576	0.749198	0.286722	2.61298	0.00897562	0.0474612	1.32366
TMEM14B	572.667	0.750728	0.145528	5.15863	2.48758e-07	7.72145e-06	5.1123
ALDH3B1	946.961	0.752592	0.193126	3.8969	9.74318e-05	0.00123626	2.90789
C12orf5	129.517	0.753153	0.282866	2.66258	0.00775439	0.0424233	1.3724
OLFML2B	1481.85	0.753346	0.278408	2.7059	0.00681187	0.0382921	1.41689
TMEM170A	183.105	0.753568	0.20737	3.63394	0.000279127	0.00300397	2.5223
FAM63A	148.728	0.753943	0.214678	3.51197	0.000444791	0.00439265	2.35727
PLSCR4	102.205	0.754379	0.280284	2.69148	0.00711347	0.0396927	1.40129
APOLD1	88.7087	0.754831	0.258968	2.91477	0.00355951	0.0232116	1.63429
OPTN	513.242	0.755265	0.179007	4.21918	2.45189e-05	0.000382548	3.41731
PSMG3-AS1	59.951	0.755792	0.290606	2.60074	0.00930225	0.048722	1.31228
PITPNC1	106.104	0.756952	0.266432	2.84107	0.0044962	0.0278655	1.55493
WDR47	232.532	0.758395	0.223234	3.39731	0.000680524	0.00627495	2.20239
CLSTN3	466.616	0.759667	0.249297	3.04724	0.00230956	0.0166189	1.7794
DENND1B	143.554	0.761288	0.293307	2.59553	0.00944439	0.0493438	1.30677
CHAC1	213.468	0.762468	0.290327	2.62624	0.00863333	0.0460361	1.3369
HSPB6	349.399	0.764047	0.187154	4.08245	4.45629e-05	0.000639762	3.19398
KIF13B	458.268	0.76694	0.217586	3.52477	0.000423857	0.00423111	2.37355
NUPR1	209.65	0.766971	0.222813	3.44221	0.000576977	0.00546017	2.26279
TRPV4	144.967	0.767017	0.261292	2.93548	0.00333033	0.0220289	1.65701
ITPRIPL1	175.046	0.768396	0.268724	2.85943	0.00424408	0.0266275	1.57467
RABIF	233.382	0.768417	0.229631	3.34631	0.000818954	0.00730469	2.1364
TRANK1	384.671	0.770701	0.156994	4.90911	9.14889e-07	2.37067e-05	4.62513
SCN1B	71.6913	0.770944	0.260644	2.95785	0.00309796	0.0209332	1.67916
LRRC57	131.479	0.771058	0.228945	3.36787	0.000757517	0.00685625	2.16391
MIER2	300.395	0.77247	0.168031	4.59718	4.28254e-06	8.85578e-05	4.05277
RASAL2	294.286	0.773195	0.220959	3.49927	0.00046654	0.00457055	2.34003
TMEM140	210.531	0.773783	0.174266	4.44024	8.98571e-06	0.000164988	3.78255
PHLDB3	97.6981	0.77406	0.288216	2.68569	0.00723794	0.0402551	1.39518
ANKDD1A	109.846	0.774238	0.246389	3.14233	0.00167607	0.0128977	1.88949
ANKRD34A	139.044	0.775572	0.207776	3.73274	0.000189407	0.00214652	2.66827
ATG4D	193.991	0.775666	0.184064	4.21411	2.50767e-05	0.000389601	3.40938
FLYWCH2	317.318	0.775754	0.220889	3.51196	0.000444807	0.00439265	2.35727
CELSR2	279.448	0.777411	0.200897	3.86969	0.000108972	0.00135606	2.86772
RMND5A	343.509	0.77756	0.208711	3.72554	0.0001949	0.00219191	2.65918
SS18L1	170.428	0.778927	0.182398	4.27049	1.95045e-05	0.000314633	3.5022
MICALL2	278.425	0.779146	0.275631	2.82678	0.00470192	0.0288855	1.53932
FUT10	76.0879	0.779932	0.260111	2.99846	0.0027135	0.0188717	1.72419
NLRP1	181.092	0.780293	0.238535	3.27119	0.00107095	0.00898699	2.04639
RRAS	1295.08	0.780732	0.179335	4.35349	1.33987e-05	0.000228381	3.64134
TNFAIP8L1	299.699	0.780978	0.173553	4.49995	6.79689e-06	0.000131341	3.8816
PORCN	259.725	0.781724	0.221143	3.53492	0.000407902	0.0040968	2.38756
FRMD4A	185.824	0.78179	0.205594	3.80259	0.000143193	0.00170261	2.76889
CCDC28B	142.712	0.78402	0.20924	3.74699	0.000178967	0.00205346	2.68751
PML	1781.42	0.784607	0.218271	3.59465	0.000324828	0.00339664	2.46895
LRRC49	68.9006	0.784668	0.255664	3.06914	0.00214677	0.0157238	1.80344
PDLIM3	262.479	0.785102	0.230303	3.40899	0.00065203	0.00606915	2.21687
PNKD	1298.2	0.787472	0.139561	5.64248	1.67616e-08	6.96151e-07	6.1573
HCP5	146.435	0.787887	0.203349	3.87455	0.000106821	0.00133359	2.87498
SEMA7A	2145.19	0.788947	0.209637	3.76339	0.000167626	0.00194146	2.71187
FZD1	718.43	0.789372	0.191447	4.12319	3.73659e-05	0.000548181	3.26108
DUSP22	144.856	0.789394	0.219199	3.60126	0.000316676	0.00332555	2.47814
PRKCE	310.297	0.789977	0.217497	3.63213	0.000281096	0.00301197	2.52115
ZNF428	202.634	0.790552	0.194885	4.0565	4.98129e-05	0.000703488	3.15274
PFKP	2501.37	0.791245	0.176694	4.47805	7.53291e-06	0.000143681	3.8426
ARSG	154.867	0.792228	0.272187	2.9106	0.00360739	0.0234305	1.63022
TMPPE	52.2362	0.793517	0.286852	2.76629	0.00566973	0.0331461	1.47957
FCRLB	102.649	0.793687	0.246924	3.21429	0.00130766	0.0104955	1.979
IPMK	134.081	0.794999	0.298019	2.66761	0.00763936	0.0419665	1.3771
CST7	50.1437	0.795128	0.270687	2.93744	0.00330933	0.0219693	1.65818
AC117395.1	57.4759	0.795584	0.25772	3.08701	0.00202178	0.0150014	1.82387
C1orf198	285.651	0.796215	0.244286	3.25935	0.00111666	0.00929124	2.03193
RP11-196G18.22	247.493	0.796646	0.286258	2.78296	0.00538647	0.0319074	1.49611
DDB2	288.178	0.797677	0.229001	3.48329	0.000495293	0.00479488	2.31922
IQSEC2	346.296	0.798136	0.185296	4.30735	1.65223e-05	0.00027433	3.56173
KLHL15	173.814	0.799526	0.274241	2.91542	0.00355215	0.0231739	1.635
ICOSLG	228.118	0.799634	0.261478	3.05813	0.00222726	0.0161847	1.7909
[truncated: 12,748 more rows]
