# Supplementary material for: Decoding the regulatory landscape of melanoma reveals TEADS as regulators of the invasive cell state
Source: Nat Commun. 2015 Apr 9;6:6683. doi: 10.1038/ncomms7683 (PMC4403341; doi:10.1038/ncomms7683)
Supplement: Supplementary Data 6 — TEAD-target signature. The genes that are predicted as TEAD targets and have log2FC>|1| expression in TEAD-KD. [file ncomms7683-s7.xlsx]

## Sheet: Sheet1
Supplementary Table 13. TEAD-target signature
The genes that are predicted as TEAD targets and have log2FC>|1| expression in TEAD-KD
ABCC3
AC098614.2
AMPD3
ANKRD29
AOX1
ARL4D
ARMC4
ATP8B1
BNC1
CCDC80
CFB
CLU
COL13A1
COL1A1
COL5A1
COL5A2
COL6A3
COLEC12
CPA4
CRIM1
CSF1
CXCL1
CXCL2
CXCL3
DDAH1
DKK1
DKK3
DSE
EDN1
EGFR
ELK3
EPHB1
EPHB2
ESM1
FAM84A
FCF1
FENDRR
FGF1
FGF2
FOXF1
FOXG1
FZD2
G0S2
GALNT14
GCNT1
GDF5
GPR1
GREM1
GUCY1B3
HBEGF
HIC1
HSPB7
IDO1
IFI44L
IL20RB
IL6
IL8
INHBE
IRF1
ITGB1
ITGB4
KRT80
KRT81
LAYN
LMO7
LRRC17
MECOM
MT2A
MYLK
NEXN
NMNAT2
NNMT
NR2F2
NTNG1
PDGFB
PLAU
PODXL
POSTN
PPARG
PPP1R14B
PTPRF
PVRL3
PXDN
RASGRF2
RIN1
SAMD9L
SCN9A
SECTM1
SERPINB7
SH3RF1
SLC14A1
SLC15A3
SMAGP
SNED1
SOD3
ST8SIA5
TENM2
TNFRSF9
TOX2
TPM1
TPM4
TRABD2A
TRHDE
TRHDE-AS1
TRIM58
TRPC4
VCAM1
VEGFC
VIPR1
ZNF185
ZNF385D
ZNF804A
